# Supplementary material for: InDEx: Open Source iOS and Android Software for Self-Reporting and Monitoring of Alcohol Consumption
Source: J Open Res Softw. Author manuscript; Available in PMC 2018 May 21. (PMC5961935; doi:10.5334/jors.207)
Supplement: Source Code [file NIHMS77548-supplement-Source_Code.zip]

Archive with 663 entries (560 files):
- .gitignore
- bower.json
- config.xml
- gulpfile.js
- hooks/after_prepare/uglify.js
- hooks/uglify-config.json
- ionic.config.json
- LICENSE
- package.json
- README.md
- resources/android/icon/drawable-hdpi-icon.png
- resources/android/icon/drawable-ldpi-icon.png
- resources/android/icon/drawable-mdpi-icon.png
- resources/android/icon/drawable-xhdpi-icon.png
- resources/android/icon/drawable-xxhdpi-icon.png
- resources/android/icon/drawable-xxxhdpi-icon.png
- resources/android/splash/drawable-land-hdpi-screen.png
- resources/android/splash/drawable-land-ldpi-screen.png
- resources/android/splash/drawable-land-mdpi-screen.png
- resources/android/splash/drawable-land-xhdpi-screen.png
- resources/android/splash/drawable-land-xxhdpi-screen.png
- resources/android/splash/drawable-land-xxxhdpi-screen.png
- resources/android/splash/drawable-port-hdpi-screen.png
- resources/android/splash/drawable-port-ldpi-screen.png
- resources/android/splash/drawable-port-mdpi-screen.png
- resources/android/splash/drawable-port-xhdpi-screen.png
- resources/android/splash/drawable-port-xxhdpi-screen.png
- resources/android/splash/drawable-port-xxxhdpi-screen.png
- resources/icon.psd
- resources/ios/icon/icon.png
- resources/ios/icon/icon@2x.png
- resources/ios/icon/icon-40.png
- resources/ios/icon/icon-40@2x.png
- resources/ios/icon/icon-40@3x.png
- resources/ios/icon/icon-50.png
- resources/ios/icon/icon-50@2x.png
- resources/ios/icon/icon-60.png
- resources/ios/icon/icon-60@2x.png
- resources/ios/icon/icon-60@3x.png
- resources/ios/icon/icon-72.png
- resources/ios/icon/icon-72@2x.png
- resources/ios/icon/icon-76.png
- resources/ios/icon/icon-76@2x.png
- resources/ios/icon/icon-83.5@2x.png
- resources/ios/icon/icon-small.png
- resources/ios/icon/icon-small@2x.png
- resources/ios/icon/icon-small@3x.png
- resources/ios/splash/Default@2x~iphone.png
- resources/ios/splash/Default~iphone.png
- resources/ios/splash/Default-568h@2x~iphone.png
- resources/ios/splash/Default-667h.png
- resources/ios/splash/Default-736h.png
- resources/ios/splash/Default-Landscape@~ipadpro.png
- resources/ios/splash/Default-Landscape@2x~ipad.png
- resources/ios/splash/Default-Landscape~ipad.png
- resources/ios/splash/Default-Landscape-736h.png
- resources/ios/splash/Default-Portrait@~ipadpro.png
- resources/ios/splash/Default-Portrait@2x~ipad.png
- resources/ios/splash/Default-Portrait~ipad.png
- resources/screenshots/add_drink.png
- resources/screenshots/dashboard.png
- resources/screenshots/drink_diary.png
- resources/screenshots/drink_free_day.png
- resources/screenshots/goals_first_week.png
- resources/screenshots/screening.png
- resources/splash.psd
- scss/ionic.app.scss
- www/css/
- www/css/ionic.app.css
- www/css/ionic.app.min.css
- www/css/style.css
- www/img/
- www/img/burger_icon.png
- www/img/dashboard/
- www/img/dashboard/balance.svg
- www/img/dashboard/hamburger.svg
- www/img/dashboard/pound-sterling.svg
- www/img/dashboard/running.svg
- www/img/dashboard/water-drop.svg
- www/img/dashboard/wine-bottle.svg
- www/img/drinks-icons/
- www/img/drinks-icons/alcopop-bottle.svg
- www/img/drinks-icons/beer-glass.svg
- www/img/drinks-icons/beers/
- www/img/drinks-icons/beers/ale.svg
- www/img/drinks-icons/beers/beer-half.svg
- www/img/drinks-icons/beers/bitter.svg
- www/img/drinks-icons/beers/shandy.svg
- www/img/drinks-icons/bottle/
- www/img/drinks-icons/bottle/hooch.svg
- www/img/drinks-icons/bottle/ice.svg
- www/img/drinks-icons/bottle/wkd.svg
- www/img/drinks-icons/cider-glass.svg
- www/img/drinks-icons/cocktail.svg
- www/img/drinks-icons/cocktails/
- www/img/drinks-icons/cocktails/blood.svg
- www/img/drinks-icons/cocktails/cosmopolitan.svg
- www/img/drinks-icons/cocktails/margarita.svg
- www/img/drinks-icons/cocktails/martini.svg
- www/img/drinks-icons/cocktails/mojito.svg
- www/img/drinks-icons/cocktails/screwdriver.svg
- www/img/drinks-icons/fortified-wine.svg
- www/img/drinks-icons/no-drinking.svg
- www/img/drinks-icons/shot-glass.svg
- www/img/drinks-icons/spirits/
- www/img/drinks-icons/spirits/cognac.svg
- www/img/drinks-icons/spirits/gin-tonic.svg
- www/img/drinks-icons/spirits/lime.svg
- www/img/drinks-icons/spirits/liqueurs.svg
- www/img/drinks-icons/spirits/rum.svg
- www/img/drinks-icons/spirits/sam.svg
- www/img/drinks-icons/spirits/tequila.svg
- www/img/drinks-icons/spirits/vodka.svg
- www/img/drinks-icons/wine/
- www/img/drinks-icons/wine/pros-wine.svg
- www/img/drinks-icons/wine/rose-wine.svg
- www/img/drinks-icons/wine/white-wine.svg
- www/img/drinks-icons/wine-glass.svg
- www/img/goal_target.svg
- www/img/index_logo.png
- www/img/index-icon.png
- www/img/placeholder_image.png
- www/img/walkthrough/
- www/img/walkthrough/add_goal_stage5.png
- www/img/walkthrough/add-drinks-stage2.png
- www/img/walkthrough/dashboard-stage1.png
- www/img/walkthrough/drinkdiary-stage3.png
- www/img/walkthrough/goals_stage4.png
- www/index.html
- www/js/
- www/js/account/
- www/js/account/about/
- www/js/account/about/about.controller.js
- www/js/account/account.controller.js
- www/js/account/accountDisplay/
- www/js/account/accountDisplay/accountDisplay.controller.js
- www/js/account/consent/
- www/js/account/consent/consent.controller.js
- www/js/account/editAccount/
- www/js/account/editAccount/editAccount.controller.js
- www/js/account/help/
- www/js/account/help/help.controller.js
- www/js/account/walkthrough/
- www/js/account/walkthrough/walkthrough.controller.js
- www/js/addDrinks/
- www/js/addDrinks/addDrinks.controller.js
- www/js/app.js
- www/js/dashboard/
- www/js/dashboard/dashboard.controller.js
- www/js/drinks/
- www/js/drinks/drinks.controller.js
- www/js/drinks/edit.controller.js
- www/js/goals/
- www/js/goals/goals.controller.js
- www/js/goals/setGoals.controller.js
- www/js/normative/
- www/js/normative/normative.controller.js
- www/js/outside/
- www/js/outside/register/
- www/js/outside/register/register.controller.js
- www/js/screening/
- www/js/screening/screening.controller.js
- www/js/services/
- www/js/services/AuthService.js
- www/js/services/data/
- www/js/services/data/barrierList.js
- www/js/services/data/drinkList.js
- www/js/services/data/goalList.js
- www/js/services/data/helpQuestions.js
- www/js/services/data/screenQuestions.js
- www/js/services/data/translation.service.js
- www/js/services/factory/
- www/js/services/factory/appModalService.factory.js
- www/js/services/factory/geoLocation.factory.js
- www/js/services/factory/localStore.factory.js
- www/js/services/factory/myModals.factory.js
- www/js/services/filters/
- www/js/services/filters/array-reverse.filters.js
- www/js/services/GlobalStore.factory.js
- www/js/services/helperFunc.service.js
- www/js/services/screenDetect.service.js
- www/js/services/userDiary.service.js
- www/js/services/userGoals.service.js
- www/js/support/
- www/js/support/support.controller.js
- www/js/tabs/
- www/js/tabs/tabs.controller.js
- www/lib/
- www/lib/angular-chart.js/
- www/lib/angular-chart.js/.codeclimate.yml
- www/lib/angular-chart.js/.dockerignore
- www/lib/angular-chart.js/.editorconfig
- www/lib/angular-chart.js/.jscsrc
- www/lib/angular-chart.js/.jshintignore
- www/lib/angular-chart.js/.jshintrc
- www/lib/angular-chart.js/.node-version
- www/lib/angular-chart.js/.npmignore
- www/lib/angular-chart.js/.travis.yml
- www/lib/angular-chart.js/angular-chart.js
- www/lib/angular-chart.js/bower.json
- www/lib/angular-chart.js/CONTRIBUTING.md
- www/lib/angular-chart.js/dist/
- www/lib/angular-chart.js/dist/angular-chart.js
- www/lib/angular-chart.js/dist/angular-chart.js.tar.gz
- www/lib/angular-chart.js/dist/angular-chart.min.js
- www/lib/angular-chart.js/dist/angular-chart.min.js.map
- www/lib/angular-chart.js/Dockerfile
- www/lib/angular-chart.js/examples/
- www/lib/angular-chart.js/examples/amd.html
- www/lib/angular-chart.js/examples/amd.js
- www/lib/angular-chart.js/examples/app.css
- www/lib/angular-chart.js/examples/app.js
- www/lib/angular-chart.js/examples/bubble.html
- www/lib/angular-chart.js/examples/bubble.js
- www/lib/angular-chart.js/examples/charts.html
- www/lib/angular-chart.js/examples/charts.template.html
- www/lib/angular-chart.js/examples/commonjs.html
- www/lib/angular-chart.js/examples/commonjs.js
- www/lib/angular-chart.js/examples/dataset-override.html
- www/lib/angular-chart.js/examples/dataset-override.js
- www/lib/angular-chart.js/examples/scatter.html
- www/lib/angular-chart.js/examples/scatter.js
- www/lib/angular-chart.js/examples/smoothscroll.min.js
- www/lib/angular-chart.js/examples/stacked-bars.html
- www/lib/angular-chart.js/examples/tables.html
- www/lib/angular-chart.js/examples/tabs.html
- www/lib/angular-chart.js/examples/ticks.html
- www/lib/angular-chart.js/examples/webpack.commonjs.js
- www/lib/angular-chart.js/examples/webpack.config.js
- www/lib/angular-chart.js/examples/xy.html
- www/lib/angular-chart.js/examples/xy.js
- www/lib/angular-chart.js/gulpfile.js
- www/lib/angular-chart.js/ISSUE_TEMPLATE.md
- www/lib/angular-chart.js/LICENSE
- www/lib/angular-chart.js/package.json
- www/lib/angular-chart.js/PULL_REQUEST_TEMPLATE.md
- www/lib/angular-chart.js/README.md
- www/lib/angular-chart.js/test/
- www/lib/angular-chart.js/test/fixtures/
- www/lib/angular-chart.js/test/fixtures/29-tabs.html
- www/lib/angular-chart.js/test/fixtures/29-tabs.js
- www/lib/angular-chart.js/test/fixtures/29-tabs.png
- www/lib/angular-chart.js/test/fixtures/51-pie-update-colours.html
- www/lib/angular-chart.js/test/fixtures/51-pie-update-colours.js
- www/lib/angular-chart.js/test/fixtures/51-pie-update-colours.png
- www/lib/angular-chart.js/test/fixtures/54-not-enough-colours.html
- www/lib/angular-chart.js/test/fixtures/54-not-enough-colours.js
- www/lib/angular-chart.js/test/fixtures/54-not-enough-colours.png
- www/lib/angular-chart.js/test/fixtures/57-hex-colours.html
- www/lib/angular-chart.js/test/fixtures/57-hex-colours.js
- www/lib/angular-chart.js/test/fixtures/57-hex-colours.png
- www/lib/angular-chart.js/test/fixtures/bubble.html
- www/lib/angular-chart.js/test/fixtures/bubble.js
- www/lib/angular-chart.js/test/fixtures/bubble.png
- www/lib/angular-chart.js/test/fixtures/charts.html
- www/lib/angular-chart.js/test/fixtures/charts.js
- www/lib/angular-chart.js/test/fixtures/charts.png
- www/lib/angular-chart.js/test/fixtures/configure-line-chart.html
- www/lib/angular-chart.js/test/fixtures/configure-line-chart.js
- www/lib/angular-chart.js/test/fixtures/configure-line-chart.png
- www/lib/angular-chart.js/test/fixtures/coverage.js
- www/lib/angular-chart.js/test/fixtures/custom-directive.html
- www/lib/angular-chart.js/test/fixtures/custom-directive.js
- www/lib/angular-chart.js/test/fixtures/custom-directive.png
- www/lib/angular-chart.js/test/fixtures/dataset-override.html
- www/lib/angular-chart.js/test/fixtures/dataset-override.js
- www/lib/angular-chart.js/test/fixtures/dataset-override.png
- www/lib/angular-chart.js/test/fixtures/horizontal-bar-chart.html
- www/lib/angular-chart.js/test/fixtures/horizontal-bar-chart.js
- www/lib/angular-chart.js/test/fixtures/horizontal-bar-chart.png
- www/lib/angular-chart.js/test/fixtures/options-override.html
- www/lib/angular-chart.js/test/fixtures/options-override.js
- www/lib/angular-chart.js/test/fixtures/options-override.png
- www/lib/angular-chart.js/test/fixtures/scatter.html
- www/lib/angular-chart.js/test/fixtures/scatter.js
- www/lib/angular-chart.js/test/fixtures/scatter.png
- www/lib/angular-chart.js/test/index.html
- www/lib/angular-chart.js/test/mocha.opts
- www/lib/angular-chart.js/test/support/
- www/lib/angular-chart.js/test/support/setup.js
- www/lib/angular-chart.js/test/test.integration.js
- www/lib/angular-chart.js/test/test.unit.js
- www/lib/angular-chart.js/tmp/
- www/lib/angular-chart.js/tmp/bower_components/
- www/lib/angular-chart.js/tmp/bower_components/chart.js/
- www/lib/angular-chart.js/tmp/bower_components/chart.js/.bower.json
- www/lib/angular-chart.js/tmp/bower_components/chart.js/.editorconfig
- www/lib/angular-chart.js/tmp/bower_components/chart.js/.eslintignore
- www/lib/angular-chart.js/tmp/bower_components/chart.js/.eslintrc
- www/lib/angular-chart.js/tmp/bower_components/chart.js/.npmignore
- www/lib/angular-chart.js/tmp/bower_components/chart.js/bower.json
- www/lib/angular-chart.js/tmp/bower_components/chart.js/composer.json
- www/lib/angular-chart.js/tmp/bower_components/chart.js/config.jshintrc
- www/lib/angular-chart.js/tmp/bower_components/chart.js/CONTRIBUTING.md
- www/lib/angular-chart.js/tmp/bower_components/chart.js/dist/
- www/lib/angular-chart.js/tmp/bower_components/chart.js/dist/Chart.bundle.js
- www/lib/angular-chart.js/tmp/bower_components/chart.js/dist/Chart.bundle.min.js
- www/lib/angular-chart.js/tmp/bower_components/chart.js/dist/Chart.js
- www/lib/angular-chart.js/tmp/bower_components/chart.js/dist/Chart.min.js
- www/lib/angular-chart.js/tmp/bower_components/chart.js/docs/
[truncated: 363 more entries]
