# Supplementary material for: InDEx: Open Source iOS and Android Software for Self-Reporting and Monitoring of Alcohol Consumption
Source: J Open Res Softw. Author manuscript; Available in PMC 2018 May 21. (PMC5961935; doi:10.5334/jors.207)
Supplement: Source Code [file NIHMS77548-supplement-Source_Code.zip › bower.json]

{
  "name": "InDExApp",
  "private": "true",
  "devDependencies": {
    "ionic": "driftyco/ionic-bower#1.3.2",
    "ionic-platform-web-client": "^0.7.1"
  }
}
