# Supplementary material for: InDEx: Open Source iOS and Android Software for Self-Reporting and Monitoring of Alcohol Consumption
Source: J Open Res Softw. Author manuscript; Available in PMC 2018 May 21. (PMC5961935; doi:10.5334/jors.207)
Supplement: Source Code [file NIHMS77548-supplement-Source_Code.zip › config.xml]

<?xml version="1.0" encoding="UTF-8" standalone="yes"?>
<widget id="com.index-app.alcohol" version="1.0.0" xmlns="http://www.w3.org/ns/widgets" xmlns:cdv="http://cordova.apache.org/ns/1.0">
  <name>InDEx</name>
  <description>
        InDex App - An alcohol intervention for those leaving the Armed Forces
    </description>
  <author email="dleightley@ieee.org" href="https://index-app.org/">
      Daniel Leightley
    </author>
  <content src="index.html"/>
  <access origin="*"/>
  <allow-navigation href="*"/>
  <preference name="orientation" value="portrait"/>
  <preference name="webviewbounce" value="false"/>
  <preference name="UIWebViewBounce" value="false"/>
  <preference name="DisallowOverscroll" value="true"/>
  <preference name="SplashScreenDelay" value="2000"/>
  <preference name="FadeSplashScreenDuration" value="2000"/>
  <preference name="android-minSdkVersion" value="16"/>
  <preference name="BackupWebStorage" value="none"/>
  <preference name="SplashScreen" value="screen"/>
  <feature name="StatusBar">
    <param name="ios-package" onload="true" value="CDVStatusBar"/>
  </feature>
  <plugin name="cordova-plugin-device" spec="~1.1.4"/>
  <plugin name="cordova-plugin-console" spec="~1.0.5"/>
  <plugin name="cordova-plugin-whitelist" spec="~1.3.1"/>
  <plugin name="cordova-plugin-splashscreen" spec="~4.0.1"/>
  <plugin name="cordova-plugin-statusbar" spec="~2.2.1"/>
  <plugin name="ionic-plugin-keyboard" spec="~2.2.1"/>
  <platform name="ios">
    <icon src="resources/ios/icon/icon.png" width="57" height="57"/>
    <icon src="resources/ios/icon/icon@2x.png" width="114" height="114"/>
    <icon src="resources/ios/icon/icon-40.png" width="40" height="40"/>
    <icon src="resources/ios/icon/icon-40@2x.png" width="80" height="80"/>
    <icon src="resources/ios/icon/icon-40@3x.png" width="120" height="120"/>
    <icon src="resources/ios/icon/icon-50.png" width="50" height="50"/>
    <icon src="resources/ios/icon/icon-50@2x.png" width="100" height="100"/>
    <icon src="resources/ios/icon/icon-60.png" width="60" height="60"/>
    <icon src="resources/ios/icon/icon-60@2x.png" width="120" height="120"/>
    <icon src="resources/ios/icon/icon-60@3x.png" width="180" height="180"/>
    <icon src="resources/ios/icon/icon-72.png" width="72" height="72"/>
    <icon src="resources/ios/icon/icon-72@2x.png" width="144" height="144"/>
    <icon src="resources/ios/icon/icon-76.png" width="76" height="76"/>
    <icon src="resources/ios/icon/icon-76@2x.png" width="152" height="152"/>
    <icon src="resources/ios/icon/icon-83.5@2x.png" width="167" height="167"/>
    <icon src="resources/ios/icon/icon-small.png" width="29" height="29"/>
    <icon src="resources/ios/icon/icon-small@2x.png" width="58" height="58"/>
    <icon src="resources/ios/icon/icon-small@3x.png" width="87" height="87"/>
    <splash src="resources/ios/splash/Default-568h@2x~iphone.png" width="640" height="1136"/>
    <splash src="resources/ios/splash/Default-667h.png" width="750" height="1334"/>
    <splash src="resources/ios/splash/Default-736h.png" width="1242" height="2208"/>
    <splash src="resources/ios/splash/Default-Portrait@2x~ipad.png" width="1536" height="2048"/>
    <splash src="resources/ios/splash/Default-Portrait@~ipadpro.png" width="2048" height="2732"/>
    <splash src="resources/ios/splash/Default-Portrait~ipad.png" width="768" height="1024"/>
    <splash src="resources/ios/splash/Default@2x~iphone.png" width="640" height="960"/>
    <splash src="resources/ios/splash/Default~iphone.png" width="320" height="480"/>
  </platform>
  <platform name="android">
    <icon src="resources/android/icon/drawable-ldpi-icon.png" density="ldpi"/>
    <icon src="resources/android/icon/drawable-mdpi-icon.png" density="mdpi"/>
    <icon src="resources/android/icon/drawable-hdpi-icon.png" density="hdpi"/>
    <icon src="resources/android/icon/drawable-xhdpi-icon.png" density="xhdpi"/>
    <icon src="resources/android/icon/drawable-xxhdpi-icon.png" density="xxhdpi"/>
    <icon src="resources/android/icon/drawable-xxxhdpi-icon.png" density="xxxhdpi"/>
    <splash src="resources/android/splash/drawable-port-ldpi-screen.png" density="port-ldpi"/>
    <splash src="resources/android/splash/drawable-port-mdpi-screen.png" density="port-mdpi"/>
    <splash src="resources/android/splash/drawable-port-hdpi-screen.png" density="port-hdpi"/>
    <splash src="resources/android/splash/drawable-port-xhdpi-screen.png" density="port-xhdpi"/>
    <splash src="resources/android/splash/drawable-port-xxhdpi-screen.png" density="port-xxhdpi"/>
    <splash src="resources/android/splash/drawable-port-xxxhdpi-screen.png" density="port-xxxhdpi"/>
  </platform>
  <icon src="resources/android/icon/drawable-xhdpi-icon.png"/>
</widget>
