# Supplementary material for: InDEx: Open Source iOS and Android Software for Self-Reporting and Monitoring of Alcohol Consumption
Source: J Open Res Softw. Author manuscript; Available in PMC 2018 May 21. (PMC5961935; doi:10.5334/jors.207)
Supplement: Source Code [file NIHMS77548-supplement-Source_Code.zip › hooks/uglify-config.json]

{
    "alwaysRun": false,
    "recursiveFolderSearch": true,
    "foldersToProcess": [
        "js",
        "css",
        "img",
        "build"
    ],
    "uglifyJsOptions": {
        "compress": {
            "drop_console": true
        },
        "mangle": false,
        "output": {
            "code": true
        }
    },
    "cleanCssOptions": {
        "specialComments": "all"
    }
}
