# Supplementary material for: InDEx: Open Source iOS and Android Software for Self-Reporting and Monitoring of Alcohol Consumption
Source: J Open Res Softw. Author manuscript; Available in PMC 2018 May 21. (PMC5961935; doi:10.5334/jors.207)
Supplement: Source Code [file NIHMS77548-supplement-Source_Code.zip › ionic.config.json]

{
  "name": "com.index-app.alcohol",
  "app_id": "7954890e",
  "gulpStartupTasks": [
    "sass",
    "watch"
  ],
  "watchPatterns": [
    "www/**/*",
    "!www/lib/**/*",
    "!www/**/*.map"
  ],
  "integrations": {},
  "type": "ionic1"
}
