# Supplementary material for: InDEx: Open Source iOS and Android Software for Self-Reporting and Monitoring of Alcohol Consumption
Source: J Open Res Softw. Author manuscript; Available in PMC 2018 May 21. (PMC5961935; doi:10.5334/jors.207)
Supplement: Source Code [file NIHMS77548-supplement-Source_Code.zip › package.json]

{
  "name": "InDEx-App",
  "version": "1.0.0",
  "description": "A brief alcohol intervention app",
  "license": "GNU-3.0",
  "repository": {
    "type": "git",
    "url": "https://github.com/DrDanL/index-app-public.git"
  },
  "author": {
    "name": "Daniel Leightley",
    "email": "dleightley@ieee.org"
  },
  "dependencies": {
    "cordova-uglify": "^0.3.0",
    "d3": "^4.4.0",
    "gulp": "^3.5.6",
    "gulp-concat": "^2.2.0",
    "gulp-minify-css": "^0.3.0",
    "gulp-rename": "^1.2.0",
    "gulp-sass": "^2.0.4",
    "ng-walkthrough": "^1.0.2"
  },
  "devDependencies": {
    "bower": "^1.3.3",
    "gulp-util": "^2.2.14",
    "shelljs": "^0.3.0"
  },
  "cordovaPlugins": [
    "cordova-plugin-device",
    "cordova-plugin-console",
    "cordova-plugin-whitelist",
    "cordova-plugin-splashscreen",
    "cordova-plugin-statusbar",
    "ionic-plugin-keyboard",
    "cordova-plugin-geolocation"
  ],
  "cordovaPlatforms": [
    "ios",
    {
      "platform": "ios",
      "version": "",
      "locator": "ios"
    }
  ]
}
