# Supplementary material for: InDEx: Open Source iOS and Android Software for Self-Reporting and Monitoring of Alcohol Consumption
Source: J Open Res Softw. Author manuscript; Available in PMC 2018 May 21. (PMC5961935; doi:10.5334/jors.207)
Supplement: Source Code [file NIHMS77548-supplement-Source_Code.zip › scss/ionic.app.scss]

/*
To customize the look and feel of Ionic, you can override the variables
in ionic's _variables.scss file.

For example, you might change some of the default colors:

$light:                           #fff !default;
$stable:                          #f8f8f8 !default;
$positive:                        #387ef5 !default;
$calm:                            #11c1f3 !default;
$balanced:                        #33cd5f !default;
$energized:                       #ffc900 !default;
$assertive:                       #ef473a !default;
$royal:                           #886aea !default;
$dark:                            #444 !default;
*/
$ionicons-font-path: "../lib/ionic/fonts" !default; //Default setup
$colors: ( primary: #387ef5, secondary: #f2fbff, danger: #f53d3d, light: #f4f4f4, dark: #222);
$text-color: black;
$text-color-grey: #cdcdcd;
$background-color: #fff;
$lightbg-color: #f2fbff;
$lightsoft-color: #EEFFFF;
$dashed-lines: #cdcdcd;
$activeColor: #27ae60; //green
$darkenColor: darken($activeColor, 20%); //General CSS

.no-border {
    border-width: 0 !important;
};

.center-text {
    text-align: center;
};

.no-padding {
    padding: 0 !important;
};

.green-tick {
    color: #006600;
    text-shadow: 5px 1px 1px #ccc;
};

.red-alert {
    color: #EE6363;
}; //Login Page Styles

.soft-color-alert {
    color: #FF6666;
}; //Login Page Styles

#login {
    background-color: $background-color;
    -webkit-background-size: cover;
    -moz-background-size: cover;
    background-size: cover;

    .scroll-content {
        display: table !important;
        width: 100% !important;
        height: 100% !important;

        .header_text_home {
            padding-top: 2%;
            font-size: 1.2em;
            font-weight: bolder;
        };

        form {
            //display: table-cell;
            vertical-align: middle;

            .header {
                img {
                    display: block;
                    margin: 0 auto;
                }
            };

            .button.button-light.activated,
            .button.button-light.active {
                opacity: inherit;
            };

            .button-blend {
                background-color: $background-color;
            };

            .footer {
                margin-top: 10%;
                font-size: 1.2em;
            }
        }
    };
};

#set-goal-box {
    height: 80% !important;
    top: 5% !important;

    h1 {
        text-align: center;
        font-size: 1.2em;
        padding-top: 2%;
        padding-left: 2%;
        padding-right: 2%;
        font-weight: bolder;
    };

    .title {
        text-align: center;
    };

    h2 {
        font-weight: lighter;
        font-size: 1.1em;
        padding: 1% 3% 0;
        text-align: center;
        margin-bottom: 0;
    };

    .select_box {
        padding-top: 1%;
        text-align: center;
    };

    select {
        padding-left: 25%;
        font-size: 13pt;
        width: 60%;
        height: 5%;
        font-size: 1.2em;
        text-align: center;
        background: $lightbg-color;
    };

    .button-fixer {
        margin-top: 5%;
    };

    .day_limit {
        text-align: center;
    };
};

#register {
    background-color: $background-color;
    background-size: cover;
    width: 100% !important;
    display: table !important;

    h2 {
        text-align: center;
        padding-top: 5%;
        color: $text-color;
    };

    h3 {
        text-align: center;
        font-size: 14px;
        padding-top: 10%;
    };

    h4 {
        text-align: center;
        padding: 10px;
        font-size: 14px;
    };

    .bar,
    .nav-bar-block {
        background-color: #fff !important;
        border-color: #000;
        color: $text-color;
    };
    /* numbered buttons */
    #status-buttons {};

    #status-buttons a {
        color: $text-color;
        display: inline-block;
        font-size: 14px;
        margin-right: 20px;
        text-align: center;
        font-weight: bold;
        pointer-events: none;
        text-decoration: none;
    };

    #status-buttons span {
        background: $lightbg-color;
        display: block;
        height: 50px;
        margin: 0 auto 10px;
        padding-top: 25%;
        font-weight: bold;
        width: 50px;
        border-radius: 50%;
    };

    #status-buttons a.active span {
        background: #00BC8C;
    };

    #registerForm {
        min-height: 300px;
        padding: 15px;
        height: auto;
    };

    #form-views {
        width: auto;
        height: auto;
    };

    .width_input {
        width: 65%;
    };

    .code-input input {
        text-align: center;
        font-weight: bold;
        font-size: 25px;
    };

    .minor-padding {
        padding-right: 10px;
    };
}; //Tabs header

#tabsHeader {
    button {
        border: none;
        box-shadow: none;
    }
}; //Modify Account

#modifyAccount {
    .minor-padding {
        padding-right: 10px;
    };

    input {
        background-color: $background-color;
    };
}; //Display SMS messages

#messages {
    img.profile-pic {
        width: 40px;
        height: 40px;
        border-radius: 50%;
        position: absolute;
        bottom: 10px;
    };

    h2 {
        text-align: center;
        font-size: 1em;
        font-weight: lighter;
        padding: 2%;
    };

    img.profile-pic.left {
        left: 10px;
    };

    img.profile-pic.right {
        right: 10px;
    };

    .message {
        font-size: 14px;
    };

    .message-detail {
        white-space: nowrap;
        font-size: 14px;
    };

    .message-wrapper {
        position: relative;
    };

    .message-wrapper:last-child {
        margin-bottom: 10px;
    };

    .chat-bubble {
        border-radius: 5px;
        display: inline-block;
        padding: 10px 18px;
        position: relative;
        margin: 10px;
        max-width: 80%;
    };

    .chat-bubble:before {
        content: "\00a0";
        display: block;
        height: 16px;
        width: 9px;
        position: absolute;
        bottom: -7.5px;
    };

    .chat-bubble.left {
        background-color: #e6e5eb;
        float: left;
        margin-left: 55px;
    };

    .chat-bubble.left:before {
        background-color: #e6e5eb;
        left: 10px;
        -webkit-transform: rotate(70deg) skew(5deg);
    };

    .chat-bubble.right {
        background-color: #158ffe;
        color: #fff;
        float: right;
        margin-right: 55px;
    };

    .chat-bubble.right:before {
        background-color: #158ffe;
        right: 10px;
        -webkit-transform: rotate(118deg) skew(-5deg);
    };

    .chat-bubble.right a.autolinker {
        color: #fff;
        font-weight: bold;
    };

    .bold {
        font-weight: bold;
    };

    .cf {
        clear: both !important;
    };

    .rate-list {
        display: inline;
    };

    ul.rating li {
        display: inline;
        border: 0;
        background: none;
        padding: 5px 10px;
    };

    ul.rating li i {
        font-size: 15px;
    };
};

#goals {
    background-color: #cde7f0;

    .reset-color {
        background-color: $background-color;
        width: 100%;
        text-align: left;
    };

    .goals-not {
        text-align: center;
    };

    .item,
    .item-content {
        margin: 0;
        padding: 0;
        border-style: none;
        border-width: none;
        white-space: normal;
    };

    .barrier_details {
        text-align: center;
        padding: 2% 5%;
        background-color: $lightbg-color;
    };

    .barrier_details span {
        color: black;
        font-weight: bolder;
        padding: 0;
    };

    .header-goals h3 {
        font-size: 1.3em;
        font-weight: bold;
        padding: 20px;
        color: #90A860;
        background-color: #fff;
        margin-top: 0;
        text-align: center;
    };

    .header-goals h3 span {
        display: block;
        color: #777;
        background: #fff;
        border: 5px solid #fff;
        height: 100px;
        width: 100px;
        margin: auto auto -25%;
        -webkit-border-radius: 100px;
        border-radius: 100px;
    };

    .crossfaircolour {
        color: #484860;
    };

    .sharecolour {
        color: #484860;
    };

    .spinnergoal {
        color: #90A860;
    };

    .checkgoal {
        color: #48A890;
    };

    .header-goals h3 span i {};

    #goal_wrapper {
        padding-top: 15%;
    };

    #goal_wrapper h3 {
        font-size: 1.3em;
        font-weight: bold;
        padding-left: 2%;
        padding-right: 2%;
    };

    #goal_pick_text {
        text-align: center;
    };

    #status-buttons img,
    span {
        padding-top: 3%;
        display: inline-block;
        text-align: center;
        color: $text-color-grey;
        font-weight: bold;
    };

    #status-buttons p {
        font-size: 12px;
        color: $text-color-grey;
    };

    #status-buttons h1 {
        font-size: 50px;
        font-weight: bold;
        line-height: 0;
        color: $text-color-grey;
    };

    #status-buttons img {
        width: 20%;
        padding-bottom: 5px;
    };

    .border_buttom {
        border-bottom: solid;
        border-color: $dashed-lines;
        opacity: 1;
    };

    .row {
        border-top: 2px;
        border-style: dashed;
        border-color: $dashed-lines;
        background-color: $lightsoft-color;
    };

    .icons-set {
        text-align: center;
        font-size: 1.3em;
    };

    .status {
        text-align: center;
        margin: auto;
        font-weight: bold;
        font-size: 1.3em;
    };

    .headline-text {
        text-align: center;
        font-weight: bold;
        margin: auto;
        color: $text-color;
    };
};

#dashboard {
    .sub-heading-h2 {
        padding-left: 2%;
    };

    #status-buttons img,
    span {
        padding-top: 3%;
        display: inline-block;
        text-align: center;
        color: $text-color-grey;
        font-weight: bold;
    };

    #status-buttons p {
        font-size: 12px;
        color: $text-color-grey;
    };

    #status-buttons h1 {
        font-size: 50px;
        font-weight: bold;
        line-height: 0;
        color: $text-color-grey;
    };

    #status-buttons img {
        width: 20%;
        padding-bottom: 5px;
    };

    .border_buttom-clear {
        border-bottom: none;
        opacity: 0.5;
    };

    .border_buttom {
        border-bottom: solid;
        border-color: $dashed-lines;
        opacity: 1;
    };

    .row {
        border-top: 2px;
        border-style: dashed;
        border-color: $dashed-lines;
        background-color: $lightsoft-color;
    };

    .col img {
        display: block;
        width: 75%;
        margin: auto;
    };

    .value {
        text-align: center;
        margin: auto;
        font-weight: bold;
        font-size: 29px;
    };

    .headline-text {
        text-align: left;
        font-weight: bold;
        color: $text-color;
    };

    .sub-headline {
        text-align: left;
        padding: 0;
        font-size: 12px;
        color: $text-color-grey;
    };

    .sub-heading-h2 {
        font-size: 20px;
        padding-bottom: 0;
    };

    .dash-buttons {
        background-color: $lightsoft-color;
    };

    .list {
        margin-bottom: 0;
        border-top: 2px;
        border-bottom: 2px;
        border-style: dashed;
        border-color: $dashed-lines;
        background-color: $lightsoft-color;
    };
}; //Add Drinks Po-up display

#add-drinks-box {
    .bar-header {
        padding-top: -5px !important;
        margin-top: -5px !important;
    };

    .button-arrow-white {
        background-color: #fff;
        box-shadow: none;
    };

    .center-drinks {
        text-align: center;
    };
    /* iOS scroll ifx */
    .scroll-content {
        overflow: scroll;
    };

    .green-weighted {
        color: #6B8E23;
        font-weight: bold;
        font-size: 0.8em;
    };

    .green-weighted-size {
        color: #6B8E23;
        font-weight: bold;
        font-size: 1.3em;
    };

    .blue-light-weighted {
        color: #107896;
        font-weight: bold;
        font-size: 1em;
    };

    .blue-light-weighted-size {
        color: #107896;
        font-weight: bold;
        font-size: 1.7em;
    };

    .drink-display-shift {
        margin-top: -4%;
    };

    .no-drink-day {
        text-align: center;
        padding: 0.2em;
    };

    .no-drinks {
        font-weight: bolder;
        margin: 0 !important;
        padding: 0 !important;
    };

    .title-center {
        text-align: center;
    };

    .no-drinks-placeholder {
        width: 100%;
        height: 100%;
        margin: 0 !important;
        padding: 0 !important;
    };

    .drinks-placeholder {
        width: 40%;
    };

    .drink_qty_wrapper {
        position: absolute !important;
        display: inline;
        right: 2px;
        top: 5px;
    };

    .drink-minus {
        width: 30px;
        height: 30px;
        border: 2px solid #7f7f7f;
        background-color: #cc0000;
        float: left;
        border-radius: 10px 0 0 10px;
    };

    .drink-plus {
        width: 30px;
        height: 30px;
        background-color: #659D32;
        border: 2px solid #7f7f7f;
        border-left: 0 solid black;
        float: left;
        border-radius: 0 10px 10px 0;
    };

    .drink-input {
        width: 30px;
        height: 30px;
        border: 2px solid #7f7f7f;
        border-left: 0 solid black;
        float: left;
    };

    .drink-input input {
        text-align: center;
        font-family: "ProximaNova Bold", Helvetica, Arial;
        padding-bottom: 50%;
        padding-right: 0;
    };

    .drink-input input:focus {
        border: 1px solid #e1e1e1;
        border: none;
    };

    .drink_option_input {
        text-align: right;
    };

    .drink_options_list {
        width: 50%;
    };

    .iconButton {
        position: relative;
        font-size: 20px;
        right: 20%;
    };

    .black {
        color: black;
    };

    .drink-mark {
        color: #006600;
        position: absolute;
        z-index: 99;
        opacity: 0.8;
        padding-left: 10%;
    };

    .row {
        padding: 0 !important;
    };

    .has-footer {
        bottom: 0 !important;
    };

    .back-tab {
        font-weight: bolder;
        margin: 0;
        padding: 0;
        height: 44px;
        background-color: $lightbg-color;
    };

    .list {
        padding-top: 0 !important;
    };

    .item {
        margin: 0 !important;
        /* border-style: solid; */
        border-style: none !important;
    };
};

#offline-box {
    width: 90%;
    height: 10%;
    min-height: 10% !important;
    /* height: auto !important; */
    top: 80%;
    left: 5%;
    right: 5%;
    bottom: 5%;
    border-radius: 10px;
    -webkit-box-shadow: 2px 2px 10px rgba(0, 0, 0, 0.5);
    box-shadow: 2px 2px 10px rgba(0, 0, 0, 0.5);
    font-size: 1.8em;
    text-align: center;
    color: #fff;
    background-color: #323232;
};

#online-box {
    width: 90%;
    height: 5%;
    min-height: 5% !important;
    /* height: auto !important; */
    top: 80%;
    left: 5%;
    right: 5%;
    bottom: 5%;
    border-radius: 10px;
    -webkit-box-shadow: 2px 2px 10px rgba(0, 0, 0, 0.5);
    box-shadow: 2px 2px 10px rgba(0, 0, 0, 0.5);
    font-size: 1.8em;
    text-align: center;
    color: #fff;
    background-color: #007f00;
};

#screening {
    .header_text {
        text-align: center;
    };

    #userRating {
        font-size: 18px;
        text-align: center;
        font-weight: bold;
    };

    .numResponse {
        text-align: right;
    };

    .question {
        font-size: 1.2em;
        font-weight: bold;
        text-align: center;
    };

    li {
        margin-bottom: 2%;
    };

    label {
        font-size: 1.3em;
    };

    input[type=radio] {
        border: 0;
        width: 10%;
        height: 1.2em;
    };

    select {
        font-size: 13pt;
        width: 100%;
        height: 10%;
        font-size: 1.2em;
    };

    select option:first-child {
        font-size: 7pt;
    };
};

#drinks-diary {
    ion-slide {
        padding-bottom: 2%;
    };

    ion-list {
        padding: 0;
        margin: 0;
        border: none;
    };

    ion-item {
        padding: 0;
        margin: 0;
        border: none;
    };

    .item-content {
        padding: 0 25px 0 0;
    };

    .diary-free-day {
        padding: 0;
        margin: 0;
        text-align: center;
    };

    .diary-free-day h2 {
        font-weight: bolder;
    };

    .diary-data {
        font-size: 16px;
        width: 100%;
        padding: 0;
        margin: 0;
    };

    .sub-heading-h2 {
        font-size: 20px;
        padding-bottom: 0;
        padding-top: 2%;
        text-align: center;
        margin: auto;
    };

    .diary-list {
        padding: 0;
        margin: 0;
    };
};

#feedback {
    .headline_text {
        font-size: 1.2em;
        text-align: center;
        padding-left: 5%;
        padding-right: 5%;
        padding-bottom: 4%;
        font-weight: lighter;
    }
};

#support {
    h3 {
        font-size: 1.2em;
        text-align: center;
        padding-left: 5%;
        padding-right: 5%;
        padding-bottom: 4%;
        font-weight: lighter;
    };

    .item-text-wrap {
        text-align: center;
    };

    b {
        font-size: 1.5em;
    };

};

#normative {
    #beer-container h2 {
        margin: 0 auto;
        width: 400px;
        font-size: 36px;
        text-align: center;
        font-family: 'Lato', Arial, sans-serif;
    };

    h4 {
        text-align: center;
        padding-left: 5%;
        padding-right: 5%;
    };

    #text_purple {
        color: #8470FF;
    };

    #text_green {
        color: #388E8E;
    };

    #beer-container {
        height: 280px;
        position: relative;
        width: 100%;
        overflow: hidden;
        /* issue with this */
    };

    #beer-container div {
        position: absolute;
    };

    #beaker {
        border: 10px solid black;
        border-top: 0;
        border-radius: 0 0 30px 30px;
        height: 200px;
        bottom: 0;
        width: 200px;
        margin-left: 20%;
        margin-bottom: 2%;
    };

    #beaker-general {
        z-index: 9999;
        border: 10px solid #8470FF;
        border-left: 0;
        border-right: 0;
        border-bottom: 0;
        bottom: 0;
        overflow: hidden;
        width: 180px;
    };

    #beaker-user {
        z-index: 9999;
        border: 10px dotted #388E8E;
        border-left: 0;
        border-right: 0;
        border-bottom: 0;
        bottom: 0;
        overflow: hidden;
        width: 180px;
    };

    #beaker:after,
    #beaker:before {
        border: 10px solid black;
        border-bottom: 0;
        border-radius: 30px 30px 0 0;
        content: '';
        height: 30px;
        position: absolute;
        top: -25px;
        width: 30px;
    };

    #beaker:before {
        left: -30px;
    };

    #beaker:after {
        right: -30px;
    };

    #liquid {
        background-color: #edaf32;
        border: 10px solid #edaf32;
        border-radius: 0 0 20px 20px;
        bottom: 0;
        height: 180px;
        /*change for height */
        overflow: hidden;
        width: 180px;
    };

    #liquid:after {
        background-color: rgba(255, 255, 255, 0.25);
        bottom: -10px;
        content: '';
        height: 180px;
        /*change for height */
        left: -40px;
        position: absolute;
        transform: rotate(30deg);
        -webkit-transform: rotate(15deg);
        width: 110px;
    };

    #liquid .bubble {
        -webkit-animation-name: bubble;
        -webkit-animation-iteration-count: infinite;
        -webkit-animation-timing-function: linear;
        background-color: rgba(255, 255, 255, 0.2);
        bottom: 0;
        border-radius: 10px;
        height: 20px;
        width: 20px;
    };
    @-webkit-keyframes bubble {
        0% {
            bottom: 0;
        }

        50% {
            background-color: rgba(255, 255, 255, 0.2);
            bottom: 80px;
        }

        100% {
            background-color: rgba(255, 255, 255, 0);
            bottom: 160px;
        }
    };

    .bubble1 {
        left: 10px;
        -webkit-animation-delay: 1000ms;
        -webkit-animation-duration: 1000ms;
    };

    .bubble2 {
        left: 50px;
        -webkit-animation-delay: 700ms;
        -webkit-animation-duration: 1100ms;
    };

    .bubble3 {
        left: 100px;
        -webkit-animation-delay: 1200ms;
        -webkit-animation-duration: 1300ms;
    };

    .bubble4 {
        left: 130px;
        -webkit-animation-delay: 1100ms;
        -webkit-animation-duration: 700ms;
    };

    .bubble5 {
        left: 170px;
        -webkit-animation-delay: 1300ms;
        -webkit-animation-duration: 800ms;
    };
    /* Foam */
    .beer-foam {
        position: absolute;
        bottom: 190px;
    };

    .foam-1,
    .foam-2,
    .foam-3,
    .foam-4,
    .foam-5,
    .foam-6,
    .foam-7 {
        float: left;
        position: absolute;
        z-index: 999;
        width: 40px;
        height: 50px;
        border-radius: 30px;
        background-color: rgba(1, 1, 1, 1);
    };

    .foam-1 {
        top: -25px;
        left: -10px;
    };

    .foam-2 {
        top: -30px;
        left: 20px;
    };

    .foam-3 {
        top: -20px;
        left: 50px;
    };

    .foam-4 {
        top: -30px;
        left: 80px;
    };

    .foam-5 {
        top: -25px;
        left: 110px;
    };

    .foam-6 {
        top: -15px;
        left: 140px;
    };

    .foam-7 {
        top: -25px;
        left: 150px;
    };

    .col img {
        display: block;
        width: 75%;
        margin: auto;
    };

    .gender-color-box {
        color: #808000;
    }

    .value {
        text-align: center;
        margin: auto;
        font-weight: bold;
        font-size: 29px;
    };

    .info_gender {
        text-align: center;
        font-size: 1.3em;
        padding: 5% 2% 1%;
    }

    .info_cal {
        text-align: center;
        font-size: 1.3em;
        padding: 2% 2% 1%;
    }

    .burger_listing {
        text-align: center;
    }

    .headline-text {
        font-weight: bold;
        color: $text-color;
        text-align: center;
    };

    .text-advice {
        font-size: 1.3em;
    };

    .drink_stats {
        text-decoration: underline;
    };

    #norm-table .feedback {
        font: 12px 'Lucida Sans', 'trebuchet MS', Arial, Helvetica;
        background: #fff;
        color: #333;
        width: 100%;
        float: left;
        position: relative;
    };

    #norm-table h3 {
        font-size: 20px;
        font-weight: bold;
        padding: 15px 5px;
        color: #fff;
        background-color: #3498db;
        margin-top: 0;
        text-align: center;
    };

    #norm-table h3 span {
        display: block;
        color: #777;
        background: #fff;
        border: 5px solid #fff;
        height: 100px;
        width: 100px;
        margin: 5px auto -65px;
        -moz-border-radius: 100px;
        -webkit-border-radius: 100px;
        border-radius: 100px;
    };
    /* --------------- */
    #norm-table ul {
        list-style: none;
        text-align: center;
        font-size: 1.3em;
        padding-left: 2%;
        padding-right: 2%;
    };

    #norm-table li {
        display: inline;
    };

    .gender {
        font-size: 5em;
    };
}

#drinks-diary-edit {
    li {
        display: inline;
        padding-right: 4%;
        padding-bottom: 0;
        margin-bottom: 0;
    };
};
/* smartphones, iPhone, portrait 480x320 phones */
@media (min-width:320px) {
    //View SMS Messages
    .message,
    .message-detail {
        font-size: 13px !important;
    };

    .headline-text {
        font-size: 13px !important;
    };

    .value {
        font-size: 20px !important;
    };

    .green-weighted {
        font-size: 9px !important;
        font-weight: normal !important;
    };

    .blue-light-weighted {
        font-size: 12px !important;
    };

    #drinks-diary {
        .diary-data {
            font-size: 14px;
            width: 100%;
            padding: 0;
            margin: 0;
        };
    };

    #add-drinks-box {
        .no-drink-logged {
            padding: 0 !important;
            margin: 0 !important;
        }

        .input-label {
            font-size: 12px !important;
        };

        .item {
            font-size: 14px !important;
            margin: 0 !important;
            border-style: none !important;
        };

        #stage_3_display {
            .item {
                padding-bottom: 4px !important;
            };

            .item-input {
                padding: 0 0 0 5px !important;
                margin: 0 !important;
            };

            .wrapper2 {
                padding: 10px !important;
            };
        }
    };
}
/* smartphones, iPhone, portrait 480x320 phones */
@media (min-width:370px) {
    //View SMS Messages
    .message,
    .message-detail {
        font-size: 17px !important;
    };

    .headline-text {
        font-size: 15px !important;
    };

    .value {
        font-size: 30px !important;
    };

    #add-drinks-box {
        .green-weighted {
            font-size: 15px !important;
        };

        .blue-light-weighted {
            font-size: 15px !important;
        };

        .input-label {
            font-size: 16px !important;
        };

        .item {
            font-size: 18px !important;
            margin: 0 !important;
            //padding-bottom: 4px !important;
            border-style: none !important;
        };

        #stage_3_display {
            .item {
                padding-bottom: 8px !important;
            };

            .item-input {
                padding: 0 0 0 5px !important;
                margin: 0 !important;
            };

            .wrapper2 {
                padding: 10px !important;
            };
        }
    };
}
@media (min-width:481px) {
    /* portrait e-readers (Nook/Kindle), smaller tablets @ 600 or @ 640 wide. */
}
@media (min-width:641px) {
    /* portrait tablets, portrait iPad, landscape e-readers, landscape 800x480 or 854x480 phones */
}
@media (min-width:961px) {
    /* tablet, landscape iPad, lo-res laptops ands desktops */
}
@media (min-width:1025px) {
    /* big landscape tablets, laptops, and desktops */
}
@media (min-width:1281px) {
    /* hi-res laptops and desktops */
}
// Include all of Ionic
@import "www/lib/ionic/scss/ionic";
