# Supplementary material for: InDEx: Open Source iOS and Android Software for Self-Reporting and Monitoring of Alcohol Consumption
Source: J Open Res Softw. Author manuscript; Available in PMC 2018 May 21. (PMC5961935; doi:10.5334/jors.207)
Supplement: Source Code [file NIHMS77548-supplement-Source_Code.zip › www/css/ionic.app.css]

@charset "UTF-8";
/*
To customize the look and feel of Ionic, you can override the variables
in ionic's _variables.scss file.

For example, you might change some of the default colors:

$light:                           #fff !default;
$stable:                          #f8f8f8 !default;
$positive:                        #387ef5 !default;
$calm:                            #11c1f3 !default;
$balanced:                        #33cd5f !default;
$energized:                       #ffc900 !default;
$assertive:                       #ef473a !default;
$royal:                           #886aea !default;
$dark:                            #444 !default;
*/
.no-border {
  border-width: 0 !important; }

.center-text {
  text-align: center; }

.no-padding {
  padding: 0 !important; }

.green-tick {
  color: #006600;
  text-shadow: 5px 1px 1px #ccc; }

.red-alert {
  color: #EE6363; }

.soft-color-alert {
  color: #FF6666; }

#login {
  background-color: #fff;
  -webkit-background-size: cover;
  -moz-background-size: cover;
  background-size: cover; }
  #login .scroll-content {
    display: table !important;
    width: 100% !important;
    height: 100% !important; }
    #login .scroll-content .header_text_home {
      padding-top: 2%;
      font-size: 1.2em;
      font-weight: bolder; }
    #login .scroll-content form {
      vertical-align: middle; }
      #login .scroll-content form .header img {
        display: block;
        margin: 0 auto; }
      #login .scroll-content form .button.button-light.activated,
      #login .scroll-content form .button.button-light.active {
        opacity: inherit; }
      #login .scroll-content form .button-blend {
        background-color: #fff; }
      #login .scroll-content form .footer {
        margin-top: 10%;
        font-size: 1.2em; }

#set-goal-box {
  height: 80% !important;
  top: 5% !important; }
  #set-goal-box h1 {
    text-align: center;
    font-size: 1.2em;
    padding-top: 2%;
    padding-left: 2%;
    padding-right: 2%;
    font-weight: bolder; }
  #set-goal-box .title {
    text-align: center; }
  #set-goal-box h2 {
    font-weight: lighter;
    font-size: 1.1em;
    padding: 1% 3% 0;
    text-align: center;
    margin-bottom: 0; }
  #set-goal-box .select_box {
    padding-top: 1%;
    text-align: center; }
  #set-goal-box select {
    padding-left: 25%;
    font-size: 13pt;
    width: 60%;
    height: 5%;
    font-size: 1.2em;
    text-align: center;
    background: #f2fbff; }
  #set-goal-box .button-fixer {
    margin-top: 5%; }
  #set-goal-box .day_limit {
    text-align: center; }

#register {
  background-color: #fff;
  background-size: cover;
  width: 100% !important;
  display: table !important;
  /* numbered buttons */ }
  #register h2 {
    text-align: center;
    padding-top: 5%;
    color: black; }
  #register h3 {
    text-align: center;
    font-size: 14px;
    padding-top: 10%; }
  #register h4 {
    text-align: center;
    padding: 10px;
    font-size: 14px; }
  #register .bar,
  #register .nav-bar-block {
    background-color: #fff !important;
    border-color: #000;
    color: black; }
  #register #status-buttons a {
    color: black;
    display: inline-block;
    font-size: 14px;
    margin-right: 20px;
    text-align: center;
    font-weight: bold;
    pointer-events: none;
    text-decoration: none; }
  #register #status-buttons span {
    background: #f2fbff;
    display: block;
    height: 50px;
    margin: 0 auto 10px;
    padding-top: 25%;
    font-weight: bold;
    width: 50px;
    border-radius: 50%; }
  #register #status-buttons a.active span {
    background: #00BC8C; }
  #register #registerForm {
    min-height: 300px;
    padding: 15px;
    height: auto; }
  #register #form-views {
    width: auto;
    height: auto; }
  #register .width_input {
    width: 65%; }
  #register .code-input input {
    text-align: center;
    font-weight: bold;
    font-size: 25px; }
  #register .minor-padding {
    padding-right: 10px; }

#tabsHeader button {
  border: none;
  box-shadow: none; }

#modifyAccount .minor-padding {
  padding-right: 10px; }

#modifyAccount input {
  background-color: #fff; }

#messages img.profile-pic {
  width: 40px;
  height: 40px;
  border-radius: 50%;
  position: absolute;
  bottom: 10px; }

#messages h2 {
  text-align: center;
  font-size: 1em;
  font-weight: lighter;
  padding: 2%; }

#messages img.profile-pic.left {
  left: 10px; }

#messages img.profile-pic.right {
  right: 10px; }

#messages .message {
  font-size: 14px; }

#messages .message-detail {
  white-space: nowrap;
  font-size: 14px; }

#messages .message-wrapper {
  position: relative; }

#messages .message-wrapper:last-child {
  margin-bottom: 10px; }

#messages .chat-bubble {
  border-radius: 5px;
  display: inline-block;
  padding: 10px 18px;
  position: relative;
  margin: 10px;
  max-width: 80%; }

#messages .chat-bubble:before {
  content: "\00a0";
  display: block;
  height: 16px;
  width: 9px;
  position: absolute;
  bottom: -7.5px; }

#messages .chat-bubble.left {
  background-color: #e6e5eb;
  float: left;
  margin-left: 55px; }

#messages .chat-bubble.left:before {
  background-color: #e6e5eb;
  left: 10px;
  -webkit-transform: rotate(70deg) skew(5deg); }

#messages .chat-bubble.right {
  background-color: #158ffe;
  color: #fff;
  float: right;
  margin-right: 55px; }

#messages .chat-bubble.right:before {
  background-color: #158ffe;
  right: 10px;
  -webkit-transform: rotate(118deg) skew(-5deg); }

#messages .chat-bubble.right a.autolinker {
  color: #fff;
  font-weight: bold; }

#messages .bold {
  font-weight: bold; }

#messages .cf {
  clear: both !important; }

#messages .rate-list {
  display: inline; }

#messages ul.rating li {
  display: inline;
  border: 0;
  background: none;
  padding: 5px 10px; }

#messages ul.rating li i {
  font-size: 15px; }

#goals {
  background-color: #cde7f0; }
  #goals .reset-color {
    background-color: #fff;
    width: 100%;
    text-align: left; }
  #goals .goals-not {
    text-align: center; }
  #goals .item,
  #goals .item-content {
    margin: 0;
    padding: 0;
    border-style: none;
    border-width: none;
    white-space: normal; }
  #goals .barrier_details {
    text-align: center;
    padding: 2% 5%;
    background-color: #f2fbff; }
  #goals .barrier_details span {
    color: black;
    font-weight: bolder;
    padding: 0; }
  #goals .header-goals h3 {
    font-size: 1.3em;
    font-weight: bold;
    padding: 20px;
    color: #90A860;
    background-color: #fff;
    margin-top: 0;
    text-align: center; }
  #goals .header-goals h3 span {
    display: block;
    color: #777;
    background: #fff;
    border: 5px solid #fff;
    height: 100px;
    width: 100px;
    margin: auto auto -25%;
    -webkit-border-radius: 100px;
    border-radius: 100px; }
  #goals .crossfaircolour {
    color: #484860; }
  #goals .sharecolour {
    color: #484860; }
  #goals .spinnergoal {
    color: #90A860; }
  #goals .checkgoal {
    color: #48A890; }
  #goals #goal_wrapper {
    padding-top: 15%; }
  #goals #goal_wrapper h3 {
    font-size: 1.3em;
    font-weight: bold;
    padding-left: 2%;
    padding-right: 2%; }
  #goals #goal_pick_text {
    text-align: center; }
  #goals #status-buttons img,
  #goals span {
    padding-top: 3%;
    display: inline-block;
    text-align: center;
    color: #cdcdcd;
    font-weight: bold; }
  #goals #status-buttons p {
    font-size: 12px;
    color: #cdcdcd; }
  #goals #status-buttons h1 {
    font-size: 50px;
    font-weight: bold;
    line-height: 0;
    color: #cdcdcd; }
  #goals #status-buttons img {
    width: 20%;
    padding-bottom: 5px; }
  #goals .border_buttom {
    border-bottom: solid;
    border-color: #cdcdcd;
    opacity: 1; }
  #goals .row {
    border-top: 2px;
    border-style: dashed;
    border-color: #cdcdcd;
    background-color: #EEFFFF; }
  #goals .icons-set {
    text-align: center;
    font-size: 1.3em; }
  #goals .status {
    text-align: center;
    margin: auto;
    font-weight: bold;
    font-size: 1.3em; }
  #goals .headline-text {
    text-align: center;
    font-weight: bold;
    margin: auto;
    color: black; }

#dashboard .sub-heading-h2 {
  padding-left: 2%; }

#dashboard #status-buttons img,
#dashboard span {
  padding-top: 3%;
  display: inline-block;
  text-align: center;
  color: #cdcdcd;
  font-weight: bold; }

#dashboard #status-buttons p {
  font-size: 12px;
  color: #cdcdcd; }

#dashboard #status-buttons h1 {
  font-size: 50px;
  font-weight: bold;
  line-height: 0;
  color: #cdcdcd; }

#dashboard #status-buttons img {
  width: 20%;
  padding-bottom: 5px; }

#dashboard .border_buttom-clear {
  border-bottom: none;
  opacity: 0.5; }

#dashboard .border_buttom {
  border-bottom: solid;
  border-color: #cdcdcd;
  opacity: 1; }

#dashboard .row {
  border-top: 2px;
  border-style: dashed;
  border-color: #cdcdcd;
  background-color: #EEFFFF; }

#dashboard .col img {
  display: block;
  width: 75%;
  margin: auto; }

#dashboard .value {
  text-align: center;
  margin: auto;
  font-weight: bold;
  font-size: 29px; }

#dashboard .headline-text {
  text-align: left;
  font-weight: bold;
  color: black; }

#dashboard .sub-headline {
  text-align: left;
  padding: 0;
  font-size: 12px;
  color: #cdcdcd; }

#dashboard .sub-heading-h2 {
  font-size: 20px;
  padding-bottom: 0; }

#dashboard .dash-buttons {
  background-color: #EEFFFF; }

#dashboard .list {
  margin-bottom: 0;
  border-top: 2px;
  border-bottom: 2px;
  border-style: dashed;
  border-color: #cdcdcd;
  background-color: #EEFFFF; }

#add-drinks-box {
  /* iOS scroll ifx */ }
  #add-drinks-box .bar-header {
    padding-top: -5px !important;
    margin-top: -5px !important; }
  #add-drinks-box .button-arrow-white {
    background-color: #fff;
    box-shadow: none; }
  #add-drinks-box .center-drinks {
    text-align: center; }
  #add-drinks-box .scroll-content {
    overflow: scroll; }
  #add-drinks-box .green-weighted {
    color: #6B8E23;
    font-weight: bold;
    font-size: 0.8em; }
  #add-drinks-box .green-weighted-size {
    color: #6B8E23;
    font-weight: bold;
    font-size: 1.3em; }
  #add-drinks-box .blue-light-weighted {
    color: #107896;
    font-weight: bold;
    font-size: 1em; }
  #add-drinks-box .blue-light-weighted-size {
    color: #107896;
    font-weight: bold;
    font-size: 1.7em; }
  #add-drinks-box .drink-display-shift {
    margin-top: -4%; }
  #add-drinks-box .no-drink-day {
    text-align: center;
    padding: 0.2em; }
  #add-drinks-box .no-drinks {
    font-weight: bolder;
    margin: 0 !important;
    padding: 0 !important; }
  #add-drinks-box .title-center {
    text-align: center; }
  #add-drinks-box .no-drinks-placeholder {
    width: 100%;
    height: 100%;
    margin: 0 !important;
    padding: 0 !important; }
  #add-drinks-box .drinks-placeholder {
    width: 40%; }
  #add-drinks-box .drink_qty_wrapper {
    position: absolute !important;
    display: inline;
    right: 2px;
    top: 5px; }
  #add-drinks-box .drink-minus {
    width: 30px;
    height: 30px;
    border: 2px solid #7f7f7f;
    background-color: #cc0000;
    float: left;
    border-radius: 10px 0 0 10px; }
  #add-drinks-box .drink-plus {
    width: 30px;
    height: 30px;
    background-color: #659D32;
    border: 2px solid #7f7f7f;
    border-left: 0 solid black;
    float: left;
    border-radius: 0 10px 10px 0; }
  #add-drinks-box .drink-input {
    width: 30px;
    height: 30px;
    border: 2px solid #7f7f7f;
    border-left: 0 solid black;
    float: left; }
  #add-drinks-box .drink-input input {
    text-align: center;
    font-family: "ProximaNova Bold", Helvetica, Arial;
    padding-bottom: 50%;
    padding-right: 0; }
  #add-drinks-box .drink-input input:focus {
    border: 1px solid #e1e1e1;
    border: none; }
  #add-drinks-box .drink_option_input {
    text-align: right; }
  #add-drinks-box .drink_options_list {
    width: 50%; }
  #add-drinks-box .iconButton {
    position: relative;
    font-size: 20px;
    right: 20%; }
  #add-drinks-box .black {
    color: black; }
  #add-drinks-box .drink-mark {
    color: #006600;
    position: absolute;
    z-index: 99;
    opacity: 0.8;
    padding-left: 10%; }
  #add-drinks-box .row {
    padding: 0 !important; }
  #add-drinks-box .has-footer {
    bottom: 0 !important; }
  #add-drinks-box .back-tab {
    font-weight: bolder;
    margin: 0;
    padding: 0;
    height: 44px;
    background-color: #f2fbff; }
  #add-drinks-box .list {
    padding-top: 0 !important; }
  #add-drinks-box .item {
    margin: 0 !important;
    /* border-style: solid; */
    border-style: none !important; }

#offline-box {
  width: 90%;
  height: 10%;
  min-height: 10% !important;
  /* height: auto !important; */
  top: 80%;
  left: 5%;
  right: 5%;
  bottom: 5%;
  border-radius: 10px;
  -webkit-box-shadow: 2px 2px 10px rgba(0, 0, 0, 0.5);
  box-shadow: 2px 2px 10px rgba(0, 0, 0, 0.5);
  font-size: 1.8em;
  text-align: center;
  color: #fff;
  background-color: #323232; }

#online-box {
  width: 90%;
  height: 5%;
  min-height: 5% !important;
  /* height: auto !important; */
  top: 80%;
  left: 5%;
  right: 5%;
  bottom: 5%;
  border-radius: 10px;
  -webkit-box-shadow: 2px 2px 10px rgba(0, 0, 0, 0.5);
  box-shadow: 2px 2px 10px rgba(0, 0, 0, 0.5);
  font-size: 1.8em;
  text-align: center;
  color: #fff;
  background-color: #007f00; }

#screening .header_text {
  text-align: center; }

#screening #userRating {
  font-size: 18px;
  text-align: center;
  font-weight: bold; }

#screening .numResponse {
  text-align: right; }

#screening .question {
  font-size: 1.2em;
  font-weight: bold;
  text-align: center; }

#screening li {
  margin-bottom: 2%; }

#screening label {
  font-size: 1.3em; }

#screening input[type=radio] {
  border: 0;
  width: 10%;
  height: 1.2em; }

#screening select {
  font-size: 13pt;
  width: 100%;
  height: 10%;
  font-size: 1.2em; }

#screening select option:first-child {
  font-size: 7pt; }

#drinks-diary ion-slide {
  padding-bottom: 2%; }

#drinks-diary ion-list {
  padding: 0;
  margin: 0;
  border: none; }

#drinks-diary ion-item {
  padding: 0;
  margin: 0;
  border: none; }

#drinks-diary .item-content {
  padding: 0 25px 0 0; }

#drinks-diary .diary-free-day {
  padding: 0;
  margin: 0;
  text-align: center; }

#drinks-diary .diary-free-day h2 {
  font-weight: bolder; }

#drinks-diary .diary-data {
  font-size: 16px;
  width: 100%;
  padding: 0;
  margin: 0; }

#drinks-diary .sub-heading-h2 {
  font-size: 20px;
  padding-bottom: 0;
  padding-top: 2%;
  text-align: center;
  margin: auto; }

#drinks-diary .diary-list {
  padding: 0;
  margin: 0; }

#feedback .headline_text {
  font-size: 1.2em;
  text-align: center;
  padding-left: 5%;
  padding-right: 5%;
  padding-bottom: 4%;
  font-weight: lighter; }

#support h3 {
  font-size: 1.2em;
  text-align: center;
  padding-left: 5%;
  padding-right: 5%;
  padding-bottom: 4%;
  font-weight: lighter; }

#support .item-text-wrap {
  text-align: center; }

#support b {
  font-size: 1.5em; }

#normative {
  /* Foam */
  /* --------------- */ }
  #normative #beer-container h2 {
    margin: 0 auto;
    width: 400px;
    font-size: 36px;
    text-align: center;
    font-family: 'Lato', Arial, sans-serif; }
  #normative h4 {
    text-align: center;
    padding-left: 5%;
    padding-right: 5%; }
  #normative #text_purple {
    color: #8470FF; }
  #normative #text_green {
    color: #388E8E; }
  #normative #beer-container {
    height: 280px;
    position: relative;
    width: 100%;
    overflow: hidden;
    /* issue with this */ }
  #normative #beer-container div {
    position: absolute; }
  #normative #beaker {
    border: 10px solid black;
    border-top: 0;
    border-radius: 0 0 30px 30px;
    height: 200px;
    bottom: 0;
    width: 200px;
    margin-left: 20%;
    margin-bottom: 2%; }
  #normative #beaker-general {
    z-index: 9999;
    border: 10px solid #8470FF;
    border-left: 0;
    border-right: 0;
    border-bottom: 0;
    bottom: 0;
    overflow: hidden;
    width: 180px; }
  #normative #beaker-user {
    z-index: 9999;
    border: 10px dotted #388E8E;
    border-left: 0;
    border-right: 0;
    border-bottom: 0;
    bottom: 0;
    overflow: hidden;
    width: 180px; }
  #normative #beaker:after,
  #normative #beaker:before {
    border: 10px solid black;
    border-bottom: 0;
    border-radius: 30px 30px 0 0;
    content: '';
    height: 30px;
    position: absolute;
    top: -25px;
    width: 30px; }
  #normative #beaker:before {
    left: -30px; }
  #normative #beaker:after {
    right: -30px; }
  #normative #liquid {
    background-color: #edaf32;
    border: 10px solid #edaf32;
    border-radius: 0 0 20px 20px;
    bottom: 0;
    height: 180px;
    /*change for height */
    overflow: hidden;
    width: 180px; }
  #normative #liquid:after {
    background-color: rgba(255, 255, 255, 0.25);
    bottom: -10px;
    content: '';
    height: 180px;
    /*change for height */
    left: -40px;
    position: absolute;
    transform: rotate(30deg);
    -webkit-transform: rotate(15deg);
    width: 110px; }
  #normative #liquid .bubble {
    -webkit-animation-name: bubble;
    -webkit-animation-iteration-count: infinite;
    -webkit-animation-timing-function: linear;
    background-color: rgba(255, 255, 255, 0.2);
    bottom: 0;
    border-radius: 10px;
    height: 20px;
    width: 20px; }

@-webkit-keyframes bubble {
  0% {
    bottom: 0; }
  50% {
    background-color: rgba(255, 255, 255, 0.2);
    bottom: 80px; }
  100% {
    background-color: rgba(255, 255, 255, 0);
    bottom: 160px; } }
  #normative .bubble1 {
    left: 10px;
    -webkit-animation-delay: 1000ms;
    -webkit-animation-duration: 1000ms; }
  #normative .bubble2 {
    left: 50px;
    -webkit-animation-delay: 700ms;
    -webkit-animation-duration: 1100ms; }
  #normative .bubble3 {
    left: 100px;
    -webkit-animation-delay: 1200ms;
    -webkit-animation-duration: 1300ms; }
  #normative .bubble4 {
    left: 130px;
    -webkit-animation-delay: 1100ms;
    -webkit-animation-duration: 700ms; }
  #normative .bubble5 {
    left: 170px;
    -webkit-animation-delay: 1300ms;
    -webkit-animation-duration: 800ms; }
  #normative .beer-foam {
    position: absolute;
    bottom: 190px; }
  #normative .foam-1,
  #normative .foam-2,
  #normative .foam-3,
  #normative .foam-4,
  #normative .foam-5,
  #normative .foam-6,
  #normative .foam-7 {
    float: left;
    position: absolute;
    z-index: 999;
    width: 40px;
    height: 50px;
    border-radius: 30px;
    background-color: #010101; }
  #normative .foam-1 {
    top: -25px;
    left: -10px; }
  #normative .foam-2 {
    top: -30px;
    left: 20px; }
  #normative .foam-3 {
    top: -20px;
    left: 50px; }
  #normative .foam-4 {
    top: -30px;
    left: 80px; }
  #normative .foam-5 {
    top: -25px;
    left: 110px; }
  #normative .foam-6 {
    top: -15px;
    left: 140px; }
  #normative .foam-7 {
    top: -25px;
    left: 150px; }
  #normative .col img {
    display: block;
    width: 75%;
    margin: auto; }
  #normative .gender-color-box {
    color: #808000; }
  #normative .value {
    text-align: center;
    margin: auto;
    font-weight: bold;
    font-size: 29px; }
  #normative .info_gender {
    text-align: center;
    font-size: 1.3em;
    padding: 5% 2% 1%; }
  #normative .info_cal {
    text-align: center;
    font-size: 1.3em;
    padding: 2% 2% 1%; }
  #normative .burger_listing {
    text-align: center; }
  #normative .headline-text {
    font-weight: bold;
    color: black;
    text-align: center; }
  #normative .text-advice {
    font-size: 1.3em; }
  #normative .drink_stats {
    text-decoration: underline; }
  #normative #norm-table .feedback {
    font: 12px 'Lucida Sans', 'trebuchet MS', Arial, Helvetica;
    background: #fff;
    color: #333;
    width: 100%;
    float: left;
    position: relative; }
  #normative #norm-table h3 {
    font-size: 20px;
    font-weight: bold;
    padding: 15px 5px;
    color: #fff;
    background-color: #3498db;
    margin-top: 0;
    text-align: center; }
  #normative #norm-table h3 span {
    display: block;
    color: #777;
    background: #fff;
    border: 5px solid #fff;
    height: 100px;
    width: 100px;
    margin: 5px auto -65px;
    -moz-border-radius: 100px;
    -webkit-border-radius: 100px;
    border-radius: 100px; }
  #normative #norm-table ul {
    list-style: none;
    text-align: center;
    font-size: 1.3em;
    padding-left: 2%;
    padding-right: 2%; }
  #normative #norm-table li {
    display: inline; }
  #normative .gender {
    font-size: 5em; }

#drinks-diary-edit li {
  display: inline;
  padding-right: 4%;
  padding-bottom: 0;
  margin-bottom: 0; }

/* smartphones, iPhone, portrait 480x320 phones */
@media (min-width: 320px) {
  .message,
  .message-detail {
    font-size: 13px !important; }
  .headline-text {
    font-size: 13px !important; }
  .value {
    font-size: 20px !important; }
  .green-weighted {
    font-size: 9px !important;
    font-weight: normal !important; }
  .blue-light-weighted {
    font-size: 12px !important; }
  #drinks-diary .diary-data {
    font-size: 14px;
    width: 100%;
    padding: 0;
    margin: 0; }
  #add-drinks-box .no-drink-logged {
    padding: 0 !important;
    margin: 0 !important; }
  #add-drinks-box .input-label {
    font-size: 12px !important; }
  #add-drinks-box .item {
    font-size: 14px !important;
    margin: 0 !important;
    border-style: none !important; }
  #add-drinks-box #stage_3_display .item {
    padding-bottom: 4px !important; }
  #add-drinks-box #stage_3_display .item-input {
    padding: 0 0 0 5px !important;
    margin: 0 !important; }
  #add-drinks-box #stage_3_display .wrapper2 {
    padding: 10px !important; } }

/* smartphones, iPhone, portrait 480x320 phones */
@media (min-width: 370px) {
  .message,
  .message-detail {
    font-size: 17px !important; }
  .headline-text {
    font-size: 15px !important; }
  .value {
    font-size: 30px !important; }
  #add-drinks-box .green-weighted {
    font-size: 15px !important; }
  #add-drinks-box .blue-light-weighted {
    font-size: 15px !important; }
  #add-drinks-box .input-label {
    font-size: 16px !important; }
  #add-drinks-box .item {
    font-size: 18px !important;
    margin: 0 !important;
    border-style: none !important; }
  #add-drinks-box #stage_3_display .item {
    padding-bottom: 8px !important; }
  #add-drinks-box #stage_3_display .item-input {
    padding: 0 0 0 5px !important;
    margin: 0 !important; }
  #add-drinks-box #stage_3_display .wrapper2 {
    padding: 10px !important; } }

@media (min-width: 481px) {
  /* portrait e-readers (Nook/Kindle), smaller tablets @ 600 or @ 640 wide. */ }

@media (min-width: 641px) {
  /* portrait tablets, portrait iPad, landscape e-readers, landscape 800x480 or 854x480 phones */ }

@media (min-width: 961px) {
  /* tablet, landscape iPad, lo-res laptops ands desktops */ }

@media (min-width: 1025px) {
  /* big landscape tablets, laptops, and desktops */ }

@media (min-width: 1281px) {
  /* hi-res laptops and desktops */ }

/*!
  Ionicons, v2.0.1
  Created by Ben Sperry for the Ionic Framework, http://ionicons.com/
  https://twitter.com/benjsperry  https://twitter.com/ionicframework
  MIT License: https://github.com/driftyco/ionicons

  Android-style icons originally built by Google’s
  Material Design Icons: https://github.com/google/material-design-icons
  used under CC BY http://creativecommons.org/licenses/by/4.0/
  Modified icons to fit ionicon’s grid from original.
*/
@font-face {
  font-family: "Ionicons";
  src: url("../lib/ionic/fonts/ionicons.eot?v=2.0.1");
  src: url("../lib/ionic/fonts/ionicons.eot?v=2.0.1#iefix") format("embedded-opentype"), url("../lib/ionic/fonts/ionicons.ttf?v=2.0.1") format("truetype"), url("../lib/ionic/fonts/ionicons.woff?v=2.0.1") format("woff"), url("../lib/ionic/fonts/ionicons.woff") format("woff"), url("../lib/ionic/fonts/ionicons.svg?v=2.0.1#Ionicons") format("svg");
  font-weight: normal;
  font-style: normal; }

.ion, .ionicons,
.ion-alert:before,
.ion-alert-circled:before,
.ion-android-add:before,
.ion-android-add-circle:before,
.ion-android-alarm-clock:before,
.ion-android-alert:before,
.ion-android-apps:before,
.ion-android-archive:before,
.ion-android-arrow-back:before,
.ion-android-arrow-down:before,
.ion-android-arrow-dropdown:before,
.ion-android-arrow-dropdown-circle:before,
.ion-android-arrow-dropleft:before,
.ion-android-arrow-dropleft-circle:before,
.ion-android-arrow-dropright:before,
.ion-android-arrow-dropright-circle:before,
.ion-android-arrow-dropup:before,
.ion-android-arrow-dropup-circle:before,
.ion-android-arrow-forward:before,
.ion-android-arrow-up:before,
.ion-android-attach:before,
.ion-android-bar:before,
.ion-android-bicycle:before,
.ion-android-boat:before,
.ion-android-bookmark:before,
.ion-android-bulb:before,
.ion-android-bus:before,
.ion-android-calendar:before,
.ion-android-call:before,
.ion-android-camera:before,
.ion-android-cancel:before,
.ion-android-car:before,
.ion-android-cart:before,
.ion-android-chat:before,
.ion-android-checkbox:before,
.ion-android-checkbox-blank:before,
.ion-android-checkbox-outline:before,
.ion-android-checkbox-outline-blank:before,
.ion-android-checkmark-circle:before,
.ion-android-clipboard:before,
.ion-android-close:before,
.ion-android-cloud:before,
.ion-android-cloud-circle:before,
.ion-android-cloud-done:before,
.ion-android-cloud-outline:before,
.ion-android-color-palette:before,
.ion-android-compass:before,
.ion-android-contact:before,
.ion-android-contacts:before,
.ion-android-contract:before,
.ion-android-create:before,
.ion-android-delete:before,
.ion-android-desktop:before,
.ion-android-document:before,
.ion-android-done:before,
.ion-android-done-all:before,
.ion-android-download:before,
.ion-android-drafts:before,
.ion-android-exit:before,
.ion-android-expand:before,
.ion-android-favorite:before,
.ion-android-favorite-outline:before,
.ion-android-film:before,
.ion-android-folder:before,
.ion-android-folder-open:before,
.ion-android-funnel:before,
.ion-android-globe:before,
.ion-android-hand:before,
.ion-android-hangout:before,
.ion-android-happy:before,
.ion-android-home:before,
.ion-android-image:before,
.ion-android-laptop:before,
.ion-android-list:before,
.ion-android-locate:before,
.ion-android-lock:before,
.ion-android-mail:before,
.ion-android-map:before,
.ion-android-menu:before,
.ion-android-microphone:before,
.ion-android-microphone-off:before,
.ion-android-more-horizontal:before,
.ion-android-more-vertical:before,
.ion-android-navigate:before,
.ion-android-notifications:before,
.ion-android-notifications-none:before,
.ion-android-notifications-off:before,
.ion-android-open:before,
.ion-android-options:before,
.ion-android-people:before,
.ion-android-person:before,
.ion-android-person-add:before,
.ion-android-phone-landscape:before,
.ion-android-phone-portrait:before,
.ion-android-pin:before,
.ion-android-plane:before,
.ion-android-playstore:before,
.ion-android-print:before,
.ion-android-radio-button-off:before,
.ion-android-radio-button-on:before,
.ion-android-refresh:before,
.ion-android-remove:before,
.ion-android-remove-circle:before,
.ion-android-restaurant:before,
.ion-android-sad:before,
.ion-android-search:before,
.ion-android-send:before,
.ion-android-settings:before,
.ion-android-share:before,
.ion-android-share-alt:before,
.ion-android-star:before,
.ion-android-star-half:before,
.ion-android-star-outline:before,
.ion-android-stopwatch:before,
.ion-android-subway:before,
.ion-android-sunny:before,
.ion-android-sync:before,
.ion-android-textsms:before,
.ion-android-time:before,
.ion-android-train:before,
.ion-android-unlock:before,
.ion-android-upload:before,
.ion-android-volume-down:before,
.ion-android-volume-mute:before,
.ion-android-volume-off:before,
.ion-android-volume-up:before,
.ion-android-walk:before,
.ion-android-warning:before,
.ion-android-watch:before,
.ion-android-wifi:before,
.ion-aperture:before,
.ion-archive:before,
.ion-arrow-down-a:before,
.ion-arrow-down-b:before,
.ion-arrow-down-c:before,
.ion-arrow-expand:before,
.ion-arrow-graph-down-left:before,
.ion-arrow-graph-down-right:before,
.ion-arrow-graph-up-left:before,
.ion-arrow-graph-up-right:before,
.ion-arrow-left-a:before,
.ion-arrow-left-b:before,
.ion-arrow-left-c:before,
.ion-arrow-move:before,
.ion-arrow-resize:before,
.ion-arrow-return-left:before,
.ion-arrow-return-right:before,
.ion-arrow-right-a:before,
.ion-arrow-right-b:before,
.ion-arrow-right-c:before,
.ion-arrow-shrink:before,
.ion-arrow-swap:before,
.ion-arrow-up-a:before,
.ion-arrow-up-b:before,
.ion-arrow-up-c:before,
.ion-asterisk:before,
.ion-at:before,
.ion-backspace:before,
.ion-backspace-outline:before,
.ion-bag:before,
.ion-battery-charging:before,
.ion-battery-empty:before,
.ion-battery-full:before,
.ion-battery-half:before,
.ion-battery-low:before,
.ion-beaker:before,
.ion-beer:before,
.ion-bluetooth:before,
.ion-bonfire:before,
.ion-bookmark:before,
.ion-bowtie:before,
.ion-briefcase:before,
.ion-bug:before,
.ion-calculator:before,
.ion-calendar:before,
.ion-camera:before,
.ion-card:before,
.ion-cash:before,
.ion-chatbox:before,
.ion-chatbox-working:before,
.ion-chatboxes:before,
.ion-chatbubble:before,
.ion-chatbubble-working:before,
.ion-chatbubbles:before,
.ion-checkmark:before,
.ion-checkmark-circled:before,
.ion-checkmark-round:before,
.ion-chevron-down:before,
.ion-chevron-left:before,
.ion-chevron-right:before,
.ion-chevron-up:before,
.ion-clipboard:before,
.ion-clock:before,
.ion-close:before,
.ion-close-circled:before,
.ion-close-round:before,
.ion-closed-captioning:before,
.ion-cloud:before,
.ion-code:before,
.ion-code-download:before,
.ion-code-working:before,
.ion-coffee:before,
.ion-compass:before,
.ion-compose:before,
.ion-connection-bars:before,
.ion-contrast:before,
.ion-crop:before,
.ion-cube:before,
.ion-disc:before,
.ion-document:before,
.ion-document-text:before,
.ion-drag:before,
.ion-earth:before,
.ion-easel:before,
.ion-edit:before,
.ion-egg:before,
.ion-eject:before,
.ion-email:before,
.ion-email-unread:before,
.ion-erlenmeyer-flask:before,
.ion-erlenmeyer-flask-bubbles:before,
.ion-eye:before,
.ion-eye-disabled:before,
.ion-female:before,
.ion-filing:before,
.ion-film-marker:before,
.ion-fireball:before,
.ion-flag:before,
.ion-flame:before,
.ion-flash:before,
.ion-flash-off:before,
.ion-folder:before,
.ion-fork:before,
.ion-fork-repo:before,
.ion-forward:before,
.ion-funnel:before,
.ion-gear-a:before,
.ion-gear-b:before,
.ion-grid:before,
.ion-hammer:before,
.ion-happy:before,
.ion-happy-outline:before,
.ion-headphone:before,
.ion-heart:before,
.ion-heart-broken:before,
.ion-help:before,
.ion-help-buoy:before,
.ion-help-circled:before,
.ion-home:before,
.ion-icecream:before,
.ion-image:before,
.ion-images:before,
.ion-information:before,
.ion-information-circled:before,
.ion-ionic:before,
.ion-ios-alarm:before,
.ion-ios-alarm-outline:before,
.ion-ios-albums:before,
.ion-ios-albums-outline:before,
.ion-ios-americanfootball:before,
.ion-ios-americanfootball-outline:before,
.ion-ios-analytics:before,
.ion-ios-analytics-outline:before,
.ion-ios-arrow-back:before,
.ion-ios-arrow-down:before,
.ion-ios-arrow-forward:before,
.ion-ios-arrow-left:before,
.ion-ios-arrow-right:before,
.ion-ios-arrow-thin-down:before,
.ion-ios-arrow-thin-left:before,
.ion-ios-arrow-thin-right:before,
.ion-ios-arrow-thin-up:before,
.ion-ios-arrow-up:before,
.ion-ios-at:before,
.ion-ios-at-outline:before,
.ion-ios-barcode:before,
.ion-ios-barcode-outline:before,
.ion-ios-baseball:before,
.ion-ios-baseball-outline:before,
.ion-ios-basketball:before,
.ion-ios-basketball-outline:before,
.ion-ios-bell:before,
.ion-ios-bell-outline:before,
.ion-ios-body:before,
.ion-ios-body-outline:before,
.ion-ios-bolt:before,
.ion-ios-bolt-outline:before,
.ion-ios-book:before,
.ion-ios-book-outline:before,
.ion-ios-bookmarks:before,
.ion-ios-bookmarks-outline:before,
.ion-ios-box:before,
.ion-ios-box-outline:before,
.ion-ios-briefcase:before,
.ion-ios-briefcase-outline:before,
.ion-ios-browsers:before,
.ion-ios-browsers-outline:before,
.ion-ios-calculator:before,
.ion-ios-calculator-outline:before,
.ion-ios-calendar:before,
.ion-ios-calendar-outline:before,
.ion-ios-camera:before,
.ion-ios-camera-outline:before,
.ion-ios-cart:before,
.ion-ios-cart-outline:before,
.ion-ios-chatboxes:before,
.ion-ios-chatboxes-outline:before,
.ion-ios-chatbubble:before,
.ion-ios-chatbubble-outline:before,
.ion-ios-checkmark:before,
.ion-ios-checkmark-empty:before,
.ion-ios-checkmark-outline:before,
.ion-ios-circle-filled:before,
.ion-ios-circle-outline:before,
.ion-ios-clock:before,
.ion-ios-clock-outline:before,
.ion-ios-close:before,
.ion-ios-close-empty:before,
.ion-ios-close-outline:before,
.ion-ios-cloud:before,
.ion-ios-cloud-download:before,
.ion-ios-cloud-download-outline:before,
.ion-ios-cloud-outline:before,
.ion-ios-cloud-upload:before,
.ion-ios-cloud-upload-outline:before,
.ion-ios-cloudy:before,
.ion-ios-cloudy-night:before,
.ion-ios-cloudy-night-outline:before,
.ion-ios-cloudy-outline:before,
.ion-ios-cog:before,
.ion-ios-cog-outline:before,
.ion-ios-color-filter:before,
.ion-ios-color-filter-outline:before,
.ion-ios-color-wand:before,
.ion-ios-color-wand-outline:before,
.ion-ios-compose:before,
.ion-ios-compose-outline:before,
.ion-ios-contact:before,
.ion-ios-contact-outline:before,
.ion-ios-copy:before,
.ion-ios-copy-outline:before,
.ion-ios-crop:before,
.ion-ios-crop-strong:before,
.ion-ios-download:before,
.ion-ios-download-outline:before,
.ion-ios-drag:before,
.ion-ios-email:before,
.ion-ios-email-outline:before,
.ion-ios-eye:before,
.ion-ios-eye-outline:before,
.ion-ios-fastforward:before,
.ion-ios-fastforward-outline:before,
.ion-ios-filing:before,
.ion-ios-filing-outline:before,
.ion-ios-film:before,
.ion-ios-film-outline:before,
.ion-ios-flag:before,
.ion-ios-flag-outline:before,
.ion-ios-flame:before,
.ion-ios-flame-outline:before,
.ion-ios-flask:before,
.ion-ios-flask-outline:before,
.ion-ios-flower:before,
.ion-ios-flower-outline:before,
.ion-ios-folder:before,
.ion-ios-folder-outline:before,
.ion-ios-football:before,
.ion-ios-football-outline:before,
.ion-ios-game-controller-a:before,
.ion-ios-game-controller-a-outline:before,
.ion-ios-game-controller-b:before,
.ion-ios-game-controller-b-outline:before,
.ion-ios-gear:before,
.ion-ios-gear-outline:before,
.ion-ios-glasses:before,
.ion-ios-glasses-outline:before,
.ion-ios-grid-view:before,
.ion-ios-grid-view-outline:before,
.ion-ios-heart:before,
.ion-ios-heart-outline:before,
.ion-ios-help:before,
.ion-ios-help-empty:before,
.ion-ios-help-outline:before,
.ion-ios-home:before,
.ion-ios-home-outline:before,
.ion-ios-infinite:before,
.ion-ios-infinite-outline:before,
.ion-ios-information:before,
.ion-ios-information-empty:before,
.ion-ios-information-outline:before,
.ion-ios-ionic-outline:before,
.ion-ios-keypad:before,
.ion-ios-keypad-outline:before,
.ion-ios-lightbulb:before,
.ion-ios-lightbulb-outline:before,
.ion-ios-list:before,
.ion-ios-list-outline:before,
.ion-ios-location:before,
.ion-ios-location-outline:before,
.ion-ios-locked:before,
.ion-ios-locked-outline:before,
.ion-ios-loop:before,
.ion-ios-loop-strong:before,
.ion-ios-medical:before,
.ion-ios-medical-outline:before,
.ion-ios-medkit:before,
.ion-ios-medkit-outline:before,
.ion-ios-mic:before,
.ion-ios-mic-off:before,
.ion-ios-mic-outline:before,
.ion-ios-minus:before,
.ion-ios-minus-empty:before,
.ion-ios-minus-outline:before,
.ion-ios-monitor:before,
.ion-ios-monitor-outline:before,
.ion-ios-moon:before,
.ion-ios-moon-outline:before,
.ion-ios-more:before,
.ion-ios-more-outline:before,
.ion-ios-musical-note:before,
.ion-ios-musical-notes:before,
.ion-ios-navigate:before,
.ion-ios-navigate-outline:before,
.ion-ios-nutrition:before,
.ion-ios-nutrition-outline:before,
.ion-ios-paper:before,
.ion-ios-paper-outline:before,
.ion-ios-paperplane:before,
.ion-ios-paperplane-outline:before,
.ion-ios-partlysunny:before,
.ion-ios-partlysunny-outline:before,
.ion-ios-pause:before,
.ion-ios-pause-outline:before,
.ion-ios-paw:before,
.ion-ios-paw-outline:before,
.ion-ios-people:before,
.ion-ios-people-outline:before,
.ion-ios-person:before,
.ion-ios-person-outline:before,
.ion-ios-personadd:before,
.ion-ios-personadd-outline:before,
.ion-ios-photos:before,
.ion-ios-photos-outline:before,
.ion-ios-pie:before,
.ion-ios-pie-outline:before,
.ion-ios-pint:before,
.ion-ios-pint-outline:before,
.ion-ios-play:before,
.ion-ios-play-outline:before,
.ion-ios-plus:before,
.ion-ios-plus-empty:before,
.ion-ios-plus-outline:before,
.ion-ios-pricetag:before,
.ion-ios-pricetag-outline:before,
.ion-ios-pricetags:before,
.ion-ios-pricetags-outline:before,
.ion-ios-printer:before,
.ion-ios-printer-outline:before,
.ion-ios-pulse:before,
.ion-ios-pulse-strong:before,
.ion-ios-rainy:before,
.ion-ios-rainy-outline:before,
.ion-ios-recording:before,
.ion-ios-recording-outline:before,
.ion-ios-redo:before,
.ion-ios-redo-outline:before,
.ion-ios-refresh:before,
.ion-ios-refresh-empty:before,
.ion-ios-refresh-outline:before,
.ion-ios-reload:before,
.ion-ios-reverse-camera:before,
.ion-ios-reverse-camera-outline:before,
.ion-ios-rewind:before,
.ion-ios-rewind-outline:before,
.ion-ios-rose:before,
.ion-ios-rose-outline:before,
.ion-ios-search:before,
.ion-ios-search-strong:before,
.ion-ios-settings:before,
.ion-ios-settings-strong:before,
.ion-ios-shuffle:before,
.ion-ios-shuffle-strong:before,
.ion-ios-skipbackward:before,
.ion-ios-skipbackward-outline:before,
.ion-ios-skipforward:before,
.ion-ios-skipforward-outline:before,
.ion-ios-snowy:before,
.ion-ios-speedometer:before,
.ion-ios-speedometer-outline:before,
.ion-ios-star:before,
.ion-ios-star-half:before,
.ion-ios-star-outline:before,
.ion-ios-stopwatch:before,
.ion-ios-stopwatch-outline:before,
.ion-ios-sunny:before,
.ion-ios-sunny-outline:before,
.ion-ios-telephone:before,
.ion-ios-telephone-outline:before,
.ion-ios-tennisball:before,
.ion-ios-tennisball-outline:before,
.ion-ios-thunderstorm:before,
.ion-ios-thunderstorm-outline:before,
.ion-ios-time:before,
.ion-ios-time-outline:before,
.ion-ios-timer:before,
.ion-ios-timer-outline:before,
.ion-ios-toggle:before,
.ion-ios-toggle-outline:before,
.ion-ios-trash:before,
.ion-ios-trash-outline:before,
.ion-ios-undo:before,
.ion-ios-undo-outline:before,
.ion-ios-unlocked:before,
.ion-ios-unlocked-outline:before,
.ion-ios-upload:before,
.ion-ios-upload-outline:before,
.ion-ios-videocam:before,
.ion-ios-videocam-outline:before,
.ion-ios-volume-high:before,
.ion-ios-volume-low:before,
.ion-ios-wineglass:before,
.ion-ios-wineglass-outline:before,
.ion-ios-world:before,
.ion-ios-world-outline:before,
.ion-ipad:before,
.ion-iphone:before,
.ion-ipod:before,
.ion-jet:before,
.ion-key:before,
.ion-knife:before,
.ion-laptop:before,
.ion-leaf:before,
.ion-levels:before,
.ion-lightbulb:before,
.ion-link:before,
.ion-load-a:before,
.ion-load-b:before,
.ion-load-c:before,
.ion-load-d:before,
.ion-location:before,
.ion-lock-combination:before,
.ion-locked:before,
.ion-log-in:before,
.ion-log-out:before,
.ion-loop:before,
.ion-magnet:before,
.ion-male:before,
.ion-man:before,
.ion-map:before,
.ion-medkit:before,
.ion-merge:before,
.ion-mic-a:before,
.ion-mic-b:before,
.ion-mic-c:before,
.ion-minus:before,
.ion-minus-circled:before,
.ion-minus-round:before,
.ion-model-s:before,
.ion-monitor:before,
.ion-more:before,
.ion-mouse:before,
.ion-music-note:before,
.ion-navicon:before,
.ion-navicon-round:before,
.ion-navigate:before,
.ion-network:before,
.ion-no-smoking:before,
.ion-nuclear:before,
.ion-outlet:before,
.ion-paintbrush:before,
.ion-paintbucket:before,
.ion-paper-airplane:before,
.ion-paperclip:before,
.ion-pause:before,
.ion-person:before,
.ion-person-add:before,
.ion-person-stalker:before,
.ion-pie-graph:before,
.ion-pin:before,
.ion-pinpoint:before,
.ion-pizza:before,
.ion-plane:before,
.ion-planet:before,
.ion-play:before,
.ion-playstation:before,
.ion-plus:before,
.ion-plus-circled:before,
.ion-plus-round:before,
.ion-podium:before,
.ion-pound:before,
.ion-power:before,
.ion-pricetag:before,
.ion-pricetags:before,
.ion-printer:before,
.ion-pull-request:before,
.ion-qr-scanner:before,
.ion-quote:before,
.ion-radio-waves:before,
.ion-record:before,
.ion-refresh:before,
.ion-reply:before,
.ion-reply-all:before,
.ion-ribbon-a:before,
.ion-ribbon-b:before,
.ion-sad:before,
.ion-sad-outline:before,
.ion-scissors:before,
.ion-search:before,
.ion-settings:before,
.ion-share:before,
.ion-shuffle:before,
.ion-skip-backward:before,
.ion-skip-forward:before,
.ion-social-android:before,
.ion-social-android-outline:before,
.ion-social-angular:before,
.ion-social-angular-outline:before,
.ion-social-apple:before,
.ion-social-apple-outline:before,
.ion-social-bitcoin:before,
.ion-social-bitcoin-outline:before,
.ion-social-buffer:before,
.ion-social-buffer-outline:before,
.ion-social-chrome:before,
.ion-social-chrome-outline:before,
.ion-social-codepen:before,
.ion-social-codepen-outline:before,
.ion-social-css3:before,
.ion-social-css3-outline:before,
.ion-social-designernews:before,
.ion-social-designernews-outline:before,
.ion-social-dribbble:before,
.ion-social-dribbble-outline:before,
.ion-social-dropbox:before,
.ion-social-dropbox-outline:before,
.ion-social-euro:before,
.ion-social-euro-outline:before,
.ion-social-facebook:before,
.ion-social-facebook-outline:before,
.ion-social-foursquare:before,
.ion-social-foursquare-outline:before,
.ion-social-freebsd-devil:before,
.ion-social-github:before,
.ion-social-github-outline:before,
.ion-social-google:before,
.ion-social-google-outline:before,
.ion-social-googleplus:before,
.ion-social-googleplus-outline:before,
.ion-social-hackernews:before,
.ion-social-hackernews-outline:before,
.ion-social-html5:before,
.ion-social-html5-outline:before,
.ion-social-instagram:before,
.ion-social-instagram-outline:before,
.ion-social-javascript:before,
.ion-social-javascript-outline:before,
.ion-social-linkedin:before,
.ion-social-linkedin-outline:before,
.ion-social-markdown:before,
.ion-social-nodejs:before,
.ion-social-octocat:before,
.ion-social-pinterest:before,
.ion-social-pinterest-outline:before,
.ion-social-python:before,
.ion-social-reddit:before,
.ion-social-reddit-outline:before,
.ion-social-rss:before,
.ion-social-rss-outline:before,
.ion-social-sass:before,
.ion-social-skype:before,
.ion-social-skype-outline:before,
.ion-social-snapchat:before,
.ion-social-snapchat-outline:before,
.ion-social-tumblr:before,
.ion-social-tumblr-outline:before,
.ion-social-tux:before,
.ion-social-twitch:before,
.ion-social-twitch-outline:before,
.ion-social-twitter:before,
.ion-social-twitter-outline:before,
.ion-social-usd:before,
.ion-social-usd-outline:before,
.ion-social-vimeo:before,
.ion-social-vimeo-outline:before,
.ion-social-whatsapp:before,
.ion-social-whatsapp-outline:before,
.ion-social-windows:before,
.ion-social-windows-outline:before,
.ion-social-wordpress:before,
.ion-social-wordpress-outline:before,
.ion-social-yahoo:before,
.ion-social-yahoo-outline:before,
.ion-social-yen:before,
.ion-social-yen-outline:before,
.ion-social-youtube:before,
.ion-social-youtube-outline:before,
.ion-soup-can:before,
.ion-soup-can-outline:before,
.ion-speakerphone:before,
.ion-speedometer:before,
.ion-spoon:before,
.ion-star:before,
.ion-stats-bars:before,
.ion-steam:before,
.ion-stop:before,
.ion-thermometer:before,
.ion-thumbsdown:before,
.ion-thumbsup:before,
.ion-toggle:before,
.ion-toggle-filled:before,
.ion-transgender:before,
.ion-trash-a:before,
.ion-trash-b:before,
.ion-trophy:before,
.ion-tshirt:before,
.ion-tshirt-outline:before,
.ion-umbrella:before,
.ion-university:before,
.ion-unlocked:before,
.ion-upload:before,
.ion-usb:before,
.ion-videocamera:before,
.ion-volume-high:before,
.ion-volume-low:before,
.ion-volume-medium:before,
.ion-volume-mute:before,
.ion-wand:before,
.ion-waterdrop:before,
.ion-wifi:before,
.ion-wineglass:before,
.ion-woman:before,
.ion-wrench:before,
.ion-xbox:before {
  display: inline-block;
  font-family: "Ionicons";
  speak: none;
  font-style: normal;
  font-weight: normal;
  font-variant: normal;
  text-transform: none;
  text-rendering: auto;
  line-height: 1;
  -webkit-font-smoothing: antialiased;
  -moz-osx-font-smoothing: grayscale; }

.ion-alert:before {
  content: ""; }

.ion-alert-circled:before {
  content: ""; }

.ion-android-add:before {
  content: ""; }

.ion-android-add-circle:before {
  content: ""; }

.ion-android-alarm-clock:before {
  content: ""; }

.ion-android-alert:before {
  content: ""; }

.ion-android-apps:before {
  content: ""; }

.ion-android-archive:before {
  content: ""; }

.ion-android-arrow-back:before {
  content: ""; }

.ion-android-arrow-down:before {
  content: ""; }

.ion-android-arrow-dropdown:before {
  content: ""; }

.ion-android-arrow-dropdown-circle:before {
  content: ""; }

.ion-android-arrow-dropleft:before {
  content: ""; }

.ion-android-arrow-dropleft-circle:before {
  content: ""; }

.ion-android-arrow-dropright:before {
  content: ""; }

.ion-android-arrow-dropright-circle:before {
  content: ""; }

.ion-android-arrow-dropup:before {
  content: ""; }

.ion-android-arrow-dropup-circle:before {
  content: ""; }

.ion-android-arrow-forward:before {
  content: ""; }

.ion-android-arrow-up:before {
  content: ""; }

.ion-android-attach:before {
  content: ""; }

.ion-android-bar:before {
  content: ""; }

.ion-android-bicycle:before {
  content: ""; }

.ion-android-boat:before {
  content: ""; }

.ion-android-bookmark:before {
  content: ""; }

.ion-android-bulb:before {
  content: ""; }

.ion-android-bus:before {
  content: ""; }

.ion-android-calendar:before {
  content: ""; }

.ion-android-call:before {
  content: ""; }

.ion-android-camera:before {
  content: ""; }

.ion-android-cancel:before {
  content: ""; }

.ion-android-car:before {
  content: ""; }

.ion-android-cart:before {
  content: ""; }

.ion-android-chat:before {
  content: ""; }

.ion-android-checkbox:before {
  content: ""; }

.ion-android-checkbox-blank:before {
  content: ""; }

.ion-android-checkbox-outline:before {
  content: ""; }

.ion-android-checkbox-outline-blank:before {
  content: ""; }

.ion-android-checkmark-circle:before {
  content: ""; }

.ion-android-clipboard:before {
  content: ""; }

.ion-android-close:before {
  content: ""; }

.ion-android-cloud:before {
  content: ""; }

.ion-android-cloud-circle:before {
  content: ""; }

.ion-android-cloud-done:before {
  content: ""; }

.ion-android-cloud-outline:before {
  content: ""; }

.ion-android-color-palette:before {
  content: ""; }

.ion-android-compass:before {
  content: ""; }

.ion-android-contact:before {
  content: ""; }

.ion-android-contacts:before {
  content: ""; }

.ion-android-contract:before {
  content: ""; }

.ion-android-create:before {
  content: ""; }

.ion-android-delete:before {
  content: ""; }

.ion-android-desktop:before {
  content: ""; }

.ion-android-document:before {
  content: ""; }

.ion-android-done:before {
  content: ""; }

.ion-android-done-all:before {
  content: ""; }

.ion-android-download:before {
  content: ""; }

.ion-android-drafts:before {
  content: ""; }

.ion-android-exit:before {
  content: ""; }

.ion-android-expand:before {
  content: ""; }

.ion-android-favorite:before {
  content: ""; }

.ion-android-favorite-outline:before {
  content: ""; }

.ion-android-film:before {
  content: ""; }

.ion-android-folder:before {
  content: ""; }

.ion-android-folder-open:before {
  content: ""; }

.ion-android-funnel:before {
  content: ""; }

.ion-android-globe:before {
  content: ""; }

.ion-android-hand:before {
  content: ""; }

.ion-android-hangout:before {
  content: ""; }

.ion-android-happy:before {
  content: ""; }

.ion-android-home:before {
  content: ""; }

.ion-android-image:before {
  content: ""; }

.ion-android-laptop:before {
  content: ""; }

.ion-android-list:before {
  content: ""; }

.ion-android-locate:before {
  content: ""; }

.ion-android-lock:before {
  content: ""; }

.ion-android-mail:before {
  content: ""; }

.ion-android-map:before {
  content: ""; }

.ion-android-menu:before {
  content: ""; }

.ion-android-microphone:before {
  content: ""; }

.ion-android-microphone-off:before {
  content: ""; }

.ion-android-more-horizontal:before {
  content: ""; }

.ion-android-more-vertical:before {
  content: ""; }

.ion-android-navigate:before {
  content: ""; }

.ion-android-notifications:before {
  content: ""; }

.ion-android-notifications-none:before {
  content: ""; }

.ion-android-notifications-off:before {
  content: ""; }

.ion-android-open:before {
  content: ""; }

.ion-android-options:before {
  content: ""; }

.ion-android-people:before {
  content: ""; }

.ion-android-person:before {
  content: ""; }

.ion-android-person-add:before {
  content: ""; }

.ion-android-phone-landscape:before {
  content: ""; }

.ion-android-phone-portrait:before {
  content: ""; }

.ion-android-pin:before {
  content: ""; }

.ion-android-plane:before {
  content: ""; }

.ion-android-playstore:before {
  content: ""; }

.ion-android-print:before {
  content: ""; }

.ion-android-radio-button-off:before {
  content: ""; }

.ion-android-radio-button-on:before {
  content: ""; }

.ion-android-refresh:before {
  content: ""; }

.ion-android-remove:before {
  content: ""; }

.ion-android-remove-circle:before {
  content: ""; }

.ion-android-restaurant:before {
  content: ""; }

.ion-android-sad:before {
  content: ""; }

.ion-android-search:before {
  content: ""; }

.ion-android-send:before {
  content: ""; }

.ion-android-settings:before {
  content: ""; }

.ion-android-share:before {
  content: ""; }

.ion-android-share-alt:before {
  content: ""; }

.ion-android-star:before {
  content: ""; }

.ion-android-star-half:before {
  content: ""; }

.ion-android-star-outline:before {
  content: ""; }

.ion-android-stopwatch:before {
  content: ""; }

.ion-android-subway:before {
  content: ""; }

.ion-android-sunny:before {
  content: ""; }

.ion-android-sync:before {
  content: ""; }

.ion-android-textsms:before {
  content: ""; }

.ion-android-time:before {
  content: ""; }

.ion-android-train:before {
  content: ""; }

.ion-android-unlock:before {
  content: ""; }

.ion-android-upload:before {
  content: ""; }

.ion-android-volume-down:before {
  content: ""; }

.ion-android-volume-mute:before {
  content: ""; }

.ion-android-volume-off:before {
  content: ""; }

.ion-android-volume-up:before {
  content: ""; }

.ion-android-walk:before {
  content: ""; }

.ion-android-warning:before {
  content: ""; }

.ion-android-watch:before {
  content: ""; }

.ion-android-wifi:before {
  content: ""; }

.ion-aperture:before {
  content: ""; }

.ion-archive:before {
  content: ""; }

.ion-arrow-down-a:before {
  content: ""; }

.ion-arrow-down-b:before {
  content: ""; }

.ion-arrow-down-c:before {
  content: ""; }

.ion-arrow-expand:before {
  content: ""; }

.ion-arrow-graph-down-left:before {
  content: ""; }

.ion-arrow-graph-down-right:before {
  content: ""; }

.ion-arrow-graph-up-left:before {
  content: ""; }

.ion-arrow-graph-up-right:before {
  content: ""; }

.ion-arrow-left-a:before {
  content: ""; }

.ion-arrow-left-b:before {
  content: ""; }

.ion-arrow-left-c:before {
  content: ""; }

.ion-arrow-move:before {
  content: ""; }

.ion-arrow-resize:before {
  content: ""; }

.ion-arrow-return-left:before {
  content: ""; }

.ion-arrow-return-right:before {
  content: ""; }

.ion-arrow-right-a:before {
  content: ""; }

.ion-arrow-right-b:before {
  content: ""; }

.ion-arrow-right-c:before {
  content: ""; }

.ion-arrow-shrink:before {
  content: ""; }

.ion-arrow-swap:before {
  content: ""; }

.ion-arrow-up-a:before {
  content: ""; }

.ion-arrow-up-b:before {
  content: ""; }

.ion-arrow-up-c:before {
  content: ""; }

.ion-asterisk:before {
  content: ""; }

.ion-at:before {
  content: ""; }

.ion-backspace:before {
  content: ""; }

.ion-backspace-outline:before {
  content: ""; }

.ion-bag:before {
  content: ""; }

.ion-battery-charging:before {
  content: ""; }

.ion-battery-empty:before {
  content: ""; }

.ion-battery-full:before {
  content: ""; }

.ion-battery-half:before {
  content: ""; }

.ion-battery-low:before {
  content: ""; }

.ion-beaker:before {
  content: ""; }

.ion-beer:before {
  content: ""; }

.ion-bluetooth:before {
  content: ""; }

.ion-bonfire:before {
  content: ""; }

.ion-bookmark:before {
  content: ""; }

.ion-bowtie:before {
  content: ""; }

.ion-briefcase:before {
  content: ""; }

.ion-bug:before {
  content: ""; }

.ion-calculator:before {
  content: ""; }

.ion-calendar:before {
  content: ""; }

.ion-camera:before {
  content: ""; }

.ion-card:before {
  content: ""; }

.ion-cash:before {
  content: ""; }

.ion-chatbox:before {
  content: ""; }

.ion-chatbox-working:before {
  content: ""; }

.ion-chatboxes:before {
  content: ""; }

.ion-chatbubble:before {
  content: ""; }

.ion-chatbubble-working:before {
  content: ""; }

.ion-chatbubbles:before {
  content: ""; }

.ion-checkmark:before {
  content: ""; }

.ion-checkmark-circled:before {
  content: ""; }

.ion-checkmark-round:before {
  content: ""; }

.ion-chevron-down:before {
  content: ""; }

.ion-chevron-left:before {
  content: ""; }

.ion-chevron-right:before {
  content: ""; }

.ion-chevron-up:before {
  content: ""; }

.ion-clipboard:before {
  content: ""; }

.ion-clock:before {
  content: ""; }

.ion-close:before {
  content: ""; }

.ion-close-circled:before {
  content: ""; }

.ion-close-round:before {
  content: ""; }

.ion-closed-captioning:before {
  content: ""; }

.ion-cloud:before {
  content: ""; }

.ion-code:before {
  content: ""; }

.ion-code-download:before {
  content: ""; }

.ion-code-working:before {
  content: ""; }

.ion-coffee:before {
  content: ""; }

.ion-compass:before {
  content: ""; }

.ion-compose:before {
  content: ""; }

.ion-connection-bars:before {
  content: ""; }

.ion-contrast:before {
  content: ""; }

.ion-crop:before {
  content: ""; }

.ion-cube:before {
  content: ""; }

.ion-disc:before {
  content: ""; }

.ion-document:before {
  content: ""; }

.ion-document-text:before {
  content: ""; }

.ion-drag:before {
  content: ""; }

.ion-earth:before {
  content: ""; }

.ion-easel:before {
  content: ""; }

.ion-edit:before {
  content: ""; }

.ion-egg:before {
  content: ""; }

.ion-eject:before {
  content: ""; }

.ion-email:before {
  content: ""; }

.ion-email-unread:before {
  content: ""; }

.ion-erlenmeyer-flask:before {
  content: ""; }

.ion-erlenmeyer-flask-bubbles:before {
  content: ""; }

.ion-eye:before {
  content: ""; }

.ion-eye-disabled:before {
  content: ""; }

.ion-female:before {
  content: ""; }

.ion-filing:before {
  content: ""; }

.ion-film-marker:before {
  content: ""; }

.ion-fireball:before {
  content: ""; }

.ion-flag:before {
  content: ""; }

.ion-flame:before {
  content: ""; }

.ion-flash:before {
  content: ""; }

.ion-flash-off:before {
  content: ""; }

.ion-folder:before {
  content: ""; }

.ion-fork:before {
  content: ""; }

.ion-fork-repo:before {
  content: ""; }

.ion-forward:before {
  content: ""; }

.ion-funnel:before {
  content: ""; }

.ion-gear-a:before {
  content: ""; }

.ion-gear-b:before {
  content: ""; }

.ion-grid:before {
  content: ""; }

.ion-hammer:before {
  content: ""; }

.ion-happy:before {
  content: ""; }

.ion-happy-outline:before {
  content: ""; }

.ion-headphone:before {
  content: ""; }

.ion-heart:before {
  content: ""; }

.ion-heart-broken:before {
  content: ""; }

.ion-help:before {
  content: ""; }

.ion-help-buoy:before {
  content: ""; }

.ion-help-circled:before {
  content: ""; }

.ion-home:before {
  content: ""; }

.ion-icecream:before {
  content: ""; }

.ion-image:before {
  content: ""; }

.ion-images:before {
  content: ""; }

.ion-information:before {
  content: ""; }

.ion-information-circled:before {
  content: ""; }

.ion-ionic:before {
  content: ""; }

.ion-ios-alarm:before {
  content: ""; }

.ion-ios-alarm-outline:before {
  content: ""; }

.ion-ios-albums:before {
  content: ""; }

.ion-ios-albums-outline:before {
  content: ""; }

.ion-ios-americanfootball:before {
  content: ""; }

.ion-ios-americanfootball-outline:before {
  content: ""; }

.ion-ios-analytics:before {
  content: ""; }

.ion-ios-analytics-outline:before {
  content: ""; }

.ion-ios-arrow-back:before {
  content: ""; }

.ion-ios-arrow-down:before {
  content: ""; }

.ion-ios-arrow-forward:before {
  content: ""; }

.ion-ios-arrow-left:before {
  content: ""; }

.ion-ios-arrow-right:before {
  content: ""; }

.ion-ios-arrow-thin-down:before {
  content: ""; }

.ion-ios-arrow-thin-left:before {
  content: ""; }

.ion-ios-arrow-thin-right:before {
  content: ""; }

.ion-ios-arrow-thin-up:before {
  content: ""; }

.ion-ios-arrow-up:before {
  content: ""; }

.ion-ios-at:before {
  content: ""; }

.ion-ios-at-outline:before {
  content: ""; }

.ion-ios-barcode:before {
  content: ""; }

.ion-ios-barcode-outline:before {
  content: ""; }

.ion-ios-baseball:before {
  content: ""; }

.ion-ios-baseball-outline:before {
  content: ""; }

.ion-ios-basketball:before {
  content: ""; }

.ion-ios-basketball-outline:before {
  content: ""; }

.ion-ios-bell:before {
  content: ""; }

.ion-ios-bell-outline:before {
  content: ""; }

.ion-ios-body:before {
  content: ""; }

.ion-ios-body-outline:before {
  content: ""; }

.ion-ios-bolt:before {
  content: ""; }

.ion-ios-bolt-outline:before {
  content: ""; }

.ion-ios-book:before {
  content: ""; }

.ion-ios-book-outline:before {
  content: ""; }

.ion-ios-bookmarks:before {
  content: ""; }

.ion-ios-bookmarks-outline:before {
  content: ""; }

.ion-ios-box:before {
  content: ""; }

.ion-ios-box-outline:before {
  content: ""; }

.ion-ios-briefcase:before {
  content: ""; }

.ion-ios-briefcase-outline:before {
  content: ""; }

.ion-ios-browsers:before {
  content: ""; }

.ion-ios-browsers-outline:before {
  content: ""; }

.ion-ios-calculator:before {
  content: ""; }

.ion-ios-calculator-outline:before {
  content: ""; }

.ion-ios-calendar:before {
  content: ""; }

.ion-ios-calendar-outline:before {
  content: ""; }

.ion-ios-camera:before {
  content: ""; }

.ion-ios-camera-outline:before {
  content: ""; }

.ion-ios-cart:before {
  content: ""; }

.ion-ios-cart-outline:before {
  content: ""; }

.ion-ios-chatboxes:before {
  content: ""; }

.ion-ios-chatboxes-outline:before {
  content: ""; }

.ion-ios-chatbubble:before {
  content: ""; }

.ion-ios-chatbubble-outline:before {
  content: ""; }

.ion-ios-checkmark:before {
  content: ""; }

.ion-ios-checkmark-empty:before {
  content: ""; }

.ion-ios-checkmark-outline:before {
  content: ""; }

.ion-ios-circle-filled:before {
  content: ""; }

.ion-ios-circle-outline:before {
  content: ""; }

.ion-ios-clock:before {
  content: ""; }

.ion-ios-clock-outline:before {
  content: ""; }

.ion-ios-close:before {
  content: ""; }

.ion-ios-close-empty:before {
  content: ""; }

.ion-ios-close-outline:before {
  content: ""; }

.ion-ios-cloud:before {
  content: ""; }

.ion-ios-cloud-download:before {
  content: ""; }

.ion-ios-cloud-download-outline:before {
  content: ""; }

.ion-ios-cloud-outline:before {
  content: ""; }

.ion-ios-cloud-upload:before {
  content: ""; }

.ion-ios-cloud-upload-outline:before {
  content: ""; }

.ion-ios-cloudy:before {
  content: ""; }

.ion-ios-cloudy-night:before {
  content: ""; }

.ion-ios-cloudy-night-outline:before {
  content: ""; }

.ion-ios-cloudy-outline:before {
  content: ""; }

.ion-ios-cog:before {
  content: ""; }

.ion-ios-cog-outline:before {
  content: ""; }

.ion-ios-color-filter:before {
  content: ""; }

.ion-ios-color-filter-outline:before {
  content: ""; }

.ion-ios-color-wand:before {
  content: ""; }

.ion-ios-color-wand-outline:before {
  content: ""; }

.ion-ios-compose:before {
  content: ""; }

.ion-ios-compose-outline:before {
  content: ""; }

.ion-ios-contact:before {
  content: ""; }

.ion-ios-contact-outline:before {
  content: ""; }

.ion-ios-copy:before {
  content: ""; }

.ion-ios-copy-outline:before {
  content: ""; }

.ion-ios-crop:before {
  content: ""; }

.ion-ios-crop-strong:before {
  content: ""; }

.ion-ios-download:before {
  content: ""; }

.ion-ios-download-outline:before {
  content: ""; }

.ion-ios-drag:before {
  content: ""; }

.ion-ios-email:before {
  content: ""; }

.ion-ios-email-outline:before {
  content: ""; }

.ion-ios-eye:before {
  content: ""; }

.ion-ios-eye-outline:before {
  content: ""; }

.ion-ios-fastforward:before {
  content: ""; }

.ion-ios-fastforward-outline:before {
  content: ""; }

.ion-ios-filing:before {
  content: ""; }

.ion-ios-filing-outline:before {
  content: ""; }

.ion-ios-film:before {
  content: ""; }

.ion-ios-film-outline:before {
  content: ""; }

.ion-ios-flag:before {
  content: ""; }

.ion-ios-flag-outline:before {
  content: ""; }

.ion-ios-flame:before {
  content: ""; }

.ion-ios-flame-outline:before {
  content: ""; }

.ion-ios-flask:before {
  content: ""; }

.ion-ios-flask-outline:before {
  content: ""; }

.ion-ios-flower:before {
  content: ""; }

.ion-ios-flower-outline:before {
  content: ""; }

.ion-ios-folder:before {
  content: ""; }

.ion-ios-folder-outline:before {
  content: ""; }

.ion-ios-football:before {
  content: ""; }

.ion-ios-football-outline:before {
  content: ""; }

.ion-ios-game-controller-a:before {
  content: ""; }

.ion-ios-game-controller-a-outline:before {
  content: ""; }

.ion-ios-game-controller-b:before {
  content: ""; }

.ion-ios-game-controller-b-outline:before {
  content: ""; }

.ion-ios-gear:before {
  content: ""; }

.ion-ios-gear-outline:before {
  content: ""; }

.ion-ios-glasses:before {
  content: ""; }

.ion-ios-glasses-outline:before {
  content: ""; }

.ion-ios-grid-view:before {
  content: ""; }

.ion-ios-grid-view-outline:before {
  content: ""; }

.ion-ios-heart:before {
  content: ""; }

.ion-ios-heart-outline:before {
  content: ""; }

.ion-ios-help:before {
  content: ""; }

.ion-ios-help-empty:before {
  content: ""; }

.ion-ios-help-outline:before {
  content: ""; }

.ion-ios-home:before {
  content: ""; }

.ion-ios-home-outline:before {
  content: ""; }

.ion-ios-infinite:before {
  content: ""; }

.ion-ios-infinite-outline:before {
  content: ""; }

.ion-ios-information:before {
  content: ""; }

.ion-ios-information-empty:before {
  content: ""; }

.ion-ios-information-outline:before {
  content: ""; }

.ion-ios-ionic-outline:before {
  content: ""; }

.ion-ios-keypad:before {
  content: ""; }

.ion-ios-keypad-outline:before {
  content: ""; }

.ion-ios-lightbulb:before {
  content: ""; }

.ion-ios-lightbulb-outline:before {
  content: ""; }

.ion-ios-list:before {
  content: ""; }

.ion-ios-list-outline:before {
  content: ""; }

.ion-ios-location:before {
  content: ""; }

.ion-ios-location-outline:before {
  content: ""; }

.ion-ios-locked:before {
  content: ""; }

.ion-ios-locked-outline:before {
  content: ""; }

.ion-ios-loop:before {
  content: ""; }

.ion-ios-loop-strong:before {
  content: ""; }

.ion-ios-medical:before {
  content: ""; }

.ion-ios-medical-outline:before {
  content: ""; }

.ion-ios-medkit:before {
  content: ""; }

.ion-ios-medkit-outline:before {
  content: ""; }

.ion-ios-mic:before {
  content: ""; }

.ion-ios-mic-off:before {
  content: ""; }

.ion-ios-mic-outline:before {
  content: ""; }

.ion-ios-minus:before {
  content: ""; }

.ion-ios-minus-empty:before {
  content: ""; }

.ion-ios-minus-outline:before {
  content: ""; }

.ion-ios-monitor:before {
  content: ""; }

.ion-ios-monitor-outline:before {
  content: ""; }

.ion-ios-moon:before {
  content: ""; }

.ion-ios-moon-outline:before {
  content: ""; }

.ion-ios-more:before {
  content: ""; }

.ion-ios-more-outline:before {
  content: ""; }

.ion-ios-musical-note:before {
  content: ""; }

.ion-ios-musical-notes:before {
  content: ""; }

.ion-ios-navigate:before {
  content: ""; }

.ion-ios-navigate-outline:before {
  content: ""; }

.ion-ios-nutrition:before {
  content: ""; }

.ion-ios-nutrition-outline:before {
  content: ""; }

.ion-ios-paper:before {
  content: ""; }

.ion-ios-paper-outline:before {
  content: ""; }

.ion-ios-paperplane:before {
  content: ""; }

.ion-ios-paperplane-outline:before {
  content: ""; }

.ion-ios-partlysunny:before {
  content: ""; }

.ion-ios-partlysunny-outline:before {
  content: ""; }

.ion-ios-pause:before {
  content: ""; }

.ion-ios-pause-outline:before {
  content: ""; }

.ion-ios-paw:before {
  content: ""; }

.ion-ios-paw-outline:before {
  content: ""; }

.ion-ios-people:before {
  content: ""; }

.ion-ios-people-outline:before {
  content: ""; }

.ion-ios-person:before {
  content: ""; }

.ion-ios-person-outline:before {
  content: ""; }

.ion-ios-personadd:before {
  content: ""; }

.ion-ios-personadd-outline:before {
  content: ""; }

.ion-ios-photos:before {
  content: ""; }

.ion-ios-photos-outline:before {
  content: ""; }

.ion-ios-pie:before {
  content: ""; }

.ion-ios-pie-outline:before {
  content: ""; }

.ion-ios-pint:before {
  content: ""; }

.ion-ios-pint-outline:before {
  content: ""; }

.ion-ios-play:before {
  content: ""; }

.ion-ios-play-outline:before {
  content: ""; }

.ion-ios-plus:before {
  content: ""; }

.ion-ios-plus-empty:before {
  content: ""; }

.ion-ios-plus-outline:before {
  content: ""; }

.ion-ios-pricetag:before {
  content: ""; }

.ion-ios-pricetag-outline:before {
  content: ""; }

.ion-ios-pricetags:before {
  content: ""; }

.ion-ios-pricetags-outline:before {
  content: ""; }

.ion-ios-printer:before {
  content: ""; }

.ion-ios-printer-outline:before {
  content: ""; }

.ion-ios-pulse:before {
  content: ""; }

.ion-ios-pulse-strong:before {
  content: ""; }

.ion-ios-rainy:before {
  content: ""; }

.ion-ios-rainy-outline:before {
  content: ""; }

.ion-ios-recording:before {
  content: ""; }

.ion-ios-recording-outline:before {
  content: ""; }

.ion-ios-redo:before {
  content: ""; }

.ion-ios-redo-outline:before {
  content: ""; }

.ion-ios-refresh:before {
  content: ""; }

.ion-ios-refresh-empty:before {
  content: ""; }

.ion-ios-refresh-outline:before {
  content: ""; }

.ion-ios-reload:before {
  content: ""; }

.ion-ios-reverse-camera:before {
  content: ""; }

.ion-ios-reverse-camera-outline:before {
  content: ""; }

.ion-ios-rewind:before {
  content: ""; }

.ion-ios-rewind-outline:before {
  content: ""; }

.ion-ios-rose:before {
  content: ""; }

.ion-ios-rose-outline:before {
  content: ""; }

.ion-ios-search:before {
  content: ""; }

.ion-ios-search-strong:before {
  content: ""; }

.ion-ios-settings:before {
  content: ""; }

.ion-ios-settings-strong:before {
  content: ""; }

.ion-ios-shuffle:before {
  content: ""; }

.ion-ios-shuffle-strong:before {
  content: ""; }

.ion-ios-skipbackward:before {
  content: ""; }

.ion-ios-skipbackward-outline:before {
  content: ""; }

.ion-ios-skipforward:before {
  content: ""; }

.ion-ios-skipforward-outline:before {
  content: ""; }

.ion-ios-snowy:before {
  content: ""; }

.ion-ios-speedometer:before {
  content: ""; }

.ion-ios-speedometer-outline:before {
  content: ""; }

.ion-ios-star:before {
  content: ""; }

.ion-ios-star-half:before {
  content: ""; }

.ion-ios-star-outline:before {
  content: ""; }

.ion-ios-stopwatch:before {
  content: ""; }

.ion-ios-stopwatch-outline:before {
  content: ""; }

.ion-ios-sunny:before {
  content: ""; }

.ion-ios-sunny-outline:before {
  content: ""; }

.ion-ios-telephone:before {
  content: ""; }

.ion-ios-telephone-outline:before {
  content: ""; }

.ion-ios-tennisball:before {
  content: ""; }

.ion-ios-tennisball-outline:before {
  content: ""; }

.ion-ios-thunderstorm:before {
  content: ""; }

.ion-ios-thunderstorm-outline:before {
  content: ""; }

.ion-ios-time:before {
  content: ""; }

.ion-ios-time-outline:before {
  content: ""; }

.ion-ios-timer:before {
  content: ""; }

.ion-ios-timer-outline:before {
  content: ""; }

.ion-ios-toggle:before {
  content: ""; }

.ion-ios-toggle-outline:before {
  content: ""; }

.ion-ios-trash:before {
  content: ""; }

.ion-ios-trash-outline:before {
  content: ""; }

.ion-ios-undo:before {
  content: ""; }

.ion-ios-undo-outline:before {
  content: ""; }

.ion-ios-unlocked:before {
  content: ""; }

.ion-ios-unlocked-outline:before {
  content: ""; }

.ion-ios-upload:before {
  content: ""; }

.ion-ios-upload-outline:before {
  content: ""; }

.ion-ios-videocam:before {
  content: ""; }

.ion-ios-videocam-outline:before {
  content: ""; }

.ion-ios-volume-high:before {
  content: ""; }

.ion-ios-volume-low:before {
  content: ""; }

.ion-ios-wineglass:before {
  content: ""; }

.ion-ios-wineglass-outline:before {
  content: ""; }

.ion-ios-world:before {
  content: ""; }

.ion-ios-world-outline:before {
  content: ""; }

.ion-ipad:before {
  content: ""; }

.ion-iphone:before {
  content: ""; }

.ion-ipod:before {
  content: ""; }

.ion-jet:before {
  content: ""; }

.ion-key:before {
  content: ""; }

.ion-knife:before {
  content: ""; }

.ion-laptop:before {
  content: ""; }

.ion-leaf:before {
  content: ""; }

.ion-levels:before {
  content: ""; }

.ion-lightbulb:before {
  content: ""; }

.ion-link:before {
  content: ""; }

.ion-load-a:before {
  content: ""; }

.ion-load-b:before {
  content: ""; }

.ion-load-c:before {
  content: ""; }

.ion-load-d:before {
  content: ""; }

.ion-location:before {
  content: ""; }

.ion-lock-combination:before {
  content: ""; }

.ion-locked:before {
  content: ""; }

.ion-log-in:before {
  content: ""; }

.ion-log-out:before {
  content: ""; }

.ion-loop:before {
  content: ""; }

.ion-magnet:before {
  content: ""; }

.ion-male:before {
  content: ""; }

.ion-man:before {
  content: ""; }

.ion-map:before {
  content: ""; }

.ion-medkit:before {
  content: ""; }

.ion-merge:before {
  content: ""; }

.ion-mic-a:before {
  content: ""; }

.ion-mic-b:before {
  content: ""; }

.ion-mic-c:before {
  content: ""; }

.ion-minus:before {
  content: ""; }

.ion-minus-circled:before {
  content: ""; }

.ion-minus-round:before {
  content: ""; }

.ion-model-s:before {
  content: ""; }

.ion-monitor:before {
  content: ""; }

.ion-more:before {
  content: ""; }

.ion-mouse:before {
  content: ""; }

.ion-music-note:before {
  content: ""; }

.ion-navicon:before {
  content: ""; }

.ion-navicon-round:before {
  content: ""; }

.ion-navigate:before {
  content: ""; }

.ion-network:before {
  content: ""; }

.ion-no-smoking:before {
  content: ""; }

.ion-nuclear:before {
  content: ""; }

.ion-outlet:before {
  content: ""; }

.ion-paintbrush:before {
  content: ""; }

.ion-paintbucket:before {
  content: ""; }

.ion-paper-airplane:before {
  content: ""; }

.ion-paperclip:before {
  content: ""; }

.ion-pause:before {
  content: ""; }

.ion-person:before {
  content: ""; }

.ion-person-add:before {
  content: ""; }

.ion-person-stalker:before {
  content: ""; }

.ion-pie-graph:before {
  content: ""; }

.ion-pin:before {
  content: ""; }

.ion-pinpoint:before {
  content: ""; }

.ion-pizza:before {
  content: ""; }

.ion-plane:before {
  content: ""; }

.ion-planet:before {
  content: ""; }

.ion-play:before {
  content: ""; }

.ion-playstation:before {
  content: ""; }

.ion-plus:before {
  content: ""; }

.ion-plus-circled:before {
  content: ""; }

.ion-plus-round:before {
  content: ""; }

.ion-podium:before {
  content: ""; }

.ion-pound:before {
  content: ""; }

.ion-power:before {
  content: ""; }

.ion-pricetag:before {
  content: ""; }

.ion-pricetags:before {
  content: ""; }

.ion-printer:before {
  content: ""; }

.ion-pull-request:before {
  content: ""; }

.ion-qr-scanner:before {
  content: ""; }

.ion-quote:before {
  content: ""; }

.ion-radio-waves:before {
  content: ""; }

.ion-record:before {
  content: ""; }

.ion-refresh:before {
  content: ""; }

.ion-reply:before {
  content: ""; }

.ion-reply-all:before {
  content: ""; }

.ion-ribbon-a:before {
  content: ""; }

.ion-ribbon-b:before {
  content: ""; }

.ion-sad:before {
  content: ""; }

.ion-sad-outline:before {
  content: ""; }

.ion-scissors:before {
  content: ""; }

.ion-search:before {
  content: ""; }

.ion-settings:before {
  content: ""; }

.ion-share:before {
  content: ""; }

.ion-shuffle:before {
  content: ""; }

.ion-skip-backward:before {
  content: ""; }

.ion-skip-forward:before {
  content: ""; }

.ion-social-android:before {
  content: ""; }

.ion-social-android-outline:before {
  content: ""; }

.ion-social-angular:before {
  content: ""; }

.ion-social-angular-outline:before {
  content: ""; }

.ion-social-apple:before {
  content: ""; }

.ion-social-apple-outline:before {
  content: ""; }

.ion-social-bitcoin:before {
  content: ""; }

.ion-social-bitcoin-outline:before {
  content: ""; }

.ion-social-buffer:before {
  content: ""; }

.ion-social-buffer-outline:before {
  content: ""; }

.ion-social-chrome:before {
  content: ""; }

.ion-social-chrome-outline:before {
  content: ""; }

.ion-social-codepen:before {
  content: ""; }

.ion-social-codepen-outline:before {
  content: ""; }

.ion-social-css3:before {
  content: ""; }

.ion-social-css3-outline:before {
  content: ""; }

.ion-social-designernews:before {
  content: ""; }

.ion-social-designernews-outline:before {
  content: ""; }

.ion-social-dribbble:before {
  content: ""; }

.ion-social-dribbble-outline:before {
  content: ""; }

.ion-social-dropbox:before {
  content: ""; }

.ion-social-dropbox-outline:before {
  content: ""; }

.ion-social-euro:before {
  content: ""; }

.ion-social-euro-outline:before {
  content: ""; }

.ion-social-facebook:before {
  content: ""; }

.ion-social-facebook-outline:before {
  content: ""; }

.ion-social-foursquare:before {
  content: ""; }

.ion-social-foursquare-outline:before {
  content: ""; }

.ion-social-freebsd-devil:before {
  content: ""; }

.ion-social-github:before {
  content: ""; }

.ion-social-github-outline:before {
  content: ""; }

.ion-social-google:before {
  content: ""; }

.ion-social-google-outline:before {
  content: ""; }

.ion-social-googleplus:before {
  content: ""; }

.ion-social-googleplus-outline:before {
  content: ""; }

.ion-social-hackernews:before {
  content: ""; }

.ion-social-hackernews-outline:before {
  content: ""; }

.ion-social-html5:before {
  content: ""; }

.ion-social-html5-outline:before {
  content: ""; }

.ion-social-instagram:before {
  content: ""; }

.ion-social-instagram-outline:before {
  content: ""; }

.ion-social-javascript:before {
  content: ""; }

.ion-social-javascript-outline:before {
  content: ""; }

.ion-social-linkedin:before {
  content: ""; }

.ion-social-linkedin-outline:before {
  content: ""; }

.ion-social-markdown:before {
  content: ""; }

.ion-social-nodejs:before {
  content: ""; }

.ion-social-octocat:before {
  content: ""; }

.ion-social-pinterest:before {
  content: ""; }

.ion-social-pinterest-outline:before {
  content: ""; }

.ion-social-python:before {
  content: ""; }

.ion-social-reddit:before {
  content: ""; }

.ion-social-reddit-outline:before {
  content: ""; }

.ion-social-rss:before {
  content: ""; }

.ion-social-rss-outline:before {
  content: ""; }

.ion-social-sass:before {
  content: ""; }

.ion-social-skype:before {
  content: ""; }

.ion-social-skype-outline:before {
  content: ""; }

.ion-social-snapchat:before {
  content: ""; }

.ion-social-snapchat-outline:before {
  content: ""; }

.ion-social-tumblr:before {
  content: ""; }

.ion-social-tumblr-outline:before {
  content: ""; }

.ion-social-tux:before {
  content: ""; }

.ion-social-twitch:before {
  content: ""; }

.ion-social-twitch-outline:before {
  content: ""; }

.ion-social-twitter:before {
  content: ""; }

.ion-social-twitter-outline:before {
  content: ""; }

.ion-social-usd:before {
  content: ""; }

.ion-social-usd-outline:before {
  content: ""; }

.ion-social-vimeo:before {
  content: ""; }

.ion-social-vimeo-outline:before {
  content: ""; }

.ion-social-whatsapp:before {
  content: ""; }

.ion-social-whatsapp-outline:before {
  content: ""; }

.ion-social-windows:before {
  content: ""; }

.ion-social-windows-outline:before {
  content: ""; }

.ion-social-wordpress:before {
  content: ""; }

.ion-social-wordpress-outline:before {
  content: ""; }

.ion-social-yahoo:before {
  content: ""; }

.ion-social-yahoo-outline:before {
  content: ""; }

.ion-social-yen:before {
  content: ""; }

.ion-social-yen-outline:before {
  content: ""; }

.ion-social-youtube:before {
  content: ""; }

.ion-social-youtube-outline:before {
  content: ""; }

.ion-soup-can:before {
  content: ""; }

.ion-soup-can-outline:before {
  content: ""; }

.ion-speakerphone:before {
  content: ""; }

.ion-speedometer:before {
  content: ""; }

.ion-spoon:before {
  content: ""; }

.ion-star:before {
  content: ""; }

.ion-stats-bars:before {
  content: ""; }

.ion-steam:before {
  content: ""; }

.ion-stop:before {
  content: ""; }

.ion-thermometer:before {
  content: ""; }

.ion-thumbsdown:before {
  content: ""; }

.ion-thumbsup:before {
  content: ""; }

.ion-toggle:before {
  content: ""; }

.ion-toggle-filled:before {
  content: ""; }

.ion-transgender:before {
  content: ""; }

.ion-trash-a:before {
  content: ""; }

.ion-trash-b:before {
  content: ""; }

.ion-trophy:before {
  content: ""; }

.ion-tshirt:before {
  content: ""; }

.ion-tshirt-outline:before {
  content: ""; }

.ion-umbrella:before {
  content: ""; }

.ion-university:before {
  content: ""; }

.ion-unlocked:before {
  content: ""; }

.ion-upload:before {
  content: ""; }

.ion-usb:before {
  content: ""; }

.ion-videocamera:before {
  content: ""; }

.ion-volume-high:before {
  content: ""; }

.ion-volume-low:before {
  content: ""; }

.ion-volume-medium:before {
  content: ""; }

.ion-volume-mute:before {
  content: ""; }

.ion-wand:before {
  content: ""; }

.ion-waterdrop:before {
  content: ""; }

.ion-wifi:before {
  content: ""; }

.ion-wineglass:before {
  content: ""; }

.ion-woman:before {
  content: ""; }

.ion-wrench:before {
  content: ""; }

.ion-xbox:before {
  content: ""; }

/**
 * Resets
 * --------------------------------------------------
 * Adapted from normalize.css and some reset.css. We don't care even one
 * bit about old IE, so we don't need any hacks for that in here.
 *
 * There are probably other things we could remove here, as well.
 *
 * normalize.css v2.1.2 | MIT License | git.io/normalize

 * Eric Meyer's Reset CSS v2.0 (http://meyerweb.com/eric/tools/css/reset/)
 * http://cssreset.com
 */
html, body, div, span, applet, object, iframe,
h1, h2, h3, h4, h5, h6, p, blockquote, pre,
a, abbr, acronym, address, big, cite, code,
del, dfn, em, img, ins, kbd, q, s, samp,
small, strike, strong, sub, sup, tt, var,
b, i, u, center,
dl, dt, dd, ol, ul, li,
fieldset, form, label, legend,
table, caption, tbody, tfoot, thead, tr, th, td,
article, aside, canvas, details, embed, fieldset,
figure, figcaption, footer, header, hgroup,
menu, nav, output, ruby, section, summary,
time, mark, audio, video {
  margin: 0;
  padding: 0;
  border: 0;
  vertical-align: baseline;
  font: inherit;
  font-size: 100%; }

ol, ul {
  list-style: none; }

blockquote, q {
  quotes: none; }

blockquote:before, blockquote:after,
q:before, q:after {
  content: '';
  content: none; }

/**
 * Prevent modern browsers from displaying `audio` without controls.
 * Remove excess height in iOS 5 devices.
 */
audio:not([controls]) {
  display: none;
  height: 0; }

/**
 * Hide the `template` element in IE, Safari, and Firefox < 22.
 */
[hidden],
template {
  display: none; }

script {
  display: none !important; }

/* ==========================================================================
   Base
   ========================================================================== */
/**
 * 1. Set default font family to sans-serif.
 * 2. Prevent iOS text size adjust after orientation change, without disabling
 *  user zoom.
 */
html {
  -webkit-user-select: none;
  -moz-user-select: none;
  -ms-user-select: none;
  user-select: none;
  font-family: sans-serif;
  /* 1 */
  -webkit-text-size-adjust: 100%;
  -ms-text-size-adjust: 100%;
  /* 2 */
  -webkit-text-size-adjust: 100%;
  /* 2 */ }

/**
 * Remove default margin.
 */
body {
  margin: 0;
  line-height: 1; }

/**
 * Remove default outlines.
 */
a,
button,
:focus,
a:focus,
button:focus,
a:active,
a:hover {
  outline: 0; }

/* *
 * Remove tap highlight color
 */
a {
  -webkit-user-drag: none;
  -webkit-tap-highlight-color: transparent;
  -webkit-tap-highlight-color: transparent; }
  a[href]:hover {
    cursor: pointer; }

/* ==========================================================================
   Typography
   ========================================================================== */
/**
 * Address style set to `bolder` in Firefox 4+, Safari 5, and Chrome.
 */
b,
strong {
  font-weight: bold; }

/**
 * Address styling not present in Safari 5 and Chrome.
 */
dfn {
  font-style: italic; }

/**
 * Address differences between Firefox and other browsers.
 */
hr {
  -moz-box-sizing: content-box;
  box-sizing: content-box;
  height: 0; }

/**
 * Correct font family set oddly in Safari 5 and Chrome.
 */
code,
kbd,
pre,
samp {
  font-size: 1em;
  font-family: monospace, serif; }

/**
 * Improve readability of pre-formatted text in all browsers.
 */
pre {
  white-space: pre-wrap; }

/**
 * Set consistent quote types.
 */
q {
  quotes: "\201C" "\201D" "\2018" "\2019"; }

/**
 * Address inconsistent and variable font size in all browsers.
 */
small {
  font-size: 80%; }

/**
 * Prevent `sub` and `sup` affecting `line-height` in all browsers.
 */
sub,
sup {
  position: relative;
  vertical-align: baseline;
  font-size: 75%;
  line-height: 0; }

sup {
  top: -0.5em; }

sub {
  bottom: -0.25em; }

/**
 * Define consistent border, margin, and padding.
 */
fieldset {
  margin: 0 2px;
  padding: 0.35em 0.625em 0.75em;
  border: 1px solid #c0c0c0; }

/**
 * 1. Correct `color` not being inherited in IE 8/9.
 * 2. Remove padding so people aren't caught out if they zero out fieldsets.
 */
legend {
  padding: 0;
  /* 2 */
  border: 0;
  /* 1 */ }

/**
 * 1. Correct font family not being inherited in all browsers.
 * 2. Correct font size not being inherited in all browsers.
 * 3. Address margins set differently in Firefox 4+, Safari 5, and Chrome.
 * 4. Remove any default :focus styles
 * 5. Make sure webkit font smoothing is being inherited
 * 6. Remove default gradient in Android Firefox / FirefoxOS
 */
button,
input,
select,
textarea {
  margin: 0;
  /* 3 */
  font-size: 100%;
  /* 2 */
  font-family: inherit;
  /* 1 */
  outline-offset: 0;
  /* 4 */
  outline-style: none;
  /* 4 */
  outline-width: 0;
  /* 4 */
  -webkit-font-smoothing: inherit;
  /* 5 */
  background-image: none;
  /* 6 */ }

/**
 * Address Firefox 4+ setting `line-height` on `input` using `importnt` in
 * the UA stylesheet.
 */
button,
input {
  line-height: normal; }

/**
 * Address inconsistent `text-transform` inheritance for `button` and `select`.
 * All other form control elements do not inherit `text-transform` values.
 * Correct `button` style inheritance in Chrome, Safari 5+, and IE 8+.
 * Correct `select` style inheritance in Firefox 4+ and Opera.
 */
button,
select {
  text-transform: none; }

/**
 * 1. Avoid the WebKit bug in Android 4.0.* where (2) destroys native `audio`
 *  and `video` controls.
 * 2. Correct inability to style clickable `input` types in iOS.
 * 3. Improve usability and consistency of cursor style between image-type
 *  `input` and others.
 */
button,
html input[type="button"],
input[type="reset"],
input[type="submit"] {
  cursor: pointer;
  /* 3 */
  -webkit-appearance: button;
  /* 2 */ }

/**
 * Re-set default cursor for disabled elements.
 */
button[disabled],
html input[disabled] {
  cursor: default; }

/**
 * 1. Address `appearance` set to `searchfield` in Safari 5 and Chrome.
 * 2. Address `box-sizing` set to `border-box` in Safari 5 and Chrome
 *  (include `-moz` to future-proof).
 */
input[type="search"] {
  -webkit-box-sizing: content-box;
  /* 2 */
  -moz-box-sizing: content-box;
  box-sizing: content-box;
  -webkit-appearance: textfield;
  /* 1 */ }

/**
 * Remove inner padding and search cancel button in Safari 5 and Chrome
 * on OS X.
 */
input[type="search"]::-webkit-search-cancel-button,
input[type="search"]::-webkit-search-decoration {
  -webkit-appearance: none; }

/**
 * Remove inner padding and border in Firefox 4+.
 */
button::-moz-focus-inner,
input::-moz-focus-inner {
  padding: 0;
  border: 0; }

/**
 * 1. Remove default vertical scrollbar in IE 8/9.
 * 2. Improve readability and alignment in all browsers.
 */
textarea {
  overflow: auto;
  /* 1 */
  vertical-align: top;
  /* 2 */ }

img {
  -webkit-user-drag: none; }

/* ==========================================================================
   Tables
   ========================================================================== */
/**
 * Remove most spacing between table cells.
 */
table {
  border-spacing: 0;
  border-collapse: collapse; }

/**
 * Scaffolding
 * --------------------------------------------------
 */
*,
*:before,
*:after {
  -webkit-box-sizing: border-box;
  -moz-box-sizing: border-box;
  box-sizing: border-box; }

html {
  overflow: hidden;
  -ms-touch-action: pan-y;
  touch-action: pan-y; }

body,
.ionic-body {
  -webkit-touch-callout: none;
  -webkit-font-smoothing: antialiased;
  font-smoothing: antialiased;
  -webkit-text-size-adjust: none;
  -moz-text-size-adjust: none;
  text-size-adjust: none;
  -webkit-tap-highlight-color: transparent;
  -webkit-tap-highlight-color: transparent;
  -webkit-user-select: none;
  -moz-user-select: none;
  -ms-user-select: none;
  user-select: none;
  top: 0;
  right: 0;
  bottom: 0;
  left: 0;
  overflow: hidden;
  margin: 0;
  padding: 0;
  color: #000;
  word-wrap: break-word;
  font-size: 14px;
  font-family: -apple-system;
  font-family: "-apple-system", "Helvetica Neue", "Roboto", "Segoe UI", sans-serif;
  line-height: 20px;
  text-rendering: optimizeLegibility;
  -webkit-backface-visibility: hidden;
  -webkit-user-drag: none;
  -ms-content-zooming: none; }

body.grade-b,
body.grade-c {
  text-rendering: auto; }

.content {
  position: relative; }

.scroll-content {
  position: absolute;
  top: 0;
  right: 0;
  bottom: 0;
  left: 0;
  overflow: hidden;
  margin-top: -1px;
  padding-top: 1px;
  margin-bottom: -1px;
  width: auto;
  height: auto; }

.menu .scroll-content.scroll-content-false {
  z-index: 11; }

.scroll-view {
  position: relative;
  display: block;
  overflow: hidden;
  margin-top: -1px; }
  .scroll-view.overflow-scroll {
    position: relative; }
  .scroll-view.scroll-x {
    overflow-x: scroll;
    overflow-y: hidden; }
  .scroll-view.scroll-y {
    overflow-x: hidden;
    overflow-y: scroll; }
  .scroll-view.scroll-xy {
    overflow-x: scroll;
    overflow-y: scroll; }

/**
 * Scroll is the scroll view component available for complex and custom
 * scroll view functionality.
 */
.scroll {
  -webkit-user-select: none;
  -moz-user-select: none;
  -ms-user-select: none;
  user-select: none;
  -webkit-touch-callout: none;
  -webkit-text-size-adjust: none;
  -moz-text-size-adjust: none;
  text-size-adjust: none;
  -webkit-transform-origin: left top;
  transform-origin: left top; }

/**
 * Set ms-viewport to prevent MS "page squish" and allow fluid scrolling
 * https://msdn.microsoft.com/en-us/library/ie/hh869615(v=vs.85).aspx
 */
@-ms-viewport {
  width: device-width; }

.scroll-bar {
  position: absolute;
  z-index: 9999; }

.ng-animate .scroll-bar {
  visibility: hidden; }

.scroll-bar-h {
  right: 2px;
  bottom: 3px;
  left: 2px;
  height: 3px; }
  .scroll-bar-h .scroll-bar-indicator {
    height: 100%; }

.scroll-bar-v {
  top: 2px;
  right: 3px;
  bottom: 2px;
  width: 3px; }
  .scroll-bar-v .scroll-bar-indicator {
    width: 100%; }

.scroll-bar-indicator {
  position: absolute;
  border-radius: 4px;
  background: rgba(0, 0, 0, 0.3);
  opacity: 1;
  -webkit-transition: opacity 0.3s linear;
  transition: opacity 0.3s linear; }
  .scroll-bar-indicator.scroll-bar-fade-out {
    opacity: 0; }

.platform-android .scroll-bar-indicator {
  border-radius: 0; }

.grade-b .scroll-bar-indicator,
.grade-c .scroll-bar-indicator {
  background: #aaa; }
  .grade-b .scroll-bar-indicator.scroll-bar-fade-out,
  .grade-c .scroll-bar-indicator.scroll-bar-fade-out {
    -webkit-transition: none;
    transition: none; }

ion-infinite-scroll {
  height: 60px;
  width: 100%;
  display: block;
  display: -webkit-box;
  display: -webkit-flex;
  display: -moz-box;
  display: -moz-flex;
  display: -ms-flexbox;
  display: flex;
  -webkit-box-direction: normal;
  -webkit-box-orient: horizontal;
  -webkit-flex-direction: row;
  -moz-flex-direction: row;
  -ms-flex-direction: row;
  flex-direction: row;
  -webkit-box-pack: center;
  -ms-flex-pack: center;
  -webkit-justify-content: center;
  -moz-justify-content: center;
  justify-content: center;
  -webkit-box-align: center;
  -ms-flex-align: center;
  -webkit-align-items: center;
  -moz-align-items: center;
  align-items: center; }
  ion-infinite-scroll .icon {
    color: #666666;
    font-size: 30px;
    color: #666666; }
  ion-infinite-scroll:not(.active) .spinner,
  ion-infinite-scroll:not(.active) .icon:before {
    display: none; }

.overflow-scroll {
  overflow-x: hidden;
  overflow-y: scroll;
  -webkit-overflow-scrolling: touch;
  -ms-overflow-style: -ms-autohiding-scrollbar;
  top: 0;
  right: 0;
  bottom: 0;
  left: 0;
  position: absolute; }
  .overflow-scroll.pane {
    overflow-x: hidden;
    overflow-y: scroll; }
  .overflow-scroll .scroll {
    position: static;
    height: 100%;
    -webkit-transform: translate3d(0, 0, 0); }

/* If you change these, change platform.scss as well */
.has-header {
  top: 44px; }

.no-header {
  top: 0; }

.has-subheader {
  top: 88px; }

.has-tabs-top {
  top: 93px; }

.has-header.has-subheader.has-tabs-top {
  top: 137px; }

.has-footer {
  bottom: 44px; }

.has-subfooter {
  bottom: 88px; }

.has-tabs,
.bar-footer.has-tabs {
  bottom: 49px; }
  .has-tabs.pane,
  .bar-footer.has-tabs.pane {
    bottom: 49px;
    height: auto; }

.bar-subfooter.has-tabs {
  bottom: 93px; }

.has-footer.has-tabs {
  bottom: 93px; }

.pane {
  -webkit-transform: translate3d(0, 0, 0);
  transform: translate3d(0, 0, 0);
  -webkit-transition-duration: 0;
  transition-duration: 0;
  z-index: 1; }

.view {
  z-index: 1; }

.pane,
.view {
  position: absolute;
  top: 0;
  right: 0;
  bottom: 0;
  left: 0;
  width: 100%;
  height: 100%;
  background-color: #fff;
  overflow: hidden; }

.view-container {
  position: absolute;
  display: block;
  width: 100%;
  height: 100%; }

/**
 * Typography
 * --------------------------------------------------
 */
p {
  margin: 0 0 10px; }

small {
  font-size: 85%; }

cite {
  font-style: normal; }

.text-left {
  text-align: left; }

.text-right {
  text-align: right; }

.text-center {
  text-align: center; }

h1, h2, h3, h4, h5, h6,
.h1, .h2, .h3, .h4, .h5, .h6 {
  color: #000;
  font-weight: 500;
  font-family: "-apple-system", "Helvetica Neue", "Roboto", "Segoe UI", sans-serif;
  line-height: 1.2; }
  h1 small, h2 small, h3 small, h4 small, h5 small, h6 small,
  .h1 small, .h2 small, .h3 small, .h4 small, .h5 small, .h6 small {
    font-weight: normal;
    line-height: 1; }

h1, .h1,
h2, .h2,
h3, .h3 {
  margin-top: 20px;
  margin-bottom: 10px; }
  h1:first-child, .h1:first-child,
  h2:first-child, .h2:first-child,
  h3:first-child, .h3:first-child {
    margin-top: 0; }
  h1 + h1, h1 + .h1,
  h1 + h2, h1 + .h2,
  h1 + h3, h1 + .h3, .h1 + h1, .h1 + .h1,
  .h1 + h2, .h1 + .h2,
  .h1 + h3, .h1 + .h3,
  h2 + h1,
  h2 + .h1,
  h2 + h2,
  h2 + .h2,
  h2 + h3,
  h2 + .h3, .h2 + h1, .h2 + .h1,
  .h2 + h2, .h2 + .h2,
  .h2 + h3, .h2 + .h3,
  h3 + h1,
  h3 + .h1,
  h3 + h2,
  h3 + .h2,
  h3 + h3,
  h3 + .h3, .h3 + h1, .h3 + .h1,
  .h3 + h2, .h3 + .h2,
  .h3 + h3, .h3 + .h3 {
    margin-top: 10px; }

h4, .h4,
h5, .h5,
h6, .h6 {
  margin-top: 10px;
  margin-bottom: 10px; }

h1, .h1 {
  font-size: 36px; }

h2, .h2 {
  font-size: 30px; }

h3, .h3 {
  font-size: 24px; }

h4, .h4 {
  font-size: 18px; }

h5, .h5 {
  font-size: 14px; }

h6, .h6 {
  font-size: 12px; }

h1 small, .h1 small {
  font-size: 24px; }

h2 small, .h2 small {
  font-size: 18px; }

h3 small, .h3 small,
h4 small, .h4 small {
  font-size: 14px; }

dl {
  margin-bottom: 20px; }

dt,
dd {
  line-height: 1.42857; }

dt {
  font-weight: bold; }

blockquote {
  margin: 0 0 20px;
  padding: 10px 20px;
  border-left: 5px solid gray; }
  blockquote p {
    font-weight: 300;
    font-size: 17.5px;
    line-height: 1.25; }
  blockquote p:last-child {
    margin-bottom: 0; }
  blockquote small {
    display: block;
    line-height: 1.42857; }
    blockquote small:before {
      content: '\2014 \00A0'; }

q:before,
q:after,
blockquote:before,
blockquote:after {
  content: ""; }

address {
  display: block;
  margin-bottom: 20px;
  font-style: normal;
  line-height: 1.42857; }

a {
  color: #387ef5; }

a.subdued {
  padding-right: 10px;
  color: #888;
  text-decoration: none; }
  a.subdued:hover {
    text-decoration: none; }
  a.subdued:last-child {
    padding-right: 0; }

/**
 * Action Sheets
 * --------------------------------------------------
 */
.action-sheet-backdrop {
  -webkit-transition: background-color 150ms ease-in-out;
  transition: background-color 150ms ease-in-out;
  position: fixed;
  top: 0;
  left: 0;
  z-index: 11;
  width: 100%;
  height: 100%;
  background-color: transparent; }
  .action-sheet-backdrop.active {
    background-color: rgba(0, 0, 0, 0.4); }

.action-sheet-wrapper {
  -webkit-transform: translate3d(0, 100%, 0);
  transform: translate3d(0, 100%, 0);
  -webkit-transition: all cubic-bezier(0.36, 0.66, 0.04, 1) 500ms;
  transition: all cubic-bezier(0.36, 0.66, 0.04, 1) 500ms;
  position: absolute;
  bottom: 0;
  left: 0;
  right: 0;
  width: 100%;
  max-width: 500px;
  margin: auto; }

.action-sheet-up {
  -webkit-transform: translate3d(0, 0, 0);
  transform: translate3d(0, 0, 0); }

.action-sheet {
  margin-left: 8px;
  margin-right: 8px;
  width: auto;
  z-index: 11;
  overflow: hidden; }
  .action-sheet .button {
    display: block;
    padding: 1px;
    width: 100%;
    border-radius: 0;
    border-color: #d1d3d6;
    background-color: transparent;
    color: #007aff;
    font-size: 21px; }
    .action-sheet .button:hover {
      color: #007aff; }
    .action-sheet .button.destructive {
      color: #ff3b30; }
      .action-sheet .button.destructive:hover {
        color: #ff3b30; }
  .action-sheet .button.active, .action-sheet .button.activated {
    box-shadow: none;
    border-color: #d1d3d6;
    color: #007aff;
    background: #e4e5e7; }

.action-sheet-has-icons .icon {
  position: absolute;
  left: 16px; }

.action-sheet-title {
  padding: 16px;
  color: #8f8f8f;
  text-align: center;
  font-size: 13px; }

.action-sheet-group {
  margin-bottom: 8px;
  border-radius: 4px;
  background-color: #fff;
  overflow: hidden; }
  .action-sheet-group .button {
    border-width: 1px 0px 0px 0px; }
  .action-sheet-group .button:first-child:last-child {
    border-width: 0; }

.action-sheet-options {
  background: #f1f2f3; }

.action-sheet-cancel .button {
  font-weight: 500; }

.action-sheet-open {
  pointer-events: none; }
  .action-sheet-open.modal-open .modal {
    pointer-events: none; }
  .action-sheet-open .action-sheet-backdrop {
    pointer-events: auto; }

.platform-android .action-sheet-backdrop.active {
  background-color: rgba(0, 0, 0, 0.2); }

.platform-android .action-sheet {
  margin: 0; }
  .platform-android .action-sheet .action-sheet-title,
  .platform-android .action-sheet .button {
    text-align: left;
    border-color: transparent;
    font-size: 16px;
    color: inherit; }
  .platform-android .action-sheet .action-sheet-title {
    font-size: 14px;
    padding: 16px;
    color: #666; }
  .platform-android .action-sheet .button.active,
  .platform-android .action-sheet .button.activated {
    background: #e8e8e8; }

.platform-android .action-sheet-group {
  margin: 0;
  border-radius: 0;
  background-color: #fafafa; }

.platform-android .action-sheet-cancel {
  display: none; }

.platform-android .action-sheet-has-icons .button {
  padding-left: 56px; }

.backdrop {
  position: fixed;
  top: 0;
  left: 0;
  z-index: 11;
  width: 100%;
  height: 100%;
  background-color: rgba(0, 0, 0, 0.4);
  visibility: hidden;
  opacity: 0;
  -webkit-transition: 0.1s opacity linear;
  transition: 0.1s opacity linear; }
  .backdrop.visible {
    visibility: visible; }
  .backdrop.active {
    opacity: 1; }

/**
 * Bar (Headers and Footers)
 * --------------------------------------------------
 */
.bar {
  display: -webkit-box;
  display: -webkit-flex;
  display: -moz-box;
  display: -moz-flex;
  display: -ms-flexbox;
  display: flex;
  -webkit-transform: translate3d(0, 0, 0);
  transform: translate3d(0, 0, 0);
  -webkit-user-select: none;
  -moz-user-select: none;
  -ms-user-select: none;
  user-select: none;
  position: absolute;
  right: 0;
  left: 0;
  z-index: 9;
  -webkit-box-sizing: border-box;
  -moz-box-sizing: border-box;
  box-sizing: border-box;
  padding: 5px;
  width: 100%;
  height: 44px;
  border-width: 0;
  border-style: solid;
  border-top: 1px solid transparent;
  border-bottom: 1px solid #ddd;
  background-color: white;
  /* border-width: 1px will actually create 2 device pixels on retina */
  /* this nifty trick sets an actual 1px border on hi-res displays */
  background-size: 0; }
  @media (min--moz-device-pixel-ratio: 1.5), (-webkit-min-device-pixel-ratio: 1.5), (min-device-pixel-ratio: 1.5), (min-resolution: 144dpi), (min-resolution: 1.5dppx) {
    .bar {
      border: none;
      background-image: linear-gradient(0deg, #ddd, #ddd 50%, transparent 50%);
      background-position: bottom;
      background-size: 100% 1px;
      background-repeat: no-repeat; } }
  .bar.bar-clear {
    border: none;
    background: none;
    color: #fff; }
    .bar.bar-clear .button {
      color: #fff; }
    .bar.bar-clear .title {
      color: #fff; }
  .bar.item-input-inset .item-input-wrapper {
    margin-top: -1px; }
    .bar.item-input-inset .item-input-wrapper input {
      padding-left: 8px;
      width: 94%;
      height: 28px;
      background: transparent; }
  .bar.bar-light {
    border-color: #ddd;
    background-color: white;
    background-image: linear-gradient(0deg, #ddd, #ddd 50%, transparent 50%);
    color: #444; }
    .bar.bar-light .title {
      color: #444; }
    .bar.bar-light.bar-footer {
      background-image: linear-gradient(180deg, #ddd, #ddd 50%, transparent 50%); }
  .bar.bar-stable {
    border-color: #b2b2b2;
    background-color: #f8f8f8;
    background-image: linear-gradient(0deg, #b2b2b2, #b2b2b2 50%, transparent 50%);
    color: #444; }
    .bar.bar-stable .title {
      color: #444; }
    .bar.bar-stable.bar-footer {
      background-image: linear-gradient(180deg, #b2b2b2, #b2b2b2 50%, transparent 50%); }
  .bar.bar-positive {
    border-color: #0c60ee;
    background-color: #387ef5;
    background-image: linear-gradient(0deg, #0c60ee, #0c60ee 50%, transparent 50%);
    color: #fff; }
    .bar.bar-positive .title {
      color: #fff; }
    .bar.bar-positive.bar-footer {
      background-image: linear-gradient(180deg, #0c60ee, #0c60ee 50%, transparent 50%); }
  .bar.bar-calm {
    border-color: #0a9dc7;
    background-color: #11c1f3;
    background-image: linear-gradient(0deg, #0a9dc7, #0a9dc7 50%, transparent 50%);
    color: #fff; }
    .bar.bar-calm .title {
      color: #fff; }
    .bar.bar-calm.bar-footer {
      background-image: linear-gradient(180deg, #0a9dc7, #0a9dc7 50%, transparent 50%); }
  .bar.bar-assertive {
    border-color: #e42112;
    background-color: #ef473a;
    background-image: linear-gradient(0deg, #e42112, #e42112 50%, transparent 50%);
    color: #fff; }
    .bar.bar-assertive .title {
      color: #fff; }
    .bar.bar-assertive.bar-footer {
      background-image: linear-gradient(180deg, #e42112, #e42112 50%, transparent 50%); }
  .bar.bar-balanced {
    border-color: #28a54c;
    background-color: #33cd5f;
    background-image: linear-gradient(0deg, #28a54c, #28a54c 50%, transparent 50%);
    color: #fff; }
    .bar.bar-balanced .title {
      color: #fff; }
    .bar.bar-balanced.bar-footer {
      background-image: linear-gradient(180deg, #28a54c, #28a54c 50%, transparent 50%); }
  .bar.bar-energized {
    border-color: #e6b500;
    background-color: #ffc900;
    background-image: linear-gradient(0deg, #e6b500, #e6b500 50%, transparent 50%);
    color: #fff; }
    .bar.bar-energized .title {
      color: #fff; }
    .bar.bar-energized.bar-footer {
      background-image: linear-gradient(180deg, #e6b500, #e6b500 50%, transparent 50%); }
  .bar.bar-royal {
    border-color: #6b46e5;
    background-color: #886aea;
    background-image: linear-gradient(0deg, #6b46e5, #6b46e5 50%, transparent 50%);
    color: #fff; }
    .bar.bar-royal .title {
      color: #fff; }
    .bar.bar-royal.bar-footer {
      background-image: linear-gradient(180deg, #6b46e5, #6b46e5 50%, transparent 50%); }
  .bar.bar-dark {
    border-color: #111;
    background-color: #444444;
    background-image: linear-gradient(0deg, #111, #111 50%, transparent 50%);
    color: #fff; }
    .bar.bar-dark .title {
      color: #fff; }
    .bar.bar-dark.bar-footer {
      background-image: linear-gradient(180deg, #111, #111 50%, transparent 50%); }
  .bar .title {
    display: block;
    position: absolute;
    top: 0;
    right: 0;
    left: 0;
    z-index: 0;
    overflow: hidden;
    margin: 0 10px;
    min-width: 30px;
    height: 43px;
    text-align: center;
    text-overflow: ellipsis;
    white-space: nowrap;
    font-size: 17px;
    font-weight: 500;
    line-height: 44px; }
    .bar .title.title-left {
      text-align: left; }
    .bar .title.title-right {
      text-align: right; }
  .bar .title a {
    color: inherit; }
  .bar .button, .bar button {
    z-index: 1;
    padding: 0 8px;
    min-width: initial;
    min-height: 31px;
    font-weight: 400;
    font-size: 13px;
    line-height: 32px; }
    .bar .button.button-icon:before,
    .bar .button .icon:before, .bar .button.icon:before, .bar .button.icon-left:before, .bar .button.icon-right:before, .bar button.button-icon:before,
    .bar button .icon:before, .bar button.icon:before, .bar button.icon-left:before, .bar button.icon-right:before {
      padding-right: 2px;
      padding-left: 2px;
      font-size: 20px;
      line-height: 32px; }
    .bar .button.button-icon, .bar button.button-icon {
      font-size: 17px; }
      .bar .button.button-icon .icon:before, .bar .button.button-icon:before, .bar .button.button-icon.icon-left:before, .bar .button.button-icon.icon-right:before, .bar button.button-icon .icon:before, .bar button.button-icon:before, .bar button.button-icon.icon-left:before, .bar button.button-icon.icon-right:before {
        vertical-align: top;
        font-size: 32px;
        line-height: 32px; }
    .bar .button.button-clear, .bar button.button-clear {
      padding-right: 2px;
      padding-left: 2px;
      font-weight: 300;
      font-size: 17px; }
      .bar .button.button-clear .icon:before, .bar .button.button-clear.icon:before, .bar .button.button-clear.icon-left:before, .bar .button.button-clear.icon-right:before, .bar button.button-clear .icon:before, .bar button.button-clear.icon:before, .bar button.button-clear.icon-left:before, .bar button.button-clear.icon-right:before {
        font-size: 32px;
        line-height: 32px; }
    .bar .button.back-button, .bar button.back-button {
      display: block;
      margin-right: 5px;
      padding: 0;
      white-space: nowrap;
      font-weight: 400; }
    .bar .button.back-button.active, .bar .button.back-button.activated, .bar button.back-button.active, .bar button.back-button.activated {
      opacity: 0.2; }
  .bar .button-bar > .button,
  .bar .buttons > .button {
    min-height: 31px;
    line-height: 32px; }
  .bar .button-bar + .button,
  .bar .button + .button-bar {
    margin-left: 5px; }
  .bar .buttons,
  .bar .buttons.primary-buttons,
  .bar .buttons.secondary-buttons {
    display: inherit; }
  .bar .buttons span {
    display: inline-block; }
  .bar .buttons-left span {
    margin-right: 5px;
    display: inherit; }
  .bar .buttons-right span {
    margin-left: 5px;
    display: inherit; }
  .bar .title + .button:last-child,
  .bar > .button + .button:last-child,
  .bar > .button.pull-right,
  .bar .buttons.pull-right,
  .bar .title + .buttons {
    position: absolute;
    top: 5px;
    right: 5px;
    bottom: 5px; }

.platform-android .nav-bar-has-subheader .bar {
  background-image: none; }

.platform-android .bar .back-button .icon:before {
  font-size: 24px; }

.platform-android .bar .title {
  font-size: 19px;
  line-height: 44px; }

.bar-light .button {
  border-color: #ddd;
  background-color: white;
  color: #444; }
  .bar-light .button:hover {
    color: #444;
    text-decoration: none; }
  .bar-light .button.active, .bar-light .button.activated {
    border-color: #ccc;
    background-color: #fafafa; }
  .bar-light .button.button-clear {
    border-color: transparent;
    background: none;
    box-shadow: none;
    color: #444;
    font-size: 17px; }
  .bar-light .button.button-icon {
    border-color: transparent;
    background: none; }

.bar-stable .button {
  border-color: #b2b2b2;
  background-color: #f8f8f8;
  color: #444; }
  .bar-stable .button:hover {
    color: #444;
    text-decoration: none; }
  .bar-stable .button.active, .bar-stable .button.activated {
    border-color: #a2a2a2;
    background-color: #e5e5e5; }
  .bar-stable .button.button-clear {
    border-color: transparent;
    background: none;
    box-shadow: none;
    color: #444;
    font-size: 17px; }
  .bar-stable .button.button-icon {
    border-color: transparent;
    background: none; }

.bar-positive .button {
  border-color: #0c60ee;
  background-color: #387ef5;
  color: #fff; }
  .bar-positive .button:hover {
    color: #fff;
    text-decoration: none; }
  .bar-positive .button.active, .bar-positive .button.activated {
    border-color: #0c60ee;
    background-color: #0c60ee; }
  .bar-positive .button.button-clear {
    border-color: transparent;
    background: none;
    box-shadow: none;
    color: #fff;
    font-size: 17px; }
  .bar-positive .button.button-icon {
    border-color: transparent;
    background: none; }

.bar-calm .button {
  border-color: #0a9dc7;
  background-color: #11c1f3;
  color: #fff; }
  .bar-calm .button:hover {
    color: #fff;
    text-decoration: none; }
  .bar-calm .button.active, .bar-calm .button.activated {
    border-color: #0a9dc7;
    background-color: #0a9dc7; }
  .bar-calm .button.button-clear {
    border-color: transparent;
    background: none;
    box-shadow: none;
    color: #fff;
    font-size: 17px; }
  .bar-calm .button.button-icon {
    border-color: transparent;
    background: none; }

.bar-assertive .button {
  border-color: #e42112;
  background-color: #ef473a;
  color: #fff; }
  .bar-assertive .button:hover {
    color: #fff;
    text-decoration: none; }
  .bar-assertive .button.active, .bar-assertive .button.activated {
    border-color: #e42112;
    background-color: #e42112; }
  .bar-assertive .button.button-clear {
    border-color: transparent;
    background: none;
    box-shadow: none;
    color: #fff;
    font-size: 17px; }
  .bar-assertive .button.button-icon {
    border-color: transparent;
    background: none; }

.bar-balanced .button {
  border-color: #28a54c;
  background-color: #33cd5f;
  color: #fff; }
  .bar-balanced .button:hover {
    color: #fff;
    text-decoration: none; }
  .bar-balanced .button.active, .bar-balanced .button.activated {
    border-color: #28a54c;
    background-color: #28a54c; }
  .bar-balanced .button.button-clear {
    border-color: transparent;
    background: none;
    box-shadow: none;
    color: #fff;
    font-size: 17px; }
  .bar-balanced .button.button-icon {
    border-color: transparent;
    background: none; }

.bar-energized .button {
  border-color: #e6b500;
  background-color: #ffc900;
  color: #fff; }
  .bar-energized .button:hover {
    color: #fff;
    text-decoration: none; }
  .bar-energized .button.active, .bar-energized .button.activated {
    border-color: #e6b500;
    background-color: #e6b500; }
  .bar-energized .button.button-clear {
    border-color: transparent;
    background: none;
    box-shadow: none;
    color: #fff;
    font-size: 17px; }
  .bar-energized .button.button-icon {
    border-color: transparent;
    background: none; }

.bar-royal .button {
  border-color: #6b46e5;
  background-color: #886aea;
  color: #fff; }
  .bar-royal .button:hover {
    color: #fff;
    text-decoration: none; }
  .bar-royal .button.active, .bar-royal .button.activated {
    border-color: #6b46e5;
    background-color: #6b46e5; }
  .bar-royal .button.button-clear {
    border-color: transparent;
    background: none;
    box-shadow: none;
    color: #fff;
    font-size: 17px; }
  .bar-royal .button.button-icon {
    border-color: transparent;
    background: none; }

.bar-dark .button {
  border-color: #111;
  background-color: #444444;
  color: #fff; }
  .bar-dark .button:hover {
    color: #fff;
    text-decoration: none; }
  .bar-dark .button.active, .bar-dark .button.activated {
    border-color: #000;
    background-color: #262626; }
  .bar-dark .button.button-clear {
    border-color: transparent;
    background: none;
    box-shadow: none;
    color: #fff;
    font-size: 17px; }
  .bar-dark .button.button-icon {
    border-color: transparent;
    background: none; }

.bar-header {
  top: 0;
  border-top-width: 0;
  border-bottom-width: 1px; }
  .bar-header.has-tabs-top {
    border-bottom-width: 0px;
    background-image: none; }

.tabs-top .bar-header {
  border-bottom-width: 0px;
  background-image: none; }

.bar-footer {
  bottom: 0;
  border-top-width: 1px;
  border-bottom-width: 0;
  background-position: top;
  height: 44px; }
  .bar-footer.item-input-inset {
    position: absolute; }
  .bar-footer .title {
    height: 43px;
    line-height: 44px; }

.bar-tabs {
  padding: 0; }

.bar-subheader {
  top: 44px;
  height: 44px; }
  .bar-subheader .title {
    height: 43px;
    line-height: 44px; }

.bar-subfooter {
  bottom: 44px;
  height: 44px; }
  .bar-subfooter .title {
    height: 43px;
    line-height: 44px; }

.nav-bar-block {
  position: absolute;
  top: 0;
  right: 0;
  left: 0;
  z-index: 9; }

.bar .back-button.hide,
.bar .buttons .hide {
  display: none; }

.nav-bar-tabs-top .bar {
  background-image: none; }

/**
 * Tabs
 * --------------------------------------------------
 * A navigation bar with any number of tab items supported.
 */
.tabs {
  display: -webkit-box;
  display: -webkit-flex;
  display: -moz-box;
  display: -moz-flex;
  display: -ms-flexbox;
  display: flex;
  -webkit-box-direction: normal;
  -webkit-box-orient: horizontal;
  -webkit-flex-direction: horizontal;
  -moz-flex-direction: horizontal;
  -ms-flex-direction: horizontal;
  flex-direction: horizontal;
  -webkit-box-pack: center;
  -ms-flex-pack: center;
  -webkit-justify-content: center;
  -moz-justify-content: center;
  justify-content: center;
  -webkit-transform: translate3d(0, 0, 0);
  transform: translate3d(0, 0, 0);
  border-color: #b2b2b2;
  background-color: #f8f8f8;
  background-image: linear-gradient(0deg, #b2b2b2, #b2b2b2 50%, transparent 50%);
  color: #444;
  position: absolute;
  bottom: 0;
  z-index: 5;
  width: 100%;
  height: 49px;
  border-style: solid;
  border-top-width: 1px;
  background-size: 0;
  line-height: 49px; }
  .tabs .tab-item .badge {
    background-color: #444;
    color: #f8f8f8; }
  @media (min--moz-device-pixel-ratio: 1.5), (-webkit-min-device-pixel-ratio: 1.5), (min-device-pixel-ratio: 1.5), (min-resolution: 144dpi), (min-resolution: 1.5dppx) {
    .tabs {
      padding-top: 2px;
      border-top: none !important;
      border-bottom: none;
      background-position: top;
      background-size: 100% 1px;
      background-repeat: no-repeat; } }

/* Allow parent element of tabs to define color, or just the tab itself */
.tabs-light > .tabs,
.tabs.tabs-light {
  border-color: #ddd;
  background-color: #fff;
  background-image: linear-gradient(0deg, #ddd, #ddd 50%, transparent 50%);
  color: #444; }
  .tabs-light > .tabs .tab-item .badge,
  .tabs.tabs-light .tab-item .badge {
    background-color: #444;
    color: #fff; }

.tabs-stable > .tabs,
.tabs.tabs-stable {
  border-color: #b2b2b2;
  background-color: #f8f8f8;
  background-image: linear-gradient(0deg, #b2b2b2, #b2b2b2 50%, transparent 50%);
  color: #444; }
  .tabs-stable > .tabs .tab-item .badge,
  .tabs.tabs-stable .tab-item .badge {
    background-color: #444;
    color: #f8f8f8; }

.tabs-positive > .tabs,
.tabs.tabs-positive {
  border-color: #0c60ee;
  background-color: #387ef5;
  background-image: linear-gradient(0deg, #0c60ee, #0c60ee 50%, transparent 50%);
  color: #fff; }
  .tabs-positive > .tabs .tab-item .badge,
  .tabs.tabs-positive .tab-item .badge {
    background-color: #fff;
    color: #387ef5; }

.tabs-calm > .tabs,
.tabs.tabs-calm {
  border-color: #0a9dc7;
  background-color: #11c1f3;
  background-image: linear-gradient(0deg, #0a9dc7, #0a9dc7 50%, transparent 50%);
  color: #fff; }
  .tabs-calm > .tabs .tab-item .badge,
  .tabs.tabs-calm .tab-item .badge {
    background-color: #fff;
    color: #11c1f3; }

.tabs-assertive > .tabs,
.tabs.tabs-assertive {
  border-color: #e42112;
  background-color: #ef473a;
  background-image: linear-gradient(0deg, #e42112, #e42112 50%, transparent 50%);
  color: #fff; }
  .tabs-assertive > .tabs .tab-item .badge,
  .tabs.tabs-assertive .tab-item .badge {
    background-color: #fff;
    color: #ef473a; }

.tabs-balanced > .tabs,
.tabs.tabs-balanced {
  border-color: #28a54c;
  background-color: #33cd5f;
  background-image: linear-gradient(0deg, #28a54c, #28a54c 50%, transparent 50%);
  color: #fff; }
  .tabs-balanced > .tabs .tab-item .badge,
  .tabs.tabs-balanced .tab-item .badge {
    background-color: #fff;
    color: #33cd5f; }

.tabs-energized > .tabs,
.tabs.tabs-energized {
  border-color: #e6b500;
  background-color: #ffc900;
  background-image: linear-gradient(0deg, #e6b500, #e6b500 50%, transparent 50%);
  color: #fff; }
  .tabs-energized > .tabs .tab-item .badge,
  .tabs.tabs-energized .tab-item .badge {
    background-color: #fff;
    color: #ffc900; }

.tabs-royal > .tabs,
.tabs.tabs-royal {
  border-color: #6b46e5;
  background-color: #886aea;
  background-image: linear-gradient(0deg, #6b46e5, #6b46e5 50%, transparent 50%);
  color: #fff; }
  .tabs-royal > .tabs .tab-item .badge,
  .tabs.tabs-royal .tab-item .badge {
    background-color: #fff;
    color: #886aea; }

.tabs-dark > .tabs,
.tabs.tabs-dark {
  border-color: #111;
  background-color: #444;
  background-image: linear-gradient(0deg, #111, #111 50%, transparent 50%);
  color: #fff; }
  .tabs-dark > .tabs .tab-item .badge,
  .tabs.tabs-dark .tab-item .badge {
    background-color: #fff;
    color: #444; }

.tabs-striped .tabs {
  background-color: white;
  background-image: none;
  border: none;
  border-bottom: 1px solid #ddd;
  padding-top: 2px; }

.tabs-striped .tab-item.tab-item-active, .tabs-striped .tab-item.active, .tabs-striped .tab-item.activated {
  margin-top: -2px;
  border-style: solid;
  border-width: 2px 0 0 0;
  border-color: #444; }
  .tabs-striped .tab-item.tab-item-active .badge, .tabs-striped .tab-item.active .badge, .tabs-striped .tab-item.activated .badge {
    top: 2px;
    opacity: 1; }

.tabs-striped.tabs-light .tabs {
  background-color: #fff; }

.tabs-striped.tabs-light .tab-item {
  color: rgba(68, 68, 68, 0.4);
  opacity: 1; }
  .tabs-striped.tabs-light .tab-item .badge {
    opacity: 0.4; }
  .tabs-striped.tabs-light .tab-item.tab-item-active, .tabs-striped.tabs-light .tab-item.active, .tabs-striped.tabs-light .tab-item.activated {
    margin-top: -2px;
    color: #444;
    border-style: solid;
    border-width: 2px 0 0 0;
    border-color: #444; }

.tabs-striped.tabs-top .tab-item.tab-item-active .badge, .tabs-striped.tabs-top .tab-item.active .badge, .tabs-striped.tabs-top .tab-item.activated .badge {
  top: 4%; }

.tabs-striped.tabs-stable .tabs {
  background-color: #f8f8f8; }

.tabs-striped.tabs-stable .tab-item {
  color: rgba(68, 68, 68, 0.4);
  opacity: 1; }
  .tabs-striped.tabs-stable .tab-item .badge {
    opacity: 0.4; }
  .tabs-striped.tabs-stable .tab-item.tab-item-active, .tabs-striped.tabs-stable .tab-item.active, .tabs-striped.tabs-stable .tab-item.activated {
    margin-top: -2px;
    color: #444;
    border-style: solid;
    border-width: 2px 0 0 0;
    border-color: #444; }

.tabs-striped.tabs-top .tab-item.tab-item-active .badge, .tabs-striped.tabs-top .tab-item.active .badge, .tabs-striped.tabs-top .tab-item.activated .badge {
  top: 4%; }

.tabs-striped.tabs-positive .tabs {
  background-color: #387ef5; }

.tabs-striped.tabs-positive .tab-item {
  color: rgba(255, 255, 255, 0.4);
  opacity: 1; }
  .tabs-striped.tabs-positive .tab-item .badge {
    opacity: 0.4; }
  .tabs-striped.tabs-positive .tab-item.tab-item-active, .tabs-striped.tabs-positive .tab-item.active, .tabs-striped.tabs-positive .tab-item.activated {
    margin-top: -2px;
    color: #fff;
    border-style: solid;
    border-width: 2px 0 0 0;
    border-color: #fff; }

.tabs-striped.tabs-top .tab-item.tab-item-active .badge, .tabs-striped.tabs-top .tab-item.active .badge, .tabs-striped.tabs-top .tab-item.activated .badge {
  top: 4%; }

.tabs-striped.tabs-calm .tabs {
  background-color: #11c1f3; }

.tabs-striped.tabs-calm .tab-item {
  color: rgba(255, 255, 255, 0.4);
  opacity: 1; }
  .tabs-striped.tabs-calm .tab-item .badge {
    opacity: 0.4; }
  .tabs-striped.tabs-calm .tab-item.tab-item-active, .tabs-striped.tabs-calm .tab-item.active, .tabs-striped.tabs-calm .tab-item.activated {
    margin-top: -2px;
    color: #fff;
    border-style: solid;
    border-width: 2px 0 0 0;
    border-color: #fff; }

.tabs-striped.tabs-top .tab-item.tab-item-active .badge, .tabs-striped.tabs-top .tab-item.active .badge, .tabs-striped.tabs-top .tab-item.activated .badge {
  top: 4%; }

.tabs-striped.tabs-assertive .tabs {
  background-color: #ef473a; }

.tabs-striped.tabs-assertive .tab-item {
  color: rgba(255, 255, 255, 0.4);
  opacity: 1; }
  .tabs-striped.tabs-assertive .tab-item .badge {
    opacity: 0.4; }
  .tabs-striped.tabs-assertive .tab-item.tab-item-active, .tabs-striped.tabs-assertive .tab-item.active, .tabs-striped.tabs-assertive .tab-item.activated {
    margin-top: -2px;
    color: #fff;
    border-style: solid;
    border-width: 2px 0 0 0;
    border-color: #fff; }

.tabs-striped.tabs-top .tab-item.tab-item-active .badge, .tabs-striped.tabs-top .tab-item.active .badge, .tabs-striped.tabs-top .tab-item.activated .badge {
  top: 4%; }

.tabs-striped.tabs-balanced .tabs {
  background-color: #33cd5f; }

.tabs-striped.tabs-balanced .tab-item {
  color: rgba(255, 255, 255, 0.4);
  opacity: 1; }
  .tabs-striped.tabs-balanced .tab-item .badge {
    opacity: 0.4; }
  .tabs-striped.tabs-balanced .tab-item.tab-item-active, .tabs-striped.tabs-balanced .tab-item.active, .tabs-striped.tabs-balanced .tab-item.activated {
    margin-top: -2px;
    color: #fff;
    border-style: solid;
    border-width: 2px 0 0 0;
    border-color: #fff; }

.tabs-striped.tabs-top .tab-item.tab-item-active .badge, .tabs-striped.tabs-top .tab-item.active .badge, .tabs-striped.tabs-top .tab-item.activated .badge {
  top: 4%; }

.tabs-striped.tabs-energized .tabs {
  background-color: #ffc900; }

.tabs-striped.tabs-energized .tab-item {
  color: rgba(255, 255, 255, 0.4);
  opacity: 1; }
  .tabs-striped.tabs-energized .tab-item .badge {
    opacity: 0.4; }
  .tabs-striped.tabs-energized .tab-item.tab-item-active, .tabs-striped.tabs-energized .tab-item.active, .tabs-striped.tabs-energized .tab-item.activated {
    margin-top: -2px;
    color: #fff;
    border-style: solid;
    border-width: 2px 0 0 0;
    border-color: #fff; }

.tabs-striped.tabs-top .tab-item.tab-item-active .badge, .tabs-striped.tabs-top .tab-item.active .badge, .tabs-striped.tabs-top .tab-item.activated .badge {
  top: 4%; }

.tabs-striped.tabs-royal .tabs {
  background-color: #886aea; }

.tabs-striped.tabs-royal .tab-item {
  color: rgba(255, 255, 255, 0.4);
  opacity: 1; }
  .tabs-striped.tabs-royal .tab-item .badge {
    opacity: 0.4; }
  .tabs-striped.tabs-royal .tab-item.tab-item-active, .tabs-striped.tabs-royal .tab-item.active, .tabs-striped.tabs-royal .tab-item.activated {
    margin-top: -2px;
    color: #fff;
    border-style: solid;
    border-width: 2px 0 0 0;
    border-color: #fff; }

.tabs-striped.tabs-top .tab-item.tab-item-active .badge, .tabs-striped.tabs-top .tab-item.active .badge, .tabs-striped.tabs-top .tab-item.activated .badge {
  top: 4%; }

.tabs-striped.tabs-dark .tabs {
  background-color: #444; }

.tabs-striped.tabs-dark .tab-item {
  color: rgba(255, 255, 255, 0.4);
  opacity: 1; }
  .tabs-striped.tabs-dark .tab-item .badge {
    opacity: 0.4; }
  .tabs-striped.tabs-dark .tab-item.tab-item-active, .tabs-striped.tabs-dark .tab-item.active, .tabs-striped.tabs-dark .tab-item.activated {
    margin-top: -2px;
    color: #fff;
    border-style: solid;
    border-width: 2px 0 0 0;
    border-color: #fff; }

.tabs-striped.tabs-top .tab-item.tab-item-active .badge, .tabs-striped.tabs-top .tab-item.active .badge, .tabs-striped.tabs-top .tab-item.activated .badge {
  top: 4%; }

.tabs-striped.tabs-background-light .tabs {
  background-color: #fff;
  background-image: none; }

.tabs-striped.tabs-background-stable .tabs {
  background-color: #f8f8f8;
  background-image: none; }

.tabs-striped.tabs-background-positive .tabs {
  background-color: #387ef5;
  background-image: none; }

.tabs-striped.tabs-background-calm .tabs {
  background-color: #11c1f3;
  background-image: none; }

.tabs-striped.tabs-background-assertive .tabs {
  background-color: #ef473a;
  background-image: none; }

.tabs-striped.tabs-background-balanced .tabs {
  background-color: #33cd5f;
  background-image: none; }

.tabs-striped.tabs-background-energized .tabs {
  background-color: #ffc900;
  background-image: none; }

.tabs-striped.tabs-background-royal .tabs {
  background-color: #886aea;
  background-image: none; }

.tabs-striped.tabs-background-dark .tabs {
  background-color: #444;
  background-image: none; }

.tabs-striped.tabs-color-light .tab-item {
  color: rgba(255, 255, 255, 0.4);
  opacity: 1; }
  .tabs-striped.tabs-color-light .tab-item .badge {
    opacity: 0.4; }
  .tabs-striped.tabs-color-light .tab-item.tab-item-active, .tabs-striped.tabs-color-light .tab-item.active, .tabs-striped.tabs-color-light .tab-item.activated {
    margin-top: -2px;
    color: #fff;
    border: 0 solid #fff;
    border-top-width: 2px; }
    .tabs-striped.tabs-color-light .tab-item.tab-item-active .badge, .tabs-striped.tabs-color-light .tab-item.active .badge, .tabs-striped.tabs-color-light .tab-item.activated .badge {
      top: 2px;
      opacity: 1; }

.tabs-striped.tabs-color-stable .tab-item {
  color: rgba(248, 248, 248, 0.4);
  opacity: 1; }
  .tabs-striped.tabs-color-stable .tab-item .badge {
    opacity: 0.4; }
  .tabs-striped.tabs-color-stable .tab-item.tab-item-active, .tabs-striped.tabs-color-stable .tab-item.active, .tabs-striped.tabs-color-stable .tab-item.activated {
    margin-top: -2px;
    color: #f8f8f8;
    border: 0 solid #f8f8f8;
    border-top-width: 2px; }
    .tabs-striped.tabs-color-stable .tab-item.tab-item-active .badge, .tabs-striped.tabs-color-stable .tab-item.active .badge, .tabs-striped.tabs-color-stable .tab-item.activated .badge {
      top: 2px;
      opacity: 1; }

.tabs-striped.tabs-color-positive .tab-item {
  color: rgba(56, 126, 245, 0.4);
  opacity: 1; }
  .tabs-striped.tabs-color-positive .tab-item .badge {
    opacity: 0.4; }
  .tabs-striped.tabs-color-positive .tab-item.tab-item-active, .tabs-striped.tabs-color-positive .tab-item.active, .tabs-striped.tabs-color-positive .tab-item.activated {
    margin-top: -2px;
    color: #387ef5;
    border: 0 solid #387ef5;
    border-top-width: 2px; }
    .tabs-striped.tabs-color-positive .tab-item.tab-item-active .badge, .tabs-striped.tabs-color-positive .tab-item.active .badge, .tabs-striped.tabs-color-positive .tab-item.activated .badge {
      top: 2px;
      opacity: 1; }

.tabs-striped.tabs-color-calm .tab-item {
  color: rgba(17, 193, 243, 0.4);
  opacity: 1; }
  .tabs-striped.tabs-color-calm .tab-item .badge {
    opacity: 0.4; }
  .tabs-striped.tabs-color-calm .tab-item.tab-item-active, .tabs-striped.tabs-color-calm .tab-item.active, .tabs-striped.tabs-color-calm .tab-item.activated {
    margin-top: -2px;
    color: #11c1f3;
    border: 0 solid #11c1f3;
    border-top-width: 2px; }
    .tabs-striped.tabs-color-calm .tab-item.tab-item-active .badge, .tabs-striped.tabs-color-calm .tab-item.active .badge, .tabs-striped.tabs-color-calm .tab-item.activated .badge {
      top: 2px;
      opacity: 1; }

.tabs-striped.tabs-color-assertive .tab-item {
  color: rgba(239, 71, 58, 0.4);
  opacity: 1; }
  .tabs-striped.tabs-color-assertive .tab-item .badge {
    opacity: 0.4; }
  .tabs-striped.tabs-color-assertive .tab-item.tab-item-active, .tabs-striped.tabs-color-assertive .tab-item.active, .tabs-striped.tabs-color-assertive .tab-item.activated {
    margin-top: -2px;
    color: #ef473a;
    border: 0 solid #ef473a;
    border-top-width: 2px; }
    .tabs-striped.tabs-color-assertive .tab-item.tab-item-active .badge, .tabs-striped.tabs-color-assertive .tab-item.active .badge, .tabs-striped.tabs-color-assertive .tab-item.activated .badge {
      top: 2px;
      opacity: 1; }

.tabs-striped.tabs-color-balanced .tab-item {
  color: rgba(51, 205, 95, 0.4);
  opacity: 1; }
  .tabs-striped.tabs-color-balanced .tab-item .badge {
    opacity: 0.4; }
  .tabs-striped.tabs-color-balanced .tab-item.tab-item-active, .tabs-striped.tabs-color-balanced .tab-item.active, .tabs-striped.tabs-color-balanced .tab-item.activated {
    margin-top: -2px;
    color: #33cd5f;
    border: 0 solid #33cd5f;
    border-top-width: 2px; }
    .tabs-striped.tabs-color-balanced .tab-item.tab-item-active .badge, .tabs-striped.tabs-color-balanced .tab-item.active .badge, .tabs-striped.tabs-color-balanced .tab-item.activated .badge {
      top: 2px;
      opacity: 1; }

.tabs-striped.tabs-color-energized .tab-item {
  color: rgba(255, 201, 0, 0.4);
  opacity: 1; }
  .tabs-striped.tabs-color-energized .tab-item .badge {
    opacity: 0.4; }
  .tabs-striped.tabs-color-energized .tab-item.tab-item-active, .tabs-striped.tabs-color-energized .tab-item.active, .tabs-striped.tabs-color-energized .tab-item.activated {
    margin-top: -2px;
    color: #ffc900;
    border: 0 solid #ffc900;
    border-top-width: 2px; }
    .tabs-striped.tabs-color-energized .tab-item.tab-item-active .badge, .tabs-striped.tabs-color-energized .tab-item.active .badge, .tabs-striped.tabs-color-energized .tab-item.activated .badge {
      top: 2px;
      opacity: 1; }

.tabs-striped.tabs-color-royal .tab-item {
  color: rgba(136, 106, 234, 0.4);
  opacity: 1; }
  .tabs-striped.tabs-color-royal .tab-item .badge {
    opacity: 0.4; }
  .tabs-striped.tabs-color-royal .tab-item.tab-item-active, .tabs-striped.tabs-color-royal .tab-item.active, .tabs-striped.tabs-color-royal .tab-item.activated {
    margin-top: -2px;
    color: #886aea;
    border: 0 solid #886aea;
    border-top-width: 2px; }
    .tabs-striped.tabs-color-royal .tab-item.tab-item-active .badge, .tabs-striped.tabs-color-royal .tab-item.active .badge, .tabs-striped.tabs-color-royal .tab-item.activated .badge {
      top: 2px;
      opacity: 1; }

.tabs-striped.tabs-color-dark .tab-item {
  color: rgba(68, 68, 68, 0.4);
  opacity: 1; }
  .tabs-striped.tabs-color-dark .tab-item .badge {
    opacity: 0.4; }
  .tabs-striped.tabs-color-dark .tab-item.tab-item-active, .tabs-striped.tabs-color-dark .tab-item.active, .tabs-striped.tabs-color-dark .tab-item.activated {
    margin-top: -2px;
    color: #444;
    border: 0 solid #444;
    border-top-width: 2px; }
    .tabs-striped.tabs-color-dark .tab-item.tab-item-active .badge, .tabs-striped.tabs-color-dark .tab-item.active .badge, .tabs-striped.tabs-color-dark .tab-item.activated .badge {
      top: 2px;
      opacity: 1; }

.tabs-background-light .tabs,
.tabs-background-light > .tabs {
  background-color: #fff;
  background-image: linear-gradient(0deg, #ddd, #ddd 50%, transparent 50%);
  border-color: #ddd; }

.tabs-background-stable .tabs,
.tabs-background-stable > .tabs {
  background-color: #f8f8f8;
  background-image: linear-gradient(0deg, #b2b2b2, #b2b2b2 50%, transparent 50%);
  border-color: #b2b2b2; }

.tabs-background-positive .tabs,
.tabs-background-positive > .tabs {
  background-color: #387ef5;
  background-image: linear-gradient(0deg, #0c60ee, #0c60ee 50%, transparent 50%);
  border-color: #0c60ee; }

.tabs-background-calm .tabs,
.tabs-background-calm > .tabs {
  background-color: #11c1f3;
  background-image: linear-gradient(0deg, #0a9dc7, #0a9dc7 50%, transparent 50%);
  border-color: #0a9dc7; }

.tabs-background-assertive .tabs,
.tabs-background-assertive > .tabs {
  background-color: #ef473a;
  background-image: linear-gradient(0deg, #e42112, #e42112 50%, transparent 50%);
  border-color: #e42112; }

.tabs-background-balanced .tabs,
.tabs-background-balanced > .tabs {
  background-color: #33cd5f;
  background-image: linear-gradient(0deg, #28a54c, #28a54c 50%, transparent 50%);
  border-color: #28a54c; }

.tabs-background-energized .tabs,
.tabs-background-energized > .tabs {
  background-color: #ffc900;
  background-image: linear-gradient(0deg, #e6b500, #e6b500 50%, transparent 50%);
  border-color: #e6b500; }

.tabs-background-royal .tabs,
.tabs-background-royal > .tabs {
  background-color: #886aea;
  background-image: linear-gradient(0deg, #6b46e5, #6b46e5 50%, transparent 50%);
  border-color: #6b46e5; }

.tabs-background-dark .tabs,
.tabs-background-dark > .tabs {
  background-color: #444;
  background-image: linear-gradient(0deg, #111, #111 50%, transparent 50%);
  border-color: #111; }

.tabs-color-light .tab-item {
  color: rgba(255, 255, 255, 0.4);
  opacity: 1; }
  .tabs-color-light .tab-item .badge {
    opacity: 0.4; }
  .tabs-color-light .tab-item.tab-item-active, .tabs-color-light .tab-item.active, .tabs-color-light .tab-item.activated {
    color: #fff;
    border: 0 solid #fff; }
    .tabs-color-light .tab-item.tab-item-active .badge, .tabs-color-light .tab-item.active .badge, .tabs-color-light .tab-item.activated .badge {
      opacity: 1; }

.tabs-color-stable .tab-item {
  color: rgba(248, 248, 248, 0.4);
  opacity: 1; }
  .tabs-color-stable .tab-item .badge {
    opacity: 0.4; }
  .tabs-color-stable .tab-item.tab-item-active, .tabs-color-stable .tab-item.active, .tabs-color-stable .tab-item.activated {
    color: #f8f8f8;
    border: 0 solid #f8f8f8; }
    .tabs-color-stable .tab-item.tab-item-active .badge, .tabs-color-stable .tab-item.active .badge, .tabs-color-stable .tab-item.activated .badge {
      opacity: 1; }

.tabs-color-positive .tab-item {
  color: rgba(56, 126, 245, 0.4);
  opacity: 1; }
  .tabs-color-positive .tab-item .badge {
    opacity: 0.4; }
  .tabs-color-positive .tab-item.tab-item-active, .tabs-color-positive .tab-item.active, .tabs-color-positive .tab-item.activated {
    color: #387ef5;
    border: 0 solid #387ef5; }
    .tabs-color-positive .tab-item.tab-item-active .badge, .tabs-color-positive .tab-item.active .badge, .tabs-color-positive .tab-item.activated .badge {
      opacity: 1; }

.tabs-color-calm .tab-item {
  color: rgba(17, 193, 243, 0.4);
  opacity: 1; }
  .tabs-color-calm .tab-item .badge {
    opacity: 0.4; }
  .tabs-color-calm .tab-item.tab-item-active, .tabs-color-calm .tab-item.active, .tabs-color-calm .tab-item.activated {
    color: #11c1f3;
    border: 0 solid #11c1f3; }
    .tabs-color-calm .tab-item.tab-item-active .badge, .tabs-color-calm .tab-item.active .badge, .tabs-color-calm .tab-item.activated .badge {
      opacity: 1; }

.tabs-color-assertive .tab-item {
  color: rgba(239, 71, 58, 0.4);
  opacity: 1; }
  .tabs-color-assertive .tab-item .badge {
    opacity: 0.4; }
  .tabs-color-assertive .tab-item.tab-item-active, .tabs-color-assertive .tab-item.active, .tabs-color-assertive .tab-item.activated {
    color: #ef473a;
    border: 0 solid #ef473a; }
    .tabs-color-assertive .tab-item.tab-item-active .badge, .tabs-color-assertive .tab-item.active .badge, .tabs-color-assertive .tab-item.activated .badge {
      opacity: 1; }

.tabs-color-balanced .tab-item {
  color: rgba(51, 205, 95, 0.4);
  opacity: 1; }
  .tabs-color-balanced .tab-item .badge {
    opacity: 0.4; }
  .tabs-color-balanced .tab-item.tab-item-active, .tabs-color-balanced .tab-item.active, .tabs-color-balanced .tab-item.activated {
    color: #33cd5f;
    border: 0 solid #33cd5f; }
    .tabs-color-balanced .tab-item.tab-item-active .badge, .tabs-color-balanced .tab-item.active .badge, .tabs-color-balanced .tab-item.activated .badge {
      opacity: 1; }

.tabs-color-energized .tab-item {
  color: rgba(255, 201, 0, 0.4);
  opacity: 1; }
  .tabs-color-energized .tab-item .badge {
    opacity: 0.4; }
  .tabs-color-energized .tab-item.tab-item-active, .tabs-color-energized .tab-item.active, .tabs-color-energized .tab-item.activated {
    color: #ffc900;
    border: 0 solid #ffc900; }
    .tabs-color-energized .tab-item.tab-item-active .badge, .tabs-color-energized .tab-item.active .badge, .tabs-color-energized .tab-item.activated .badge {
      opacity: 1; }

.tabs-color-royal .tab-item {
  color: rgba(136, 106, 234, 0.4);
  opacity: 1; }
  .tabs-color-royal .tab-item .badge {
    opacity: 0.4; }
  .tabs-color-royal .tab-item.tab-item-active, .tabs-color-royal .tab-item.active, .tabs-color-royal .tab-item.activated {
    color: #886aea;
    border: 0 solid #886aea; }
    .tabs-color-royal .tab-item.tab-item-active .badge, .tabs-color-royal .tab-item.active .badge, .tabs-color-royal .tab-item.activated .badge {
      opacity: 1; }

.tabs-color-dark .tab-item {
  color: rgba(68, 68, 68, 0.4);
  opacity: 1; }
  .tabs-color-dark .tab-item .badge {
    opacity: 0.4; }
  .tabs-color-dark .tab-item.tab-item-active, .tabs-color-dark .tab-item.active, .tabs-color-dark .tab-item.activated {
    color: #444;
    border: 0 solid #444; }
    .tabs-color-dark .tab-item.tab-item-active .badge, .tabs-color-dark .tab-item.active .badge, .tabs-color-dark .tab-item.activated .badge {
      opacity: 1; }

ion-tabs.tabs-color-active-light .tab-item {
  color: #444; }
  ion-tabs.tabs-color-active-light .tab-item.tab-item-active, ion-tabs.tabs-color-active-light .tab-item.active, ion-tabs.tabs-color-active-light .tab-item.activated {
    color: #fff; }

ion-tabs.tabs-striped.tabs-color-active-light .tab-item.tab-item-active, ion-tabs.tabs-striped.tabs-color-active-light .tab-item.active, ion-tabs.tabs-striped.tabs-color-active-light .tab-item.activated {
  border-color: #fff;
  color: #fff; }

ion-tabs.tabs-color-active-stable .tab-item {
  color: #444; }
  ion-tabs.tabs-color-active-stable .tab-item.tab-item-active, ion-tabs.tabs-color-active-stable .tab-item.active, ion-tabs.tabs-color-active-stable .tab-item.activated {
    color: #f8f8f8; }

ion-tabs.tabs-striped.tabs-color-active-stable .tab-item.tab-item-active, ion-tabs.tabs-striped.tabs-color-active-stable .tab-item.active, ion-tabs.tabs-striped.tabs-color-active-stable .tab-item.activated {
  border-color: #f8f8f8;
  color: #f8f8f8; }

ion-tabs.tabs-color-active-positive .tab-item {
  color: #444; }
  ion-tabs.tabs-color-active-positive .tab-item.tab-item-active, ion-tabs.tabs-color-active-positive .tab-item.active, ion-tabs.tabs-color-active-positive .tab-item.activated {
    color: #387ef5; }

ion-tabs.tabs-striped.tabs-color-active-positive .tab-item.tab-item-active, ion-tabs.tabs-striped.tabs-color-active-positive .tab-item.active, ion-tabs.tabs-striped.tabs-color-active-positive .tab-item.activated {
  border-color: #387ef5;
  color: #387ef5; }

ion-tabs.tabs-color-active-calm .tab-item {
  color: #444; }
  ion-tabs.tabs-color-active-calm .tab-item.tab-item-active, ion-tabs.tabs-color-active-calm .tab-item.active, ion-tabs.tabs-color-active-calm .tab-item.activated {
    color: #11c1f3; }

ion-tabs.tabs-striped.tabs-color-active-calm .tab-item.tab-item-active, ion-tabs.tabs-striped.tabs-color-active-calm .tab-item.active, ion-tabs.tabs-striped.tabs-color-active-calm .tab-item.activated {
  border-color: #11c1f3;
  color: #11c1f3; }

ion-tabs.tabs-color-active-assertive .tab-item {
  color: #444; }
  ion-tabs.tabs-color-active-assertive .tab-item.tab-item-active, ion-tabs.tabs-color-active-assertive .tab-item.active, ion-tabs.tabs-color-active-assertive .tab-item.activated {
    color: #ef473a; }

ion-tabs.tabs-striped.tabs-color-active-assertive .tab-item.tab-item-active, ion-tabs.tabs-striped.tabs-color-active-assertive .tab-item.active, ion-tabs.tabs-striped.tabs-color-active-assertive .tab-item.activated {
  border-color: #ef473a;
  color: #ef473a; }

ion-tabs.tabs-color-active-balanced .tab-item {
  color: #444; }
  ion-tabs.tabs-color-active-balanced .tab-item.tab-item-active, ion-tabs.tabs-color-active-balanced .tab-item.active, ion-tabs.tabs-color-active-balanced .tab-item.activated {
    color: #33cd5f; }

ion-tabs.tabs-striped.tabs-color-active-balanced .tab-item.tab-item-active, ion-tabs.tabs-striped.tabs-color-active-balanced .tab-item.active, ion-tabs.tabs-striped.tabs-color-active-balanced .tab-item.activated {
  border-color: #33cd5f;
  color: #33cd5f; }

ion-tabs.tabs-color-active-energized .tab-item {
  color: #444; }
  ion-tabs.tabs-color-active-energized .tab-item.tab-item-active, ion-tabs.tabs-color-active-energized .tab-item.active, ion-tabs.tabs-color-active-energized .tab-item.activated {
    color: #ffc900; }

ion-tabs.tabs-striped.tabs-color-active-energized .tab-item.tab-item-active, ion-tabs.tabs-striped.tabs-color-active-energized .tab-item.active, ion-tabs.tabs-striped.tabs-color-active-energized .tab-item.activated {
  border-color: #ffc900;
  color: #ffc900; }

ion-tabs.tabs-color-active-royal .tab-item {
  color: #444; }
  ion-tabs.tabs-color-active-royal .tab-item.tab-item-active, ion-tabs.tabs-color-active-royal .tab-item.active, ion-tabs.tabs-color-active-royal .tab-item.activated {
    color: #886aea; }

ion-tabs.tabs-striped.tabs-color-active-royal .tab-item.tab-item-active, ion-tabs.tabs-striped.tabs-color-active-royal .tab-item.active, ion-tabs.tabs-striped.tabs-color-active-royal .tab-item.activated {
  border-color: #886aea;
  color: #886aea; }

ion-tabs.tabs-color-active-dark .tab-item {
  color: #fff; }
  ion-tabs.tabs-color-active-dark .tab-item.tab-item-active, ion-tabs.tabs-color-active-dark .tab-item.active, ion-tabs.tabs-color-active-dark .tab-item.activated {
    color: #444; }

ion-tabs.tabs-striped.tabs-color-active-dark .tab-item.tab-item-active, ion-tabs.tabs-striped.tabs-color-active-dark .tab-item.active, ion-tabs.tabs-striped.tabs-color-active-dark .tab-item.activated {
  border-color: #444;
  color: #444; }

.tabs-top.tabs-striped {
  padding-bottom: 0; }
  .tabs-top.tabs-striped .tab-item {
    background: transparent;
    -webkit-transition: color .1s ease;
    -moz-transition: color .1s ease;
    -ms-transition: color .1s ease;
    -o-transition: color .1s ease;
    transition: color .1s ease; }
    .tabs-top.tabs-striped .tab-item.tab-item-active, .tabs-top.tabs-striped .tab-item.active, .tabs-top.tabs-striped .tab-item.activated {
      margin-top: 1px;
      border-width: 0px 0px 2px 0px !important;
      border-style: solid; }
      .tabs-top.tabs-striped .tab-item.tab-item-active > .badge, .tabs-top.tabs-striped .tab-item.tab-item-active > i, .tabs-top.tabs-striped .tab-item.active > .badge, .tabs-top.tabs-striped .tab-item.active > i, .tabs-top.tabs-striped .tab-item.activated > .badge, .tabs-top.tabs-striped .tab-item.activated > i {
        margin-top: -1px; }
    .tabs-top.tabs-striped .tab-item .badge {
      -webkit-transition: color .2s ease;
      -moz-transition: color .2s ease;
      -ms-transition: color .2s ease;
      -o-transition: color .2s ease;
      transition: color .2s ease; }
  .tabs-top.tabs-striped:not(.tabs-icon-left):not(.tabs-icon-top) .tab-item.tab-item-active .tab-title, .tabs-top.tabs-striped:not(.tabs-icon-left):not(.tabs-icon-top) .tab-item.tab-item-active i, .tabs-top.tabs-striped:not(.tabs-icon-left):not(.tabs-icon-top) .tab-item.active .tab-title, .tabs-top.tabs-striped:not(.tabs-icon-left):not(.tabs-icon-top) .tab-item.active i, .tabs-top.tabs-striped:not(.tabs-icon-left):not(.tabs-icon-top) .tab-item.activated .tab-title, .tabs-top.tabs-striped:not(.tabs-icon-left):not(.tabs-icon-top) .tab-item.activated i {
    display: block;
    margin-top: -1px; }
  .tabs-top.tabs-striped.tabs-icon-left .tab-item {
    margin-top: 1px; }
    .tabs-top.tabs-striped.tabs-icon-left .tab-item.tab-item-active .tab-title, .tabs-top.tabs-striped.tabs-icon-left .tab-item.tab-item-active i, .tabs-top.tabs-striped.tabs-icon-left .tab-item.active .tab-title, .tabs-top.tabs-striped.tabs-icon-left .tab-item.active i, .tabs-top.tabs-striped.tabs-icon-left .tab-item.activated .tab-title, .tabs-top.tabs-striped.tabs-icon-left .tab-item.activated i {
      margin-top: -0.1em; }

/* Allow parent element to have tabs-top */
/* If you change this, change platform.scss as well */
.tabs-top > .tabs,
.tabs.tabs-top {
  top: 44px;
  padding-top: 0;
  background-position: bottom;
  border-top-width: 0;
  border-bottom-width: 1px; }
  .tabs-top > .tabs .tab-item.tab-item-active .badge, .tabs-top > .tabs .tab-item.active .badge, .tabs-top > .tabs .tab-item.activated .badge,
  .tabs.tabs-top .tab-item.tab-item-active .badge,
  .tabs.tabs-top .tab-item.active .badge,
  .tabs.tabs-top .tab-item.activated .badge {
    top: 4%; }

.tabs-top ~ .bar-header {
  border-bottom-width: 0; }

.tab-item {
  -webkit-box-flex: 1;
  -webkit-flex: 1;
  -moz-box-flex: 1;
  -moz-flex: 1;
  -ms-flex: 1;
  flex: 1;
  display: block;
  overflow: hidden;
  max-width: 150px;
  height: 100%;
  color: inherit;
  text-align: center;
  text-decoration: none;
  text-overflow: ellipsis;
  white-space: nowrap;
  font-weight: 400;
  font-size: 14px;
  font-family: "-apple-system", "Helvetica Neue", "Roboto", "Segoe UI", sans-serif;
  opacity: 0.7; }
  .tab-item:hover {
    cursor: pointer; }
  .tab-item.tab-hidden {
    display: none; }

.tabs-item-hide > .tabs,
.tabs.tabs-item-hide {
  display: none; }

.tabs-icon-top > .tabs .tab-item,
.tabs-icon-top.tabs .tab-item,
.tabs-icon-bottom > .tabs .tab-item,
.tabs-icon-bottom.tabs .tab-item {
  font-size: 10px;
  line-height: 14px; }

.tab-item .icon {
  display: block;
  margin: 0 auto;
  height: 32px;
  font-size: 32px; }

.tabs-icon-left.tabs .tab-item,
.tabs-icon-left > .tabs .tab-item,
.tabs-icon-right.tabs .tab-item,
.tabs-icon-right > .tabs .tab-item {
  font-size: 10px; }
  .tabs-icon-left.tabs .tab-item .icon, .tabs-icon-left.tabs .tab-item .tab-title,
  .tabs-icon-left > .tabs .tab-item .icon,
  .tabs-icon-left > .tabs .tab-item .tab-title,
  .tabs-icon-right.tabs .tab-item .icon,
  .tabs-icon-right.tabs .tab-item .tab-title,
  .tabs-icon-right > .tabs .tab-item .icon,
  .tabs-icon-right > .tabs .tab-item .tab-title {
    display: inline-block;
    vertical-align: top;
    margin-top: -.1em; }
    .tabs-icon-left.tabs .tab-item .icon:before, .tabs-icon-left.tabs .tab-item .tab-title:before,
    .tabs-icon-left > .tabs .tab-item .icon:before,
    .tabs-icon-left > .tabs .tab-item .tab-title:before,
    .tabs-icon-right.tabs .tab-item .icon:before,
    .tabs-icon-right.tabs .tab-item .tab-title:before,
    .tabs-icon-right > .tabs .tab-item .icon:before,
    .tabs-icon-right > .tabs .tab-item .tab-title:before {
      font-size: 24px;
      line-height: 49px; }

.tabs-icon-left > .tabs .tab-item .icon,
.tabs-icon-left.tabs .tab-item .icon {
  padding-right: 3px; }

.tabs-icon-right > .tabs .tab-item .icon,
.tabs-icon-right.tabs .tab-item .icon {
  padding-left: 3px; }

.tabs-icon-only > .tabs .icon,
.tabs-icon-only.tabs .icon {
  line-height: inherit; }

.tab-item.has-badge {
  position: relative; }

.tab-item .badge {
  position: absolute;
  top: 4%;
  right: 33%;
  right: calc(50% - 26px);
  padding: 1px 6px;
  height: auto;
  font-size: 12px;
  line-height: 16px; }

/* Navigational tab */
/* Active state for tab */
.tab-item.tab-item-active,
.tab-item.active,
.tab-item.activated {
  opacity: 1; }
  .tab-item.tab-item-active.tab-item-light,
  .tab-item.active.tab-item-light,
  .tab-item.activated.tab-item-light {
    color: #fff; }
  .tab-item.tab-item-active.tab-item-stable,
  .tab-item.active.tab-item-stable,
  .tab-item.activated.tab-item-stable {
    color: #f8f8f8; }
  .tab-item.tab-item-active.tab-item-positive,
  .tab-item.active.tab-item-positive,
  .tab-item.activated.tab-item-positive {
    color: #387ef5; }
  .tab-item.tab-item-active.tab-item-calm,
  .tab-item.active.tab-item-calm,
  .tab-item.activated.tab-item-calm {
    color: #11c1f3; }
  .tab-item.tab-item-active.tab-item-assertive,
  .tab-item.active.tab-item-assertive,
  .tab-item.activated.tab-item-assertive {
    color: #ef473a; }
  .tab-item.tab-item-active.tab-item-balanced,
  .tab-item.active.tab-item-balanced,
  .tab-item.activated.tab-item-balanced {
    color: #33cd5f; }
  .tab-item.tab-item-active.tab-item-energized,
  .tab-item.active.tab-item-energized,
  .tab-item.activated.tab-item-energized {
    color: #ffc900; }
  .tab-item.tab-item-active.tab-item-royal,
  .tab-item.active.tab-item-royal,
  .tab-item.activated.tab-item-royal {
    color: #886aea; }
  .tab-item.tab-item-active.tab-item-dark,
  .tab-item.active.tab-item-dark,
  .tab-item.activated.tab-item-dark {
    color: #444; }

.item.tabs {
  display: -webkit-box;
  display: -webkit-flex;
  display: -moz-box;
  display: -moz-flex;
  display: -ms-flexbox;
  display: flex;
  padding: 0; }
  .item.tabs .icon:before {
    position: relative; }

.tab-item.disabled,
.tab-item[disabled] {
  opacity: .4;
  cursor: default;
  pointer-events: none; }

.nav-bar-tabs-top.hide ~ .view-container .tabs-top .tabs {
  top: 0; }

.pane[hide-nav-bar="true"] .has-tabs-top {
  top: 49px; }

/**
 * Menus
 * --------------------------------------------------
 * Side panel structure
 */
.menu {
  position: absolute;
  top: 0;
  bottom: 0;
  z-index: 0;
  overflow: hidden;
  min-height: 100%;
  max-height: 100%;
  width: 275px;
  background-color: #fff; }
  .menu .scroll-content {
    z-index: 10; }
  .menu .bar-header {
    z-index: 11; }

.menu-content {
  -webkit-transform: none;
  transform: none;
  box-shadow: -1px 0px 2px rgba(0, 0, 0, 0.2), 1px 0px 2px rgba(0, 0, 0, 0.2); }

.menu-open .menu-content .pane,
.menu-open .menu-content .scroll-content {
  pointer-events: none; }

.menu-open .menu-content .scroll-content .scroll {
  pointer-events: none; }

.menu-open .menu-content .scroll-content:not(.overflow-scroll) {
  overflow: hidden; }

.grade-b .menu-content,
.grade-c .menu-content {
  -webkit-box-sizing: content-box;
  -moz-box-sizing: content-box;
  box-sizing: content-box;
  right: -1px;
  left: -1px;
  border-right: 1px solid #ccc;
  border-left: 1px solid #ccc;
  box-shadow: none; }

.menu-left {
  left: 0; }

.menu-right {
  right: 0; }

.aside-open.aside-resizing .menu-right {
  display: none; }

.menu-animated {
  -webkit-transition: -webkit-transform 200ms ease;
  transition: transform 200ms ease; }

/**
 * Modals
 * --------------------------------------------------
 * Modals are independent windows that slide in from off-screen.
 */
.modal-backdrop,
.modal-backdrop-bg {
  position: fixed;
  top: 0;
  left: 0;
  z-index: 10;
  width: 100%;
  height: 100%; }

.modal-backdrop-bg {
  pointer-events: none; }

.modal {
  display: block;
  position: absolute;
  top: 0;
  z-index: 10;
  overflow: hidden;
  min-height: 100%;
  width: 100%;
  background-color: #fff; }

@media (min-width: 680px) {
  .modal {
    top: 20%;
    right: 20%;
    bottom: 20%;
    left: 20%;
    min-height: 240px;
    width: 60%; }
  .modal.ng-leave-active {
    bottom: 0; }
  .platform-ios.platform-cordova .modal-wrapper .modal .bar-header:not(.bar-subheader) {
    height: 44px; }
    .platform-ios.platform-cordova .modal-wrapper .modal .bar-header:not(.bar-subheader) > * {
      margin-top: 0; }
  .platform-ios.platform-cordova .modal-wrapper .modal .tabs-top > .tabs,
  .platform-ios.platform-cordova .modal-wrapper .modal .tabs.tabs-top {
    top: 44px; }
  .platform-ios.platform-cordova .modal-wrapper .modal .has-header,
  .platform-ios.platform-cordova .modal-wrapper .modal .bar-subheader {
    top: 44px; }
  .platform-ios.platform-cordova .modal-wrapper .modal .has-subheader {
    top: 88px; }
  .platform-ios.platform-cordova .modal-wrapper .modal .has-header.has-tabs-top {
    top: 93px; }
  .platform-ios.platform-cordova .modal-wrapper .modal .has-header.has-subheader.has-tabs-top {
    top: 137px; }
  .modal-backdrop-bg {
    -webkit-transition: opacity 300ms ease-in-out;
    transition: opacity 300ms ease-in-out;
    background-color: #000;
    opacity: 0; }
  .active .modal-backdrop-bg {
    opacity: 0.5; } }

.modal-open {
  pointer-events: none; }
  .modal-open .modal,
  .modal-open .modal-backdrop {
    pointer-events: auto; }
  .modal-open.loading-active .modal,
  .modal-open.loading-active .modal-backdrop {
    pointer-events: none; }

/**
 * Popovers
 * --------------------------------------------------
 * Popovers are independent views which float over content
 */
.popover-backdrop {
  position: fixed;
  top: 0;
  left: 0;
  z-index: 10;
  width: 100%;
  height: 100%;
  background-color: transparent; }
  .popover-backdrop.active {
    background-color: rgba(0, 0, 0, 0.1); }

.popover {
  position: absolute;
  top: 25%;
  left: 50%;
  z-index: 10;
  display: block;
  margin-top: 12px;
  margin-left: -110px;
  height: 280px;
  width: 220px;
  background-color: #fff;
  box-shadow: 0 1px 3px rgba(0, 0, 0, 0.4);
  opacity: 0; }
  .popover .item:first-child {
    border-top: 0; }
  .popover .item:last-child {
    border-bottom: 0; }
  .popover.popover-bottom {
    margin-top: -12px; }

.popover,
.popover .bar-header {
  border-radius: 2px; }

.popover .scroll-content {
  z-index: 1;
  margin: 2px 0; }

.popover .bar-header {
  border-bottom-right-radius: 0;
  border-bottom-left-radius: 0; }

.popover .has-header {
  border-top-right-radius: 0;
  border-top-left-radius: 0; }

.popover-arrow {
  display: none; }

.platform-ios .popover {
  box-shadow: 0 0 40px rgba(0, 0, 0, 0.08);
  border-radius: 10px; }

.platform-ios .popover .bar-header {
  -webkit-border-top-right-radius: 10px;
  border-top-right-radius: 10px;
  -webkit-border-top-left-radius: 10px;
  border-top-left-radius: 10px; }

.platform-ios .popover .scroll-content {
  margin: 8px 0;
  border-radius: 10px; }

.platform-ios .popover .scroll-content.has-header {
  margin-top: 0; }

.platform-ios .popover-arrow {
  position: absolute;
  display: block;
  top: -17px;
  width: 30px;
  height: 19px;
  overflow: hidden; }
  .platform-ios .popover-arrow:after {
    position: absolute;
    top: 12px;
    left: 5px;
    width: 20px;
    height: 20px;
    background-color: #fff;
    border-radius: 3px;
    content: '';
    -webkit-transform: rotate(-45deg);
    transform: rotate(-45deg); }

.platform-ios .popover-bottom .popover-arrow {
  top: auto;
  bottom: -10px; }
  .platform-ios .popover-bottom .popover-arrow:after {
    top: -6px; }

.platform-android .popover {
  margin-top: -32px;
  background-color: #fafafa;
  box-shadow: 0 2px 6px rgba(0, 0, 0, 0.35); }
  .platform-android .popover .item {
    border-color: #fafafa;
    background-color: #fafafa;
    color: #4d4d4d; }
  .platform-android .popover.popover-bottom {
    margin-top: 32px; }

.platform-android .popover-backdrop,
.platform-android .popover-backdrop.active {
  background-color: transparent; }

.popover-open {
  pointer-events: none; }
  .popover-open .popover,
  .popover-open .popover-backdrop {
    pointer-events: auto; }
  .popover-open.loading-active .popover,
  .popover-open.loading-active .popover-backdrop {
    pointer-events: none; }

@media (min-width: 680px) {
  .popover {
    width: 360px;
    margin-left: -180px; } }

/**
 * Popups
 * --------------------------------------------------
 */
.popup-container {
  position: absolute;
  top: 0;
  left: 0;
  bottom: 0;
  right: 0;
  background: transparent;
  display: -webkit-box;
  display: -webkit-flex;
  display: -moz-box;
  display: -moz-flex;
  display: -ms-flexbox;
  display: flex;
  -webkit-box-pack: center;
  -ms-flex-pack: center;
  -webkit-justify-content: center;
  -moz-justify-content: center;
  justify-content: center;
  -webkit-box-align: center;
  -ms-flex-align: center;
  -webkit-align-items: center;
  -moz-align-items: center;
  align-items: center;
  z-index: 12;
  visibility: hidden; }
  .popup-container.popup-showing {
    visibility: visible; }
  .popup-container.popup-hidden .popup {
    -webkit-animation-name: scaleOut;
    animation-name: scaleOut;
    -webkit-animation-duration: 0.1s;
    animation-duration: 0.1s;
    -webkit-animation-timing-function: ease-in-out;
    animation-timing-function: ease-in-out;
    -webkit-animation-fill-mode: both;
    animation-fill-mode: both; }
  .popup-container.active .popup {
    -webkit-animation-name: superScaleIn;
    animation-name: superScaleIn;
    -webkit-animation-duration: 0.2s;
    animation-duration: 0.2s;
    -webkit-animation-timing-function: ease-in-out;
    animation-timing-function: ease-in-out;
    -webkit-animation-fill-mode: both;
    animation-fill-mode: both; }
  .popup-container .popup {
    width: 250px;
    max-width: 100%;
    max-height: 90%;
    border-radius: 0px;
    background-color: rgba(255, 255, 255, 0.9);
    display: -webkit-box;
    display: -webkit-flex;
    display: -moz-box;
    display: -moz-flex;
    display: -ms-flexbox;
    display: flex;
    -webkit-box-direction: normal;
    -webkit-box-orient: vertical;
    -webkit-flex-direction: column;
    -moz-flex-direction: column;
    -ms-flex-direction: column;
    flex-direction: column; }
  .popup-container input,
  .popup-container textarea {
    width: 100%; }

.popup-head {
  padding: 15px 10px;
  border-bottom: 1px solid #eee;
  text-align: center; }

.popup-title {
  margin: 0;
  padding: 0;
  font-size: 15px; }

.popup-sub-title {
  margin: 5px 0 0 0;
  padding: 0;
  font-weight: normal;
  font-size: 11px; }

.popup-body {
  padding: 10px;
  overflow: auto; }

.popup-buttons {
  display: -webkit-box;
  display: -webkit-flex;
  display: -moz-box;
  display: -moz-flex;
  display: -ms-flexbox;
  display: flex;
  -webkit-box-direction: normal;
  -webkit-box-orient: horizontal;
  -webkit-flex-direction: row;
  -moz-flex-direction: row;
  -ms-flex-direction: row;
  flex-direction: row;
  padding: 10px;
  min-height: 65px; }
  .popup-buttons .button {
    -webkit-box-flex: 1;
    -webkit-flex: 1;
    -moz-box-flex: 1;
    -moz-flex: 1;
    -ms-flex: 1;
    flex: 1;
    display: block;
    min-height: 45px;
    border-radius: 2px;
    line-height: 20px;
    margin-right: 5px; }
    .popup-buttons .button:last-child {
      margin-right: 0px; }

.popup-open {
  pointer-events: none; }
  .popup-open.modal-open .modal {
    pointer-events: none; }
  .popup-open .popup-backdrop, .popup-open .popup {
    pointer-events: auto; }

/**
 * Loading
 * --------------------------------------------------
 */
.loading-container {
  position: absolute;
  left: 0;
  top: 0;
  right: 0;
  bottom: 0;
  z-index: 13;
  display: -webkit-box;
  display: -webkit-flex;
  display: -moz-box;
  display: -moz-flex;
  display: -ms-flexbox;
  display: flex;
  -webkit-box-pack: center;
  -ms-flex-pack: center;
  -webkit-justify-content: center;
  -moz-justify-content: center;
  justify-content: center;
  -webkit-box-align: center;
  -ms-flex-align: center;
  -webkit-align-items: center;
  -moz-align-items: center;
  align-items: center;
  -webkit-transition: 0.2s opacity linear;
  transition: 0.2s opacity linear;
  visibility: hidden;
  opacity: 0; }
  .loading-container:not(.visible) .icon,
  .loading-container:not(.visible) .spinner {
    display: none; }
  .loading-container.visible {
    visibility: visible; }
  .loading-container.active {
    opacity: 1; }
  .loading-container .loading {
    padding: 20px;
    border-radius: 5px;
    background-color: rgba(0, 0, 0, 0.7);
    color: #fff;
    text-align: center;
    text-overflow: ellipsis;
    font-size: 15px; }
    .loading-container .loading h1, .loading-container .loading h2, .loading-container .loading h3, .loading-container .loading h4, .loading-container .loading h5, .loading-container .loading h6 {
      color: #fff; }

/**
 * Items
 * --------------------------------------------------
 */
.item {
  border-color: #ddd;
  background-color: #fff;
  color: #444;
  position: relative;
  z-index: 2;
  display: block;
  margin: -1px;
  padding: 16px;
  border-width: 1px;
  border-style: solid;
  font-size: 16px; }
  .item h2 {
    margin: 0 0 2px 0;
    font-size: 16px;
    font-weight: normal; }
  .item h3 {
    margin: 0 0 4px 0;
    font-size: 14px; }
  .item h4 {
    margin: 0 0 4px 0;
    font-size: 12px; }
  .item h5, .item h6 {
    margin: 0 0 3px 0;
    font-size: 10px; }
  .item p {
    color: #666;
    font-size: 14px;
    margin-bottom: 2px; }
  .item h1:last-child,
  .item h2:last-child,
  .item h3:last-child,
  .item h4:last-child,
  .item h5:last-child,
  .item h6:last-child,
  .item p:last-child {
    margin-bottom: 0; }
  .item .badge {
    display: -webkit-box;
    display: -webkit-flex;
    display: -moz-box;
    display: -moz-flex;
    display: -ms-flexbox;
    display: flex;
    position: absolute;
    top: 16px;
    right: 32px; }
  .item.item-button-right .badge {
    right: 67px; }
  .item.item-divider .badge {
    top: 8px; }
  .item .badge + .badge {
    margin-right: 5px; }
  .item.item-light {
    border-color: #ddd;
    background-color: #fff;
    color: #444; }
  .item.item-stable {
    border-color: #b2b2b2;
    background-color: #f8f8f8;
    color: #444; }
  .item.item-positive {
    border-color: #0c60ee;
    background-color: #387ef5;
    color: #fff; }
  .item.item-calm {
    border-color: #0a9dc7;
    background-color: #11c1f3;
    color: #fff; }
  .item.item-assertive {
    border-color: #e42112;
    background-color: #ef473a;
    color: #fff; }
  .item.item-balanced {
    border-color: #28a54c;
    background-color: #33cd5f;
    color: #fff; }
  .item.item-energized {
    border-color: #e6b500;
    background-color: #ffc900;
    color: #fff; }
  .item.item-royal {
    border-color: #6b46e5;
    background-color: #886aea;
    color: #fff; }
  .item.item-dark {
    border-color: #111;
    background-color: #444;
    color: #fff; }
  .item[ng-click]:hover {
    cursor: pointer; }

.list-borderless .item,
.item-borderless {
  border-width: 0; }

.item.active,
.item.activated,
.item-complex.active .item-content,
.item-complex.activated .item-content,
.item .item-content.active,
.item .item-content.activated {
  border-color: #ccc;
  background-color: #D9D9D9; }
  .item.active.item-complex > .item-content,
  .item.activated.item-complex > .item-content,
  .item-complex.active .item-content.item-complex > .item-content,
  .item-complex.activated .item-content.item-complex > .item-content,
  .item .item-content.active.item-complex > .item-content,
  .item .item-content.activated.item-complex > .item-content {
    border-color: #ccc;
    background-color: #D9D9D9; }
  .item.active.item-light,
  .item.activated.item-light,
  .item-complex.active .item-content.item-light,
  .item-complex.activated .item-content.item-light,
  .item .item-content.active.item-light,
  .item .item-content.activated.item-light {
    border-color: #ccc;
    background-color: #fafafa; }
    .item.active.item-light.item-complex > .item-content,
    .item.activated.item-light.item-complex > .item-content,
    .item-complex.active .item-content.item-light.item-complex > .item-content,
    .item-complex.activated .item-content.item-light.item-complex > .item-content,
    .item .item-content.active.item-light.item-complex > .item-content,
    .item .item-content.activated.item-light.item-complex > .item-content {
      border-color: #ccc;
      background-color: #fafafa; }
  .item.active.item-stable,
  .item.activated.item-stable,
  .item-complex.active .item-content.item-stable,
  .item-complex.activated .item-content.item-stable,
  .item .item-content.active.item-stable,
  .item .item-content.activated.item-stable {
    border-color: #a2a2a2;
    background-color: #e5e5e5; }
    .item.active.item-stable.item-complex > .item-content,
    .item.activated.item-stable.item-complex > .item-content,
    .item-complex.active .item-content.item-stable.item-complex > .item-content,
    .item-complex.activated .item-content.item-stable.item-complex > .item-content,
    .item .item-content.active.item-stable.item-complex > .item-content,
    .item .item-content.activated.item-stable.item-complex > .item-content {
      border-color: #a2a2a2;
      background-color: #e5e5e5; }
  .item.active.item-positive,
  .item.activated.item-positive,
  .item-complex.active .item-content.item-positive,
  .item-complex.activated .item-content.item-positive,
  .item .item-content.active.item-positive,
  .item .item-content.activated.item-positive {
    border-color: #0c60ee;
    background-color: #0c60ee; }
    .item.active.item-positive.item-complex > .item-content,
    .item.activated.item-positive.item-complex > .item-content,
    .item-complex.active .item-content.item-positive.item-complex > .item-content,
    .item-complex.activated .item-content.item-positive.item-complex > .item-content,
    .item .item-content.active.item-positive.item-complex > .item-content,
    .item .item-content.activated.item-positive.item-complex > .item-content {
      border-color: #0c60ee;
      background-color: #0c60ee; }
  .item.active.item-calm,
  .item.activated.item-calm,
  .item-complex.active .item-content.item-calm,
  .item-complex.activated .item-content.item-calm,
  .item .item-content.active.item-calm,
  .item .item-content.activated.item-calm {
    border-color: #0a9dc7;
    background-color: #0a9dc7; }
    .item.active.item-calm.item-complex > .item-content,
    .item.activated.item-calm.item-complex > .item-content,
    .item-complex.active .item-content.item-calm.item-complex > .item-content,
    .item-complex.activated .item-content.item-calm.item-complex > .item-content,
    .item .item-content.active.item-calm.item-complex > .item-content,
    .item .item-content.activated.item-calm.item-complex > .item-content {
      border-color: #0a9dc7;
      background-color: #0a9dc7; }
  .item.active.item-assertive,
  .item.activated.item-assertive,
  .item-complex.active .item-content.item-assertive,
  .item-complex.activated .item-content.item-assertive,
  .item .item-content.active.item-assertive,
  .item .item-content.activated.item-assertive {
    border-color: #e42112;
    background-color: #e42112; }
    .item.active.item-assertive.item-complex > .item-content,
    .item.activated.item-assertive.item-complex > .item-content,
    .item-complex.active .item-content.item-assertive.item-complex > .item-content,
    .item-complex.activated .item-content.item-assertive.item-complex > .item-content,
    .item .item-content.active.item-assertive.item-complex > .item-content,
    .item .item-content.activated.item-assertive.item-complex > .item-content {
      border-color: #e42112;
      background-color: #e42112; }
  .item.active.item-balanced,
  .item.activated.item-balanced,
  .item-complex.active .item-content.item-balanced,
  .item-complex.activated .item-content.item-balanced,
  .item .item-content.active.item-balanced,
  .item .item-content.activated.item-balanced {
    border-color: #28a54c;
    background-color: #28a54c; }
    .item.active.item-balanced.item-complex > .item-content,
    .item.activated.item-balanced.item-complex > .item-content,
    .item-complex.active .item-content.item-balanced.item-complex > .item-content,
    .item-complex.activated .item-content.item-balanced.item-complex > .item-content,
    .item .item-content.active.item-balanced.item-complex > .item-content,
    .item .item-content.activated.item-balanced.item-complex > .item-content {
      border-color: #28a54c;
      background-color: #28a54c; }
  .item.active.item-energized,
  .item.activated.item-energized,
  .item-complex.active .item-content.item-energized,
  .item-complex.activated .item-content.item-energized,
  .item .item-content.active.item-energized,
  .item .item-content.activated.item-energized {
    border-color: #e6b500;
    background-color: #e6b500; }
    .item.active.item-energized.item-complex > .item-content,
    .item.activated.item-energized.item-complex > .item-content,
    .item-complex.active .item-content.item-energized.item-complex > .item-content,
    .item-complex.activated .item-content.item-energized.item-complex > .item-content,
    .item .item-content.active.item-energized.item-complex > .item-content,
    .item .item-content.activated.item-energized.item-complex > .item-content {
      border-color: #e6b500;
      background-color: #e6b500; }
  .item.active.item-royal,
  .item.activated.item-royal,
  .item-complex.active .item-content.item-royal,
  .item-complex.activated .item-content.item-royal,
  .item .item-content.active.item-royal,
  .item .item-content.activated.item-royal {
    border-color: #6b46e5;
    background-color: #6b46e5; }
    .item.active.item-royal.item-complex > .item-content,
    .item.activated.item-royal.item-complex > .item-content,
    .item-complex.active .item-content.item-royal.item-complex > .item-content,
    .item-complex.activated .item-content.item-royal.item-complex > .item-content,
    .item .item-content.active.item-royal.item-complex > .item-content,
    .item .item-content.activated.item-royal.item-complex > .item-content {
      border-color: #6b46e5;
      background-color: #6b46e5; }
  .item.active.item-dark,
  .item.activated.item-dark,
  .item-complex.active .item-content.item-dark,
  .item-complex.activated .item-content.item-dark,
  .item .item-content.active.item-dark,
  .item .item-content.activated.item-dark {
    border-color: #000;
    background-color: #262626; }
    .item.active.item-dark.item-complex > .item-content,
    .item.activated.item-dark.item-complex > .item-content,
    .item-complex.active .item-content.item-dark.item-complex > .item-content,
    .item-complex.activated .item-content.item-dark.item-complex > .item-content,
    .item .item-content.active.item-dark.item-complex > .item-content,
    .item .item-content.activated.item-dark.item-complex > .item-content {
      border-color: #000;
      background-color: #262626; }

.item,
.item h1,
.item h2,
.item h3,
.item h4,
.item h5,
.item h6,
.item p,
.item-content,
.item-content h1,
.item-content h2,
.item-content h3,
.item-content h4,
.item-content h5,
.item-content h6,
.item-content p {
  overflow: hidden;
  text-overflow: ellipsis;
  white-space: nowrap; }

a.item {
  color: inherit;
  text-decoration: none; }
  a.item:hover, a.item:focus {
    text-decoration: none; }

/**
 * Complex Items
 * --------------------------------------------------
 * Adding .item-complex allows the .item to be slidable and
 * have options underneath the button, but also requires an
 * additional .item-content element inside .item.
 * Basically .item-complex removes any default settings which
 * .item added, so that .item-content looks them as just .item.
 */
.item-complex,
a.item.item-complex,
button.item.item-complex {
  padding: 0; }

.item-complex .item-content,
.item-radio .item-content {
  position: relative;
  z-index: 2;
  padding: 16px 49px 16px 16px;
  border: none;
  background-color: #fff; }

a.item-content {
  display: block;
  color: inherit;
  text-decoration: none; }

.item-text-wrap .item,
.item-text-wrap .item-content,
.item-text-wrap,
.item-text-wrap h1,
.item-text-wrap h2,
.item-text-wrap h3,
.item-text-wrap h4,
.item-text-wrap h5,
.item-text-wrap h6,
.item-text-wrap p,
.item-complex.item-text-wrap .item-content,
.item-body h1,
.item-body h2,
.item-body h3,
.item-body h4,
.item-body h5,
.item-body h6,
.item-body p {
  overflow: visible;
  white-space: normal; }

.item-complex.item-text-wrap,
.item-complex.item-text-wrap h1,
.item-complex.item-text-wrap h2,
.item-complex.item-text-wrap h3,
.item-complex.item-text-wrap h4,
.item-complex.item-text-wrap h5,
.item-complex.item-text-wrap h6,
.item-complex.item-text-wrap p {
  overflow: visible;
  white-space: normal; }

.item-complex.item-light > .item-content {
  border-color: #ddd;
  background-color: #fff;
  color: #444; }
  .item-complex.item-light > .item-content.active, .item-complex.item-light > .item-content:active {
    border-color: #ccc;
    background-color: #fafafa; }
    .item-complex.item-light > .item-content.active.item-complex > .item-content, .item-complex.item-light > .item-content:active.item-complex > .item-content {
      border-color: #ccc;
      background-color: #fafafa; }

.item-complex.item-stable > .item-content {
  border-color: #b2b2b2;
  background-color: #f8f8f8;
  color: #444; }
  .item-complex.item-stable > .item-content.active, .item-complex.item-stable > .item-content:active {
    border-color: #a2a2a2;
    background-color: #e5e5e5; }
    .item-complex.item-stable > .item-content.active.item-complex > .item-content, .item-complex.item-stable > .item-content:active.item-complex > .item-content {
      border-color: #a2a2a2;
      background-color: #e5e5e5; }

.item-complex.item-positive > .item-content {
  border-color: #0c60ee;
  background-color: #387ef5;
  color: #fff; }
  .item-complex.item-positive > .item-content.active, .item-complex.item-positive > .item-content:active {
    border-color: #0c60ee;
    background-color: #0c60ee; }
    .item-complex.item-positive > .item-content.active.item-complex > .item-content, .item-complex.item-positive > .item-content:active.item-complex > .item-content {
      border-color: #0c60ee;
      background-color: #0c60ee; }

.item-complex.item-calm > .item-content {
  border-color: #0a9dc7;
  background-color: #11c1f3;
  color: #fff; }
  .item-complex.item-calm > .item-content.active, .item-complex.item-calm > .item-content:active {
    border-color: #0a9dc7;
    background-color: #0a9dc7; }
    .item-complex.item-calm > .item-content.active.item-complex > .item-content, .item-complex.item-calm > .item-content:active.item-complex > .item-content {
      border-color: #0a9dc7;
      background-color: #0a9dc7; }

.item-complex.item-assertive > .item-content {
  border-color: #e42112;
  background-color: #ef473a;
  color: #fff; }
  .item-complex.item-assertive > .item-content.active, .item-complex.item-assertive > .item-content:active {
    border-color: #e42112;
    background-color: #e42112; }
    .item-complex.item-assertive > .item-content.active.item-complex > .item-content, .item-complex.item-assertive > .item-content:active.item-complex > .item-content {
      border-color: #e42112;
      background-color: #e42112; }

.item-complex.item-balanced > .item-content {
  border-color: #28a54c;
  background-color: #33cd5f;
  color: #fff; }
  .item-complex.item-balanced > .item-content.active, .item-complex.item-balanced > .item-content:active {
    border-color: #28a54c;
    background-color: #28a54c; }
    .item-complex.item-balanced > .item-content.active.item-complex > .item-content, .item-complex.item-balanced > .item-content:active.item-complex > .item-content {
      border-color: #28a54c;
      background-color: #28a54c; }

.item-complex.item-energized > .item-content {
  border-color: #e6b500;
  background-color: #ffc900;
  color: #fff; }
  .item-complex.item-energized > .item-content.active, .item-complex.item-energized > .item-content:active {
    border-color: #e6b500;
    background-color: #e6b500; }
    .item-complex.item-energized > .item-content.active.item-complex > .item-content, .item-complex.item-energized > .item-content:active.item-complex > .item-content {
      border-color: #e6b500;
      background-color: #e6b500; }

.item-complex.item-royal > .item-content {
  border-color: #6b46e5;
  background-color: #886aea;
  color: #fff; }
  .item-complex.item-royal > .item-content.active, .item-complex.item-royal > .item-content:active {
    border-color: #6b46e5;
    background-color: #6b46e5; }
    .item-complex.item-royal > .item-content.active.item-complex > .item-content, .item-complex.item-royal > .item-content:active.item-complex > .item-content {
      border-color: #6b46e5;
      background-color: #6b46e5; }

.item-complex.item-dark > .item-content {
  border-color: #111;
  background-color: #444;
  color: #fff; }
  .item-complex.item-dark > .item-content.active, .item-complex.item-dark > .item-content:active {
    border-color: #000;
    background-color: #262626; }
    .item-complex.item-dark > .item-content.active.item-complex > .item-content, .item-complex.item-dark > .item-content:active.item-complex > .item-content {
      border-color: #000;
      background-color: #262626; }

/**
 * Item Icons
 * --------------------------------------------------
 */
.item-icon-left .icon,
.item-icon-right .icon {
  display: -webkit-box;
  display: -webkit-flex;
  display: -moz-box;
  display: -moz-flex;
  display: -ms-flexbox;
  display: flex;
  -webkit-box-align: center;
  -ms-flex-align: center;
  -webkit-align-items: center;
  -moz-align-items: center;
  align-items: center;
  position: absolute;
  top: 0;
  height: 100%;
  font-size: 32px; }
  .item-icon-left .icon:before,
  .item-icon-right .icon:before {
    display: block;
    width: 32px;
    text-align: center; }

.item .fill-icon {
  min-width: 30px;
  min-height: 30px;
  font-size: 28px; }

.item-icon-left {
  padding-left: 54px; }
  .item-icon-left .icon {
    left: 11px; }

.item-complex.item-icon-left {
  padding-left: 0; }
  .item-complex.item-icon-left .item-content {
    padding-left: 54px; }

.item-icon-right {
  padding-right: 54px; }
  .item-icon-right .icon {
    right: 11px; }

.item-complex.item-icon-right {
  padding-right: 0; }
  .item-complex.item-icon-right .item-content {
    padding-right: 54px; }

.item-icon-left.item-icon-right .icon:first-child {
  right: auto; }

.item-icon-left.item-icon-right .icon:last-child,
.item-icon-left .item-delete .icon {
  left: auto; }

.item-icon-left .icon-accessory,
.item-icon-right .icon-accessory {
  color: #ccc;
  font-size: 16px; }

.item-icon-left .icon-accessory {
  left: 3px; }

.item-icon-right .icon-accessory {
  right: 3px; }

/**
 * Item Button
 * --------------------------------------------------
 * An item button is a child button inside an .item (not the entire .item)
 */
.item-button-left {
  padding-left: 72px; }

.item-button-left > .button,
.item-button-left .item-content > .button {
  display: -webkit-box;
  display: -webkit-flex;
  display: -moz-box;
  display: -moz-flex;
  display: -ms-flexbox;
  display: flex;
  -webkit-box-align: center;
  -ms-flex-align: center;
  -webkit-align-items: center;
  -moz-align-items: center;
  align-items: center;
  position: absolute;
  top: 8px;
  left: 11px;
  min-width: 34px;
  min-height: 34px;
  font-size: 18px;
  line-height: 32px; }
  .item-button-left > .button .icon:before,
  .item-button-left .item-content > .button .icon:before {
    position: relative;
    left: auto;
    width: auto;
    line-height: 31px; }
  .item-button-left > .button > .button,
  .item-button-left .item-content > .button > .button {
    margin: 0px 2px;
    min-height: 34px;
    font-size: 18px;
    line-height: 32px; }

.item-button-right,
a.item.item-button-right,
button.item.item-button-right {
  padding-right: 80px; }

.item-button-right > .button,
.item-button-right .item-content > .button,
.item-button-right > .buttons,
.item-button-right .item-content > .buttons {
  display: -webkit-box;
  display: -webkit-flex;
  display: -moz-box;
  display: -moz-flex;
  display: -ms-flexbox;
  display: flex;
  -webkit-box-align: center;
  -ms-flex-align: center;
  -webkit-align-items: center;
  -moz-align-items: center;
  align-items: center;
  position: absolute;
  top: 8px;
  right: 16px;
  min-width: 34px;
  min-height: 34px;
  font-size: 18px;
  line-height: 32px; }
  .item-button-right > .button .icon:before,
  .item-button-right .item-content > .button .icon:before,
  .item-button-right > .buttons .icon:before,
  .item-button-right .item-content > .buttons .icon:before {
    position: relative;
    left: auto;
    width: auto;
    line-height: 31px; }
  .item-button-right > .button > .button,
  .item-button-right .item-content > .button > .button,
  .item-button-right > .buttons > .button,
  .item-button-right .item-content > .buttons > .button {
    margin: 0px 2px;
    min-width: 34px;
    min-height: 34px;
    font-size: 18px;
    line-height: 32px; }

.item-button-left.item-button-right .button:first-child {
  right: auto; }

.item-button-left.item-button-right .button:last-child {
  left: auto; }

.item-avatar,
.item-avatar .item-content,
.item-avatar-left,
.item-avatar-left .item-content {
  padding-left: 72px;
  min-height: 72px; }
  .item-avatar > img:first-child,
  .item-avatar .item-image,
  .item-avatar .item-content > img:first-child,
  .item-avatar .item-content .item-image,
  .item-avatar-left > img:first-child,
  .item-avatar-left .item-image,
  .item-avatar-left .item-content > img:first-child,
  .item-avatar-left .item-content .item-image {
    position: absolute;
    top: 16px;
    left: 16px;
    max-width: 40px;
    max-height: 40px;
    width: 100%;
    height: 100%;
    border-radius: 50%; }

.item-avatar-right,
.item-avatar-right .item-content {
  padding-right: 72px;
  min-height: 72px; }
  .item-avatar-right > img:first-child,
  .item-avatar-right .item-image,
  .item-avatar-right .item-content > img:first-child,
  .item-avatar-right .item-content .item-image {
    position: absolute;
    top: 16px;
    right: 16px;
    max-width: 40px;
    max-height: 40px;
    width: 100%;
    height: 100%;
    border-radius: 50%; }

.item-thumbnail-left,
.item-thumbnail-left .item-content {
  padding-top: 8px;
  padding-left: 106px;
  min-height: 100px; }
  .item-thumbnail-left > img:first-child,
  .item-thumbnail-left .item-image,
  .item-thumbnail-left .item-content > img:first-child,
  .item-thumbnail-left .item-content .item-image {
    position: absolute;
    top: 10px;
    left: 10px;
    max-width: 80px;
    max-height: 80px;
    width: 100%;
    height: 100%; }

.item-avatar.item-complex,
.item-avatar-left.item-complex,
.item-thumbnail-left.item-complex {
  padding-top: 0;
  padding-left: 0; }

.item-thumbnail-right,
.item-thumbnail-right .item-content {
  padding-top: 8px;
  padding-right: 106px;
  min-height: 100px; }
  .item-thumbnail-right > img:first-child,
  .item-thumbnail-right .item-image,
  .item-thumbnail-right .item-content > img:first-child,
  .item-thumbnail-right .item-content .item-image {
    position: absolute;
    top: 10px;
    right: 10px;
    max-width: 80px;
    max-height: 80px;
    width: 100%;
    height: 100%; }

.item-avatar-right.item-complex,
.item-thumbnail-right.item-complex {
  padding-top: 0;
  padding-right: 0; }

.item-image {
  padding: 0;
  text-align: center; }
  .item-image img:first-child, .item-image .list-img {
    width: 100%;
    vertical-align: middle; }

.item-body {
  overflow: auto;
  padding: 16px;
  text-overflow: inherit;
  white-space: normal; }
  .item-body h1, .item-body h2, .item-body h3, .item-body h4, .item-body h5, .item-body h6, .item-body p {
    margin-top: 16px;
    margin-bottom: 16px; }

.item-divider {
  padding-top: 8px;
  padding-bottom: 8px;
  min-height: 30px;
  background-color: #f5f5f5;
  color: #222;
  font-weight: 500; }

.platform-ios .item-divider-platform,
.item-divider-ios {
  padding-top: 26px;
  text-transform: uppercase;
  font-weight: 300;
  font-size: 13px;
  background-color: #efeff4;
  color: #555; }

.platform-android .item-divider-platform,
.item-divider-android {
  font-weight: 300;
  font-size: 13px; }

.item-note {
  float: right;
  color: #aaa;
  font-size: 14px; }

.item-left-editable .item-content,
.item-right-editable .item-content {
  -webkit-transition-duration: 250ms;
  transition-duration: 250ms;
  -webkit-transition-timing-function: ease-in-out;
  transition-timing-function: ease-in-out;
  -webkit-transition-property: -webkit-transform;
  -moz-transition-property: -moz-transform;
  transition-property: transform; }

.list-left-editing .item-left-editable .item-content,
.item-left-editing.item-left-editable .item-content {
  -webkit-transform: translate3d(50px, 0, 0);
  transform: translate3d(50px, 0, 0); }

.item-remove-animate.ng-leave {
  -webkit-transition-duration: 300ms;
  transition-duration: 300ms; }

.item-remove-animate.ng-leave .item-content, .item-remove-animate.ng-leave:last-of-type {
  -webkit-transition-duration: 300ms;
  transition-duration: 300ms;
  -webkit-transition-timing-function: ease-in;
  transition-timing-function: ease-in;
  -webkit-transition-property: all;
  transition-property: all; }

.item-remove-animate.ng-leave.ng-leave-active .item-content {
  opacity: 0;
  -webkit-transform: translate3d(-100%, 0, 0) !important;
  transform: translate3d(-100%, 0, 0) !important; }

.item-remove-animate.ng-leave.ng-leave-active:last-of-type {
  opacity: 0; }

.item-remove-animate.ng-leave.ng-leave-active ~ ion-item:not(.ng-leave) {
  -webkit-transform: translate3d(0, -webkit-calc(-100% + 1px), 0);
  transform: translate3d(0, calc(-100% + 1px), 0);
  -webkit-transition-duration: 300ms;
  transition-duration: 300ms;
  -webkit-transition-timing-function: cubic-bezier(0.25, 0.81, 0.24, 1);
  transition-timing-function: cubic-bezier(0.25, 0.81, 0.24, 1);
  -webkit-transition-property: all;
  transition-property: all; }

.item-left-edit {
  -webkit-transition: all ease-in-out 125ms;
  transition: all ease-in-out 125ms;
  position: absolute;
  top: 0;
  left: 0;
  z-index: 0;
  width: 50px;
  height: 100%;
  line-height: 100%;
  display: none;
  opacity: 0;
  -webkit-transform: translate3d(-21px, 0, 0);
  transform: translate3d(-21px, 0, 0); }
  .item-left-edit .button {
    height: 100%; }
    .item-left-edit .button.icon {
      display: -webkit-box;
      display: -webkit-flex;
      display: -moz-box;
      display: -moz-flex;
      display: -ms-flexbox;
      display: flex;
      -webkit-box-align: center;
      -ms-flex-align: center;
      -webkit-align-items: center;
      -moz-align-items: center;
      align-items: center;
      position: absolute;
      top: 0;
      height: 100%; }
  .item-left-edit.visible {
    display: block; }
    .item-left-edit.visible.active {
      opacity: 1;
      -webkit-transform: translate3d(8px, 0, 0);
      transform: translate3d(8px, 0, 0); }

.list-left-editing .item-left-edit {
  -webkit-transition-delay: 125ms;
  transition-delay: 125ms; }

.item-delete .button.icon {
  color: #ef473a;
  font-size: 24px; }
  .item-delete .button.icon:hover {
    opacity: .7; }

.item-right-edit {
  -webkit-transition: all ease-in-out 250ms;
  transition: all ease-in-out 250ms;
  position: absolute;
  top: 0;
  right: 0;
  z-index: 3;
  width: 75px;
  height: 100%;
  background: inherit;
  padding-left: 20px;
  display: block;
  opacity: 0;
  -webkit-transform: translate3d(75px, 0, 0);
  transform: translate3d(75px, 0, 0); }
  .item-right-edit .button {
    min-width: 50px;
    height: 100%; }
    .item-right-edit .button.icon {
      display: -webkit-box;
      display: -webkit-flex;
      display: -moz-box;
      display: -moz-flex;
      display: -ms-flexbox;
      display: flex;
      -webkit-box-align: center;
      -ms-flex-align: center;
      -webkit-align-items: center;
      -moz-align-items: center;
      align-items: center;
      position: absolute;
      top: 0;
      height: 100%;
      font-size: 32px; }
  .item-right-edit.visible {
    display: block; }
    .item-right-edit.visible.active {
      opacity: 1;
      -webkit-transform: translate3d(0, 0, 0);
      transform: translate3d(0, 0, 0); }

.item-reorder .button.icon {
  color: #444;
  font-size: 32px; }

.item-reordering {
  position: absolute;
  left: 0;
  top: 0;
  z-index: 9;
  width: 100%;
  box-shadow: 0px 0px 10px 0px #aaa; }
  .item-reordering .item-reorder {
    z-index: 9; }

.item-placeholder {
  opacity: 0.7; }

/**
 * The hidden right-side buttons that can be exposed under a list item
 * with dragging.
 */
.item-options {
  position: absolute;
  top: 0;
  right: 0;
  z-index: 1;
  height: 100%; }
  .item-options .button {
    height: 100%;
    border: none;
    border-radius: 0;
    display: -webkit-inline-box;
    display: -webkit-inline-flex;
    display: -moz-inline-flex;
    display: -ms-inline-flexbox;
    display: inline-flex;
    -webkit-box-align: center;
    -ms-flex-align: center;
    -webkit-align-items: center;
    -moz-align-items: center;
    align-items: center; }
    .item-options .button:before {
      margin: 0 auto; }

/**
 * Lists
 * --------------------------------------------------
 */
.list {
  position: relative;
  padding-top: 1px;
  padding-bottom: 1px;
  padding-left: 0;
  margin-bottom: 20px; }

.list:last-child {
  margin-bottom: 0px; }
  .list:last-child.card {
    margin-bottom: 40px; }

/**
 * List Header
 * --------------------------------------------------
 */
.list-header {
  margin-top: 20px;
  padding: 5px 15px;
  background-color: transparent;
  color: #222;
  font-weight: bold; }

.card.list .list-item {
  padding-right: 1px;
  padding-left: 1px; }

/**
 * Cards and Inset Lists
 * --------------------------------------------------
 * A card and list-inset are close to the same thing, except a card as a box shadow.
 */
.card,
.list-inset {
  overflow: hidden;
  margin: 20px 10px;
  border-radius: 2px;
  background-color: #fff; }

.card {
  padding-top: 1px;
  padding-bottom: 1px;
  box-shadow: 0 1px 3px rgba(0, 0, 0, 0.3); }
  .card .item {
    border-left: 0;
    border-right: 0; }
  .card .item:first-child {
    border-top: 0; }
  .card .item:last-child {
    border-bottom: 0; }

.padding .card, .padding .list-inset {
  margin-left: 0;
  margin-right: 0; }

.card .item:first-child,
.list-inset .item:first-child,
.padding > .list .item:first-child {
  border-top-left-radius: 2px;
  border-top-right-radius: 2px; }
  .card .item:first-child .item-content,
  .list-inset .item:first-child .item-content,
  .padding > .list .item:first-child .item-content {
    border-top-left-radius: 2px;
    border-top-right-radius: 2px; }

.card .item:last-child,
.list-inset .item:last-child,
.padding > .list .item:last-child {
  border-bottom-right-radius: 2px;
  border-bottom-left-radius: 2px; }
  .card .item:last-child .item-content,
  .list-inset .item:last-child .item-content,
  .padding > .list .item:last-child .item-content {
    border-bottom-right-radius: 2px;
    border-bottom-left-radius: 2px; }

.card .item:last-child,
.list-inset .item:last-child {
  margin-bottom: -1px; }

.card .item,
.list-inset .item,
.padding > .list .item,
.padding-horizontal > .list .item {
  margin-right: 0;
  margin-left: 0; }
  .card .item.item-input input,
  .list-inset .item.item-input input,
  .padding > .list .item.item-input input,
  .padding-horizontal > .list .item.item-input input {
    padding-right: 44px; }

.padding-left > .list .item {
  margin-left: 0; }

.padding-right > .list .item {
  margin-right: 0; }

/**
 * Badges
 * --------------------------------------------------
 */
.badge {
  background-color: transparent;
  color: #AAAAAA;
  z-index: 1;
  display: inline-block;
  padding: 3px 8px;
  min-width: 10px;
  border-radius: 10px;
  vertical-align: baseline;
  text-align: center;
  white-space: nowrap;
  font-weight: bold;
  font-size: 14px;
  line-height: 16px; }
  .badge:empty {
    display: none; }

.tabs .tab-item .badge.badge-light,
.badge.badge-light {
  background-color: #fff;
  color: #444; }

.tabs .tab-item .badge.badge-stable,
.badge.badge-stable {
  background-color: #f8f8f8;
  color: #444; }

.tabs .tab-item .badge.badge-positive,
.badge.badge-positive {
  background-color: #387ef5;
  color: #fff; }

.tabs .tab-item .badge.badge-calm,
.badge.badge-calm {
  background-color: #11c1f3;
  color: #fff; }

.tabs .tab-item .badge.badge-assertive,
.badge.badge-assertive {
  background-color: #ef473a;
  color: #fff; }

.tabs .tab-item .badge.badge-balanced,
.badge.badge-balanced {
  background-color: #33cd5f;
  color: #fff; }

.tabs .tab-item .badge.badge-energized,
.badge.badge-energized {
  background-color: #ffc900;
  color: #fff; }

.tabs .tab-item .badge.badge-royal,
.badge.badge-royal {
  background-color: #886aea;
  color: #fff; }

.tabs .tab-item .badge.badge-dark,
.badge.badge-dark {
  background-color: #444;
  color: #fff; }

.button .badge {
  position: relative;
  top: -1px; }

/**
 * Slide Box
 * --------------------------------------------------
 */
.slider {
  position: relative;
  visibility: hidden;
  overflow: hidden; }

.slider-slides {
  position: relative;
  height: 100%; }

.slider-slide {
  position: relative;
  display: block;
  float: left;
  width: 100%;
  height: 100%;
  vertical-align: top; }

.slider-slide-image > img {
  width: 100%; }

.slider-pager {
  position: absolute;
  bottom: 20px;
  z-index: 1;
  width: 100%;
  height: 15px;
  text-align: center; }
  .slider-pager .slider-pager-page {
    display: inline-block;
    margin: 0px 3px;
    width: 15px;
    color: #000;
    text-decoration: none;
    opacity: 0.3; }
    .slider-pager .slider-pager-page.active {
      -webkit-transition: opacity 0.4s ease-in;
      transition: opacity 0.4s ease-in;
      opacity: 1; }

.slider-slide.ng-enter, .slider-slide.ng-leave, .slider-slide.ng-animate,
.slider-pager-page.ng-enter,
.slider-pager-page.ng-leave,
.slider-pager-page.ng-animate {
  -webkit-transition: none !important;
  transition: none !important; }

.slider-slide.ng-animate,
.slider-pager-page.ng-animate {
  -webkit-animation: none 0s;
  animation: none 0s; }

/**
 * Swiper 3.2.7
 * Most modern mobile touch slider and framework with hardware accelerated transitions
 *
 * http://www.idangero.us/swiper/
 *
 * Copyright 2015, Vladimir Kharlampidi
 * The iDangero.us
 * http://www.idangero.us/
 *
 * Licensed under MIT
 *
 * Released on: December 7, 2015
 */
.swiper-container {
  margin: 0 auto;
  position: relative;
  overflow: hidden;
  /* Fix of Webkit flickering */
  z-index: 1; }

.swiper-container-no-flexbox .swiper-slide {
  float: left; }

.swiper-container-vertical > .swiper-wrapper {
  -webkit-box-orient: vertical;
  -moz-box-orient: vertical;
  -ms-flex-direction: column;
  -webkit-flex-direction: column;
  flex-direction: column; }

.swiper-wrapper {
  position: relative;
  width: 100%;
  height: 100%;
  z-index: 1;
  display: -webkit-box;
  display: -moz-box;
  display: -ms-flexbox;
  display: -webkit-flex;
  display: flex;
  -webkit-transition-property: -webkit-transform;
  -moz-transition-property: -moz-transform;
  -o-transition-property: -o-transform;
  -ms-transition-property: -ms-transform;
  transition-property: transform;
  -webkit-box-sizing: content-box;
  -moz-box-sizing: content-box;
  box-sizing: content-box; }

.swiper-container-android .swiper-slide,
.swiper-wrapper {
  -webkit-transform: translate3d(0px, 0, 0);
  -moz-transform: translate3d(0px, 0, 0);
  -o-transform: translate(0px, 0px);
  -ms-transform: translate3d(0px, 0, 0);
  transform: translate3d(0px, 0, 0); }

.swiper-container-multirow > .swiper-wrapper {
  -webkit-box-lines: multiple;
  -moz-box-lines: multiple;
  -ms-flex-wrap: wrap;
  -webkit-flex-wrap: wrap;
  flex-wrap: wrap; }

.swiper-container-free-mode > .swiper-wrapper {
  -webkit-transition-timing-function: ease-out;
  -moz-transition-timing-function: ease-out;
  -ms-transition-timing-function: ease-out;
  -o-transition-timing-function: ease-out;
  transition-timing-function: ease-out;
  margin: 0 auto; }

.swiper-slide {
  display: block;
  -webkit-flex-shrink: 0;
  -ms-flex: 0 0 auto;
  flex-shrink: 0;
  width: 100%;
  height: 100%;
  position: relative; }

/* Auto Height */
.swiper-container-autoheight,
.swiper-container-autoheight .swiper-slide {
  height: auto; }

.swiper-container-autoheight .swiper-wrapper {
  -webkit-box-align: start;
  -ms-flex-align: start;
  -webkit-align-items: flex-start;
  align-items: flex-start;
  -webkit-transition-property: -webkit-transform, height;
  -moz-transition-property: -moz-transform;
  -o-transition-property: -o-transform;
  -ms-transition-property: -ms-transform;
  transition-property: transform, height; }

/* a11y */
.swiper-container .swiper-notification {
  position: absolute;
  left: 0;
  top: 0;
  pointer-events: none;
  opacity: 0;
  z-index: -1000; }

/* IE10 Windows Phone 8 Fixes */
.swiper-wp8-horizontal {
  -ms-touch-action: pan-y;
  touch-action: pan-y; }

.swiper-wp8-vertical {
  -ms-touch-action: pan-x;
  touch-action: pan-x; }

/* Arrows */
.swiper-button-prev,
.swiper-button-next {
  position: absolute;
  top: 50%;
  width: 27px;
  height: 44px;
  margin-top: -22px;
  z-index: 10;
  cursor: pointer;
  -moz-background-size: 27px 44px;
  -webkit-background-size: 27px 44px;
  background-size: 27px 44px;
  background-position: center;
  background-repeat: no-repeat; }

.swiper-button-prev.swiper-button-disabled,
.swiper-button-next.swiper-button-disabled {
  opacity: 0.35;
  cursor: auto;
  pointer-events: none; }

.swiper-button-prev,
.swiper-container-rtl .swiper-button-next {
  background-image: url("data:image/svg+xml;charset=utf-8,%3Csvg%20xmlns%3D'http%3A%2F%2Fwww.w3.org%2F2000%2Fsvg'%20viewBox%3D'0%200%2027%2044'%3E%3Cpath%20d%3D'M0%2C22L22%2C0l2.1%2C2.1L4.2%2C22l19.9%2C19.9L22%2C44L0%2C22L0%2C22L0%2C22z'%20fill%3D'%23007aff'%2F%3E%3C%2Fsvg%3E");
  left: 10px;
  right: auto; }

.swiper-button-prev.swiper-button-black,
.swiper-container-rtl .swiper-button-next.swiper-button-black {
  background-image: url("data:image/svg+xml;charset=utf-8,%3Csvg%20xmlns%3D'http%3A%2F%2Fwww.w3.org%2F2000%2Fsvg'%20viewBox%3D'0%200%2027%2044'%3E%3Cpath%20d%3D'M0%2C22L22%2C0l2.1%2C2.1L4.2%2C22l19.9%2C19.9L22%2C44L0%2C22L0%2C22L0%2C22z'%20fill%3D'%23000000'%2F%3E%3C%2Fsvg%3E"); }

.swiper-button-prev.swiper-button-white,
.swiper-container-rtl .swiper-button-next.swiper-button-white {
  background-image: url("data:image/svg+xml;charset=utf-8,%3Csvg%20xmlns%3D'http%3A%2F%2Fwww.w3.org%2F2000%2Fsvg'%20viewBox%3D'0%200%2027%2044'%3E%3Cpath%20d%3D'M0%2C22L22%2C0l2.1%2C2.1L4.2%2C22l19.9%2C19.9L22%2C44L0%2C22L0%2C22L0%2C22z'%20fill%3D'%23ffffff'%2F%3E%3C%2Fsvg%3E"); }

.swiper-button-next,
.swiper-container-rtl .swiper-button-prev {
  background-image: url("data:image/svg+xml;charset=utf-8,%3Csvg%20xmlns%3D'http%3A%2F%2Fwww.w3.org%2F2000%2Fsvg'%20viewBox%3D'0%200%2027%2044'%3E%3Cpath%20d%3D'M27%2C22L27%2C22L5%2C44l-2.1-2.1L22.8%2C22L2.9%2C2.1L5%2C0L27%2C22L27%2C22z'%20fill%3D'%23007aff'%2F%3E%3C%2Fsvg%3E");
  right: 10px;
  left: auto; }

.swiper-button-next.swiper-button-black,
.swiper-container-rtl .swiper-button-prev.swiper-button-black {
  background-image: url("data:image/svg+xml;charset=utf-8,%3Csvg%20xmlns%3D'http%3A%2F%2Fwww.w3.org%2F2000%2Fsvg'%20viewBox%3D'0%200%2027%2044'%3E%3Cpath%20d%3D'M27%2C22L27%2C22L5%2C44l-2.1-2.1L22.8%2C22L2.9%2C2.1L5%2C0L27%2C22L27%2C22z'%20fill%3D'%23000000'%2F%3E%3C%2Fsvg%3E"); }

.swiper-button-next.swiper-button-white,
.swiper-container-rtl .swiper-button-prev.swiper-button-white {
  background-image: url("data:image/svg+xml;charset=utf-8,%3Csvg%20xmlns%3D'http%3A%2F%2Fwww.w3.org%2F2000%2Fsvg'%20viewBox%3D'0%200%2027%2044'%3E%3Cpath%20d%3D'M27%2C22L27%2C22L5%2C44l-2.1-2.1L22.8%2C22L2.9%2C2.1L5%2C0L27%2C22L27%2C22z'%20fill%3D'%23ffffff'%2F%3E%3C%2Fsvg%3E"); }

/* Pagination Styles */
.swiper-pagination {
  position: absolute;
  text-align: center;
  -webkit-transition: 300ms;
  -moz-transition: 300ms;
  -o-transition: 300ms;
  transition: 300ms;
  -webkit-transform: translate3d(0, 0, 0);
  -ms-transform: translate3d(0, 0, 0);
  -o-transform: translate3d(0, 0, 0);
  transform: translate3d(0, 0, 0);
  z-index: 10; }

.swiper-pagination.swiper-pagination-hidden {
  opacity: 0; }

.swiper-pagination-bullet {
  width: 8px;
  height: 8px;
  display: inline-block;
  border-radius: 100%;
  background: #000;
  opacity: 0.2; }

button.swiper-pagination-bullet {
  border: none;
  margin: 0;
  padding: 0;
  box-shadow: none;
  -moz-appearance: none;
  -ms-appearance: none;
  -webkit-appearance: none;
  appearance: none; }

.swiper-pagination-clickable .swiper-pagination-bullet {
  cursor: pointer; }

.swiper-pagination-white .swiper-pagination-bullet {
  background: #fff; }

.swiper-pagination-bullet-active {
  opacity: 1; }

.swiper-pagination-white .swiper-pagination-bullet-active {
  background: #fff; }

.swiper-pagination-black .swiper-pagination-bullet-active {
  background: #000; }

.swiper-container-vertical > .swiper-pagination {
  right: 10px;
  top: 50%;
  -webkit-transform: translate3d(0px, -50%, 0);
  -moz-transform: translate3d(0px, -50%, 0);
  -o-transform: translate(0px, -50%);
  -ms-transform: translate3d(0px, -50%, 0);
  transform: translate3d(0px, -50%, 0); }

.swiper-container-vertical > .swiper-pagination .swiper-pagination-bullet {
  margin: 5px 0;
  display: block; }

.swiper-container-horizontal > .swiper-pagination {
  bottom: 10px;
  left: 0;
  width: 100%; }

.swiper-container-horizontal > .swiper-pagination .swiper-pagination-bullet {
  margin: 0 5px; }

/* 3D Container */
.swiper-container-3d {
  -webkit-perspective: 1200px;
  -moz-perspective: 1200px;
  -o-perspective: 1200px;
  perspective: 1200px; }

.swiper-container-3d .swiper-wrapper,
.swiper-container-3d .swiper-slide,
.swiper-container-3d .swiper-slide-shadow-left,
.swiper-container-3d .swiper-slide-shadow-right,
.swiper-container-3d .swiper-slide-shadow-top,
.swiper-container-3d .swiper-slide-shadow-bottom,
.swiper-container-3d .swiper-cube-shadow {
  -webkit-transform-style: preserve-3d;
  -moz-transform-style: preserve-3d;
  -ms-transform-style: preserve-3d;
  transform-style: preserve-3d; }

.swiper-container-3d .swiper-slide-shadow-left,
.swiper-container-3d .swiper-slide-shadow-right,
.swiper-container-3d .swiper-slide-shadow-top,
.swiper-container-3d .swiper-slide-shadow-bottom {
  position: absolute;
  left: 0;
  top: 0;
  width: 100%;
  height: 100%;
  pointer-events: none;
  z-index: 10; }

.swiper-container-3d .swiper-slide-shadow-left {
  background-image: -webkit-gradient(linear, left top, right top, from(rgba(0, 0, 0, 0.5)), to(transparent));
  /* Safari 4+, Chrome */
  background-image: -webkit-linear-gradient(right, rgba(0, 0, 0, 0.5), transparent);
  /* Chrome 10+, Safari 5.1+, iOS 5+ */
  background-image: -moz-linear-gradient(right, rgba(0, 0, 0, 0.5), transparent);
  /* Firefox 3.6-15 */
  background-image: -o-linear-gradient(right, rgba(0, 0, 0, 0.5), transparent);
  /* Opera 11.10-12.00 */
  background-image: linear-gradient(to left, rgba(0, 0, 0, 0.5), transparent);
  /* Firefox 16+, IE10, Opera 12.50+ */ }

.swiper-container-3d .swiper-slide-shadow-right {
  background-image: -webkit-gradient(linear, right top, left top, from(rgba(0, 0, 0, 0.5)), to(transparent));
  /* Safari 4+, Chrome */
  background-image: -webkit-linear-gradient(left, rgba(0, 0, 0, 0.5), transparent);
  /* Chrome 10+, Safari 5.1+, iOS 5+ */
  background-image: -moz-linear-gradient(left, rgba(0, 0, 0, 0.5), transparent);
  /* Firefox 3.6-15 */
  background-image: -o-linear-gradient(left, rgba(0, 0, 0, 0.5), transparent);
  /* Opera 11.10-12.00 */
  background-image: linear-gradient(to right, rgba(0, 0, 0, 0.5), transparent);
  /* Firefox 16+, IE10, Opera 12.50+ */ }

.swiper-container-3d .swiper-slide-shadow-top {
  background-image: -webkit-gradient(linear, left top, left bottom, from(rgba(0, 0, 0, 0.5)), to(transparent));
  /* Safari 4+, Chrome */
  background-image: -webkit-linear-gradient(bottom, rgba(0, 0, 0, 0.5), transparent);
  /* Chrome 10+, Safari 5.1+, iOS 5+ */
  background-image: -moz-linear-gradient(bottom, rgba(0, 0, 0, 0.5), transparent);
  /* Firefox 3.6-15 */
  background-image: -o-linear-gradient(bottom, rgba(0, 0, 0, 0.5), transparent);
  /* Opera 11.10-12.00 */
  background-image: linear-gradient(to top, rgba(0, 0, 0, 0.5), transparent);
  /* Firefox 16+, IE10, Opera 12.50+ */ }

.swiper-container-3d .swiper-slide-shadow-bottom {
  background-image: -webkit-gradient(linear, left bottom, left top, from(rgba(0, 0, 0, 0.5)), to(transparent));
  /* Safari 4+, Chrome */
  background-image: -webkit-linear-gradient(top, rgba(0, 0, 0, 0.5), transparent);
  /* Chrome 10+, Safari 5.1+, iOS 5+ */
  background-image: -moz-linear-gradient(top, rgba(0, 0, 0, 0.5), transparent);
  /* Firefox 3.6-15 */
  background-image: -o-linear-gradient(top, rgba(0, 0, 0, 0.5), transparent);
  /* Opera 11.10-12.00 */
  background-image: linear-gradient(to bottom, rgba(0, 0, 0, 0.5), transparent);
  /* Firefox 16+, IE10, Opera 12.50+ */ }

/* Coverflow */
.swiper-container-coverflow .swiper-wrapper {
  /* Windows 8 IE 10 fix */
  -ms-perspective: 1200px; }

/* Fade */
.swiper-container-fade.swiper-container-free-mode .swiper-slide {
  -webkit-transition-timing-function: ease-out;
  -moz-transition-timing-function: ease-out;
  -ms-transition-timing-function: ease-out;
  -o-transition-timing-function: ease-out;
  transition-timing-function: ease-out; }

.swiper-container-fade .swiper-slide {
  pointer-events: none; }

.swiper-container-fade .swiper-slide .swiper-slide {
  pointer-events: none; }

.swiper-container-fade .swiper-slide-active,
.swiper-container-fade .swiper-slide-active .swiper-slide-active {
  pointer-events: auto; }

/* Cube */
.swiper-container-cube {
  overflow: visible; }

.swiper-container-cube .swiper-slide {
  pointer-events: none;
  visibility: hidden;
  -webkit-transform-origin: 0 0;
  -moz-transform-origin: 0 0;
  -ms-transform-origin: 0 0;
  transform-origin: 0 0;
  -webkit-backface-visibility: hidden;
  -moz-backface-visibility: hidden;
  -ms-backface-visibility: hidden;
  backface-visibility: hidden;
  width: 100%;
  height: 100%;
  z-index: 1; }

.swiper-container-cube.swiper-container-rtl .swiper-slide {
  -webkit-transform-origin: 100% 0;
  -moz-transform-origin: 100% 0;
  -ms-transform-origin: 100% 0;
  transform-origin: 100% 0; }

.swiper-container-cube .swiper-slide-active,
.swiper-container-cube .swiper-slide-next,
.swiper-container-cube .swiper-slide-prev,
.swiper-container-cube .swiper-slide-next + .swiper-slide {
  pointer-events: auto;
  visibility: visible; }

.swiper-container-cube .swiper-slide-shadow-top,
.swiper-container-cube .swiper-slide-shadow-bottom,
.swiper-container-cube .swiper-slide-shadow-left,
.swiper-container-cube .swiper-slide-shadow-right {
  z-index: 0;
  -webkit-backface-visibility: hidden;
  -moz-backface-visibility: hidden;
  -ms-backface-visibility: hidden;
  backface-visibility: hidden; }

.swiper-container-cube .swiper-cube-shadow {
  position: absolute;
  left: 0;
  bottom: 0px;
  width: 100%;
  height: 100%;
  background: #000;
  opacity: 0.6;
  -webkit-filter: blur(50px);
  filter: blur(50px);
  z-index: 0; }

/* Scrollbar */
.swiper-scrollbar {
  border-radius: 10px;
  position: relative;
  -ms-touch-action: none;
  background: rgba(0, 0, 0, 0.1); }

.swiper-container-horizontal > .swiper-scrollbar {
  position: absolute;
  left: 1%;
  bottom: 3px;
  z-index: 50;
  height: 5px;
  width: 98%; }

.swiper-container-vertical > .swiper-scrollbar {
  position: absolute;
  right: 3px;
  top: 1%;
  z-index: 50;
  width: 5px;
  height: 98%; }

.swiper-scrollbar-drag {
  height: 100%;
  width: 100%;
  position: relative;
  background: rgba(0, 0, 0, 0.5);
  border-radius: 10px;
  left: 0;
  top: 0; }

.swiper-scrollbar-cursor-drag {
  cursor: move; }

/* Preloader */
.swiper-lazy-preloader {
  width: 42px;
  height: 42px;
  position: absolute;
  left: 50%;
  top: 50%;
  margin-left: -21px;
  margin-top: -21px;
  z-index: 10;
  -webkit-transform-origin: 50%;
  -moz-transform-origin: 50%;
  transform-origin: 50%;
  -webkit-animation: swiper-preloader-spin 1s steps(12, end) infinite;
  -moz-animation: swiper-preloader-spin 1s steps(12, end) infinite;
  animation: swiper-preloader-spin 1s steps(12, end) infinite; }

.swiper-lazy-preloader:after {
  display: block;
  content: "";
  width: 100%;
  height: 100%;
  background-image: url("data:image/svg+xml;charset=utf-8,%3Csvg%20viewBox%3D'0%200%20120%20120'%20xmlns%3D'http%3A%2F%2Fwww.w3.org%2F2000%2Fsvg'%20xmlns%3Axlink%3D'http%3A%2F%2Fwww.w3.org%2F1999%2Fxlink'%3E%3Cdefs%3E%3Cline%20id%3D'l'%20x1%3D'60'%20x2%3D'60'%20y1%3D'7'%20y2%3D'27'%20stroke%3D'%236c6c6c'%20stroke-width%3D'11'%20stroke-linecap%3D'round'%2F%3E%3C%2Fdefs%3E%3Cg%3E%3Cuse%20xlink%3Ahref%3D'%23l'%20opacity%3D'.27'%2F%3E%3Cuse%20xlink%3Ahref%3D'%23l'%20opacity%3D'.27'%20transform%3D'rotate(30%2060%2C60)'%2F%3E%3Cuse%20xlink%3Ahref%3D'%23l'%20opacity%3D'.27'%20transform%3D'rotate(60%2060%2C60)'%2F%3E%3Cuse%20xlink%3Ahref%3D'%23l'%20opacity%3D'.27'%20transform%3D'rotate(90%2060%2C60)'%2F%3E%3Cuse%20xlink%3Ahref%3D'%23l'%20opacity%3D'.27'%20transform%3D'rotate(120%2060%2C60)'%2F%3E%3Cuse%20xlink%3Ahref%3D'%23l'%20opacity%3D'.27'%20transform%3D'rotate(150%2060%2C60)'%2F%3E%3Cuse%20xlink%3Ahref%3D'%23l'%20opacity%3D'.37'%20transform%3D'rotate(180%2060%2C60)'%2F%3E%3Cuse%20xlink%3Ahref%3D'%23l'%20opacity%3D'.46'%20transform%3D'rotate(210%2060%2C60)'%2F%3E%3Cuse%20xlink%3Ahref%3D'%23l'%20opacity%3D'.56'%20transform%3D'rotate(240%2060%2C60)'%2F%3E%3Cuse%20xlink%3Ahref%3D'%23l'%20opacity%3D'.66'%20transform%3D'rotate(270%2060%2C60)'%2F%3E%3Cuse%20xlink%3Ahref%3D'%23l'%20opacity%3D'.75'%20transform%3D'rotate(300%2060%2C60)'%2F%3E%3Cuse%20xlink%3Ahref%3D'%23l'%20opacity%3D'.85'%20transform%3D'rotate(330%2060%2C60)'%2F%3E%3C%2Fg%3E%3C%2Fsvg%3E");
  background-position: 50%;
  -webkit-background-size: 100%;
  background-size: 100%;
  background-repeat: no-repeat; }

.swiper-lazy-preloader-white:after {
  background-image: url("data:image/svg+xml;charset=utf-8,%3Csvg%20viewBox%3D'0%200%20120%20120'%20xmlns%3D'http%3A%2F%2Fwww.w3.org%2F2000%2Fsvg'%20xmlns%3Axlink%3D'http%3A%2F%2Fwww.w3.org%2F1999%2Fxlink'%3E%3Cdefs%3E%3Cline%20id%3D'l'%20x1%3D'60'%20x2%3D'60'%20y1%3D'7'%20y2%3D'27'%20stroke%3D'%23fff'%20stroke-width%3D'11'%20stroke-linecap%3D'round'%2F%3E%3C%2Fdefs%3E%3Cg%3E%3Cuse%20xlink%3Ahref%3D'%23l'%20opacity%3D'.27'%2F%3E%3Cuse%20xlink%3Ahref%3D'%23l'%20opacity%3D'.27'%20transform%3D'rotate(30%2060%2C60)'%2F%3E%3Cuse%20xlink%3Ahref%3D'%23l'%20opacity%3D'.27'%20transform%3D'rotate(60%2060%2C60)'%2F%3E%3Cuse%20xlink%3Ahref%3D'%23l'%20opacity%3D'.27'%20transform%3D'rotate(90%2060%2C60)'%2F%3E%3Cuse%20xlink%3Ahref%3D'%23l'%20opacity%3D'.27'%20transform%3D'rotate(120%2060%2C60)'%2F%3E%3Cuse%20xlink%3Ahref%3D'%23l'%20opacity%3D'.27'%20transform%3D'rotate(150%2060%2C60)'%2F%3E%3Cuse%20xlink%3Ahref%3D'%23l'%20opacity%3D'.37'%20transform%3D'rotate(180%2060%2C60)'%2F%3E%3Cuse%20xlink%3Ahref%3D'%23l'%20opacity%3D'.46'%20transform%3D'rotate(210%2060%2C60)'%2F%3E%3Cuse%20xlink%3Ahref%3D'%23l'%20opacity%3D'.56'%20transform%3D'rotate(240%2060%2C60)'%2F%3E%3Cuse%20xlink%3Ahref%3D'%23l'%20opacity%3D'.66'%20transform%3D'rotate(270%2060%2C60)'%2F%3E%3Cuse%20xlink%3Ahref%3D'%23l'%20opacity%3D'.75'%20transform%3D'rotate(300%2060%2C60)'%2F%3E%3Cuse%20xlink%3Ahref%3D'%23l'%20opacity%3D'.85'%20transform%3D'rotate(330%2060%2C60)'%2F%3E%3C%2Fg%3E%3C%2Fsvg%3E"); }

@-webkit-keyframes swiper-preloader-spin {
  100% {
    -webkit-transform: rotate(360deg); } }

@keyframes swiper-preloader-spin {
  100% {
    transform: rotate(360deg); } }

ion-slides {
  width: 100%;
  height: 100%;
  display: block; }

.slide-zoom {
  display: block;
  width: 100%;
  text-align: center; }

.swiper-container {
  width: 100%;
  height: 100%;
  padding: 0;
  overflow: hidden; }

.swiper-wrapper {
  position: absolute;
  left: 0;
  top: 0;
  width: 100%;
  height: 100%;
  padding: 0; }

.swiper-slide {
  width: 100%;
  height: 100%;
  box-sizing: border-box;
  /* Center slide text vertically */ }
  .swiper-slide img {
    width: auto;
    height: auto;
    max-width: 100%;
    max-height: 100%; }

.scroll-refresher {
  position: absolute;
  top: -60px;
  right: 0;
  left: 0;
  overflow: hidden;
  margin: auto;
  height: 60px; }
  .scroll-refresher .ionic-refresher-content {
    position: absolute;
    bottom: 15px;
    left: 0;
    width: 100%;
    color: #666666;
    text-align: center;
    font-size: 30px; }
    .scroll-refresher .ionic-refresher-content .text-refreshing,
    .scroll-refresher .ionic-refresher-content .text-pulling {
      font-size: 16px;
      line-height: 16px; }
    .scroll-refresher .ionic-refresher-content.ionic-refresher-with-text {
      bottom: 10px; }
  .scroll-refresher .icon-refreshing,
  .scroll-refresher .icon-pulling {
    width: 100%;
    -webkit-backface-visibility: hidden;
    backface-visibility: hidden;
    -webkit-transform-style: preserve-3d;
    transform-style: preserve-3d; }
  .scroll-refresher .icon-pulling {
    -webkit-animation-name: refresh-spin-back;
    animation-name: refresh-spin-back;
    -webkit-animation-duration: 200ms;
    animation-duration: 200ms;
    -webkit-animation-timing-function: linear;
    animation-timing-function: linear;
    -webkit-animation-fill-mode: none;
    animation-fill-mode: none;
    -webkit-transform: translate3d(0, 0, 0) rotate(0deg);
    transform: translate3d(0, 0, 0) rotate(0deg); }
  .scroll-refresher .icon-refreshing,
  .scroll-refresher .text-refreshing {
    display: none; }
  .scroll-refresher .icon-refreshing {
    -webkit-animation-duration: 1.5s;
    animation-duration: 1.5s; }
  .scroll-refresher.active .icon-pulling:not(.pulling-rotation-disabled) {
    -webkit-animation-name: refresh-spin;
    animation-name: refresh-spin;
    -webkit-transform: translate3d(0, 0, 0) rotate(-180deg);
    transform: translate3d(0, 0, 0) rotate(-180deg); }
  .scroll-refresher.active.refreshing {
    -webkit-transition: -webkit-transform 0.2s;
    transition: -webkit-transform 0.2s;
    -webkit-transition: transform 0.2s;
    transition: transform 0.2s;
    -webkit-transform: scale(1, 1);
    transform: scale(1, 1); }
    .scroll-refresher.active.refreshing .icon-pulling,
    .scroll-refresher.active.refreshing .text-pulling {
      display: none; }
    .scroll-refresher.active.refreshing .icon-refreshing,
    .scroll-refresher.active.refreshing .text-refreshing {
      display: block; }
    .scroll-refresher.active.refreshing.refreshing-tail {
      -webkit-transform: scale(0, 0);
      transform: scale(0, 0); }

.overflow-scroll > .scroll {
  -webkit-overflow-scrolling: touch;
  width: 100%; }
  .overflow-scroll > .scroll.overscroll {
    position: fixed;
    right: 0;
    left: 0; }

.overflow-scroll.padding > .scroll.overscroll {
  padding: 10px; }

@-webkit-keyframes refresh-spin {
  0% {
    -webkit-transform: translate3d(0, 0, 0) rotate(0); }
  100% {
    -webkit-transform: translate3d(0, 0, 0) rotate(180deg); } }

@keyframes refresh-spin {
  0% {
    transform: translate3d(0, 0, 0) rotate(0); }
  100% {
    transform: translate3d(0, 0, 0) rotate(180deg); } }

@-webkit-keyframes refresh-spin-back {
  0% {
    -webkit-transform: translate3d(0, 0, 0) rotate(180deg); }
  100% {
    -webkit-transform: translate3d(0, 0, 0) rotate(0); } }

@keyframes refresh-spin-back {
  0% {
    transform: translate3d(0, 0, 0) rotate(180deg); }
  100% {
    transform: translate3d(0, 0, 0) rotate(0); } }

/**
 * Spinners
 * --------------------------------------------------
 */
.spinner {
  stroke: #444;
  fill: #444; }
  .spinner svg {
    width: 28px;
    height: 28px; }
  .spinner.spinner-light {
    stroke: #fff;
    fill: #fff; }
  .spinner.spinner-stable {
    stroke: #f8f8f8;
    fill: #f8f8f8; }
  .spinner.spinner-positive {
    stroke: #387ef5;
    fill: #387ef5; }
  .spinner.spinner-calm {
    stroke: #11c1f3;
    fill: #11c1f3; }
  .spinner.spinner-balanced {
    stroke: #33cd5f;
    fill: #33cd5f; }
  .spinner.spinner-assertive {
    stroke: #ef473a;
    fill: #ef473a; }
  .spinner.spinner-energized {
    stroke: #ffc900;
    fill: #ffc900; }
  .spinner.spinner-royal {
    stroke: #886aea;
    fill: #886aea; }
  .spinner.spinner-dark {
    stroke: #444;
    fill: #444; }

.spinner-android {
  stroke: #4b8bf4; }

.spinner-ios,
.spinner-ios-small {
  stroke: #69717d; }

.spinner-spiral .stop1 {
  stop-color: #fff;
  stop-opacity: 0; }

.spinner-spiral.spinner-light .stop1 {
  stop-color: #444; }

.spinner-spiral.spinner-light .stop2 {
  stop-color: #fff; }

.spinner-spiral.spinner-stable .stop2 {
  stop-color: #f8f8f8; }

.spinner-spiral.spinner-positive .stop2 {
  stop-color: #387ef5; }

.spinner-spiral.spinner-calm .stop2 {
  stop-color: #11c1f3; }

.spinner-spiral.spinner-balanced .stop2 {
  stop-color: #33cd5f; }

.spinner-spiral.spinner-assertive .stop2 {
  stop-color: #ef473a; }

.spinner-spiral.spinner-energized .stop2 {
  stop-color: #ffc900; }

.spinner-spiral.spinner-royal .stop2 {
  stop-color: #886aea; }

.spinner-spiral.spinner-dark .stop2 {
  stop-color: #444; }

/**
 * Forms
 * --------------------------------------------------
 */
form {
  margin: 0 0 1.42857; }

legend {
  display: block;
  margin-bottom: 1.42857;
  padding: 0;
  width: 100%;
  border: 1px solid #ddd;
  color: #444;
  font-size: 21px;
  line-height: 2.85714; }
  legend small {
    color: #f8f8f8;
    font-size: 1.07143; }

label,
input,
button,
select,
textarea {
  font-weight: normal;
  font-size: 14px;
  line-height: 1.42857; }

input,
button,
select,
textarea {
  font-family: "-apple-system", "Helvetica Neue", "Roboto", "Segoe UI", sans-serif; }

.item-input {
  display: -webkit-box;
  display: -webkit-flex;
  display: -moz-box;
  display: -moz-flex;
  display: -ms-flexbox;
  display: flex;
  -webkit-box-align: center;
  -ms-flex-align: center;
  -webkit-align-items: center;
  -moz-align-items: center;
  align-items: center;
  position: relative;
  overflow: hidden;
  padding: 6px 0 5px 16px; }
  .item-input input {
    -webkit-border-radius: 0;
    border-radius: 0;
    -webkit-box-flex: 1;
    -webkit-flex: 1 220px;
    -moz-box-flex: 1;
    -moz-flex: 1 220px;
    -ms-flex: 1 220px;
    flex: 1 220px;
    -webkit-appearance: none;
    -moz-appearance: none;
    appearance: none;
    margin: 0;
    padding-right: 24px;
    background-color: transparent; }
  .item-input .button .icon {
    -webkit-box-flex: 0;
    -webkit-flex: 0 0 24px;
    -moz-box-flex: 0;
    -moz-flex: 0 0 24px;
    -ms-flex: 0 0 24px;
    flex: 0 0 24px;
    position: static;
    display: inline-block;
    height: auto;
    text-align: center;
    font-size: 16px; }
  .item-input .button-bar {
    -webkit-border-radius: 0;
    border-radius: 0;
    -webkit-box-flex: 1;
    -webkit-flex: 1 0 220px;
    -moz-box-flex: 1;
    -moz-flex: 1 0 220px;
    -ms-flex: 1 0 220px;
    flex: 1 0 220px;
    -webkit-appearance: none;
    -moz-appearance: none;
    appearance: none; }
  .item-input .icon {
    min-width: 14px; }

.platform-windowsphone .item-input input {
  flex-shrink: 1; }

.item-input-inset {
  display: -webkit-box;
  display: -webkit-flex;
  display: -moz-box;
  display: -moz-flex;
  display: -ms-flexbox;
  display: flex;
  -webkit-box-align: center;
  -ms-flex-align: center;
  -webkit-align-items: center;
  -moz-align-items: center;
  align-items: center;
  position: relative;
  overflow: hidden;
  padding: 10.66667px; }

.item-input-wrapper {
  display: -webkit-box;
  display: -webkit-flex;
  display: -moz-box;
  display: -moz-flex;
  display: -ms-flexbox;
  display: flex;
  -webkit-box-flex: 1;
  -webkit-flex: 1 0;
  -moz-box-flex: 1;
  -moz-flex: 1 0;
  -ms-flex: 1 0;
  flex: 1 0;
  -webkit-box-align: center;
  -ms-flex-align: center;
  -webkit-align-items: center;
  -moz-align-items: center;
  align-items: center;
  -webkit-border-radius: 4px;
  border-radius: 4px;
  padding-right: 8px;
  padding-left: 8px;
  background: #eee; }

.item-input-inset .item-input-wrapper input {
  padding-left: 4px;
  height: 29px;
  background: transparent;
  line-height: 18px; }

.item-input-wrapper ~ .button {
  margin-left: 10.66667px; }

.input-label {
  display: table;
  padding: 7px 10px 7px 0px;
  max-width: 200px;
  width: 35%;
  color: #444;
  font-size: 16px; }

.placeholder-icon {
  color: #aaa; }
  .placeholder-icon:first-child {
    padding-right: 6px; }
  .placeholder-icon:last-child {
    padding-left: 6px; }

.item-stacked-label {
  display: block;
  background-color: transparent;
  box-shadow: none; }
  .item-stacked-label .input-label, .item-stacked-label .icon {
    display: inline-block;
    padding: 4px 0 0 0px;
    vertical-align: middle; }

.item-stacked-label input,
.item-stacked-label textarea {
  -webkit-border-radius: 2px;
  border-radius: 2px;
  padding: 4px 8px 3px 0;
  border: none;
  background-color: #fff; }

.item-stacked-label input {
  overflow: hidden;
  height: 46px; }

.item-select.item-stacked-label select {
  position: relative;
  padding: 0px;
  max-width: 90%;
  direction: ltr;
  white-space: pre-wrap;
  margin: -3px; }

.item-floating-label {
  display: block;
  background-color: transparent;
  box-shadow: none; }
  .item-floating-label .input-label {
    position: relative;
    padding: 5px 0 0 0;
    opacity: 0;
    top: 10px;
    -webkit-transition: opacity 0.15s ease-in, top 0.2s linear;
    transition: opacity 0.15s ease-in, top 0.2s linear; }
    .item-floating-label .input-label.has-input {
      opacity: 1;
      top: 0;
      -webkit-transition: opacity 0.15s ease-in, top 0.2s linear;
      transition: opacity 0.15s ease-in, top 0.2s linear; }

textarea,
input[type="text"],
input[type="password"],
input[type="datetime"],
input[type="datetime-local"],
input[type="date"],
input[type="month"],
input[type="time"],
input[type="week"],
input[type="number"],
input[type="email"],
input[type="url"],
input[type="search"],
input[type="tel"],
input[type="color"] {
  display: block;
  padding-top: 2px;
  padding-left: 0;
  height: 34px;
  color: #111;
  vertical-align: middle;
  font-size: 14px;
  line-height: 16px; }

.platform-ios input[type="datetime-local"],
.platform-ios input[type="date"],
.platform-ios input[type="month"],
.platform-ios input[type="time"],
.platform-ios input[type="week"],
.platform-android input[type="datetime-local"],
.platform-android input[type="date"],
.platform-android input[type="month"],
.platform-android input[type="time"],
.platform-android input[type="week"] {
  padding-top: 8px; }

.item-input input,
.item-input textarea {
  width: 100%; }

textarea {
  padding-left: 0; }
  textarea::-moz-placeholder {
    color: #aaaaaa; }
  textarea:-ms-input-placeholder {
    color: #aaaaaa; }
  textarea::-webkit-input-placeholder {
    color: #aaaaaa;
    text-indent: -3px; }

textarea {
  height: auto; }

textarea,
input[type="text"],
input[type="password"],
input[type="datetime"],
input[type="datetime-local"],
input[type="date"],
input[type="month"],
input[type="time"],
input[type="week"],
input[type="number"],
input[type="email"],
input[type="url"],
input[type="search"],
input[type="tel"],
input[type="color"] {
  border: 0; }

input[type="radio"],
input[type="checkbox"] {
  margin: 0;
  line-height: normal; }

.item-input input[type="file"],
.item-input input[type="image"],
.item-input input[type="submit"],
.item-input input[type="reset"],
.item-input input[type="button"],
.item-input input[type="radio"],
.item-input input[type="checkbox"] {
  width: auto; }

input[type="file"] {
  line-height: 34px; }

.previous-input-focus,
.cloned-text-input + input,
.cloned-text-input + textarea {
  position: absolute !important;
  left: -9999px;
  width: 200px; }

input::-moz-placeholder,
textarea::-moz-placeholder {
  color: #aaaaaa; }

input:-ms-input-placeholder,
textarea:-ms-input-placeholder {
  color: #aaaaaa; }

input::-webkit-input-placeholder,
textarea::-webkit-input-placeholder {
  color: #aaaaaa;
  text-indent: 0; }

input[disabled],
select[disabled],
textarea[disabled],
input[readonly]:not(.cloned-text-input),
textarea[readonly]:not(.cloned-text-input),
select[readonly] {
  background-color: #f8f8f8;
  cursor: not-allowed; }

input[type="radio"][disabled],
input[type="checkbox"][disabled],
input[type="radio"][readonly],
input[type="checkbox"][readonly] {
  background-color: transparent; }

/**
 * Checkbox
 * --------------------------------------------------
 */
.checkbox {
  position: relative;
  display: inline-block;
  padding: 7px 7px;
  cursor: pointer; }
  .checkbox input:before,
  .checkbox .checkbox-icon:before {
    border-color: #ddd; }
  .checkbox input:checked:before,
  .checkbox input:checked + .checkbox-icon:before {
    background: #387ef5;
    border-color: #387ef5; }

.checkbox-light input:before,
.checkbox-light .checkbox-icon:before {
  border-color: #ddd; }

.checkbox-light input:checked:before,
.checkbox-light input:checked + .checkbox-icon:before {
  background: #ddd;
  border-color: #ddd; }

.checkbox-stable input:before,
.checkbox-stable .checkbox-icon:before {
  border-color: #b2b2b2; }

.checkbox-stable input:checked:before,
.checkbox-stable input:checked + .checkbox-icon:before {
  background: #b2b2b2;
  border-color: #b2b2b2; }

.checkbox-positive input:before,
.checkbox-positive .checkbox-icon:before {
  border-color: #387ef5; }

.checkbox-positive input:checked:before,
.checkbox-positive input:checked + .checkbox-icon:before {
  background: #387ef5;
  border-color: #387ef5; }

.checkbox-calm input:before,
.checkbox-calm .checkbox-icon:before {
  border-color: #11c1f3; }

.checkbox-calm input:checked:before,
.checkbox-calm input:checked + .checkbox-icon:before {
  background: #11c1f3;
  border-color: #11c1f3; }

.checkbox-assertive input:before,
.checkbox-assertive .checkbox-icon:before {
  border-color: #ef473a; }

.checkbox-assertive input:checked:before,
.checkbox-assertive input:checked + .checkbox-icon:before {
  background: #ef473a;
  border-color: #ef473a; }

.checkbox-balanced input:before,
.checkbox-balanced .checkbox-icon:before {
  border-color: #33cd5f; }

.checkbox-balanced input:checked:before,
.checkbox-balanced input:checked + .checkbox-icon:before {
  background: #33cd5f;
  border-color: #33cd5f; }

.checkbox-energized input:before,
.checkbox-energized .checkbox-icon:before {
  border-color: #ffc900; }

.checkbox-energized input:checked:before,
.checkbox-energized input:checked + .checkbox-icon:before {
  background: #ffc900;
  border-color: #ffc900; }

.checkbox-royal input:before,
.checkbox-royal .checkbox-icon:before {
  border-color: #886aea; }

.checkbox-royal input:checked:before,
.checkbox-royal input:checked + .checkbox-icon:before {
  background: #886aea;
  border-color: #886aea; }

.checkbox-dark input:before,
.checkbox-dark .checkbox-icon:before {
  border-color: #444; }

.checkbox-dark input:checked:before,
.checkbox-dark input:checked + .checkbox-icon:before {
  background: #444;
  border-color: #444; }

.checkbox input:disabled:before,
.checkbox input:disabled + .checkbox-icon:before {
  border-color: #ddd; }

.checkbox input:disabled:checked:before,
.checkbox input:disabled:checked + .checkbox-icon:before {
  background: #ddd; }

.checkbox.checkbox-input-hidden input {
  display: none !important; }

.checkbox input,
.checkbox-icon {
  position: relative;
  width: 28px;
  height: 28px;
  display: block;
  border: 0;
  background: transparent;
  cursor: pointer;
  -webkit-appearance: none; }
  .checkbox input:before,
  .checkbox-icon:before {
    display: table;
    width: 100%;
    height: 100%;
    border-width: 1px;
    border-style: solid;
    border-radius: 28px;
    background: #fff;
    content: ' ';
    -webkit-transition: background-color 20ms ease-in-out;
    transition: background-color 20ms ease-in-out; }

.checkbox input:checked:before,
input:checked + .checkbox-icon:before {
  border-width: 2px; }

.checkbox input:after,
.checkbox-icon:after {
  -webkit-transition: opacity 0.05s ease-in-out;
  transition: opacity 0.05s ease-in-out;
  -webkit-transform: rotate(-45deg);
  transform: rotate(-45deg);
  position: absolute;
  top: 33%;
  left: 25%;
  display: table;
  width: 14px;
  height: 6px;
  border: 1px solid #fff;
  border-top: 0;
  border-right: 0;
  content: ' ';
  opacity: 0; }

.platform-android .checkbox-platform input:before,
.platform-android .checkbox-platform .checkbox-icon:before,
.checkbox-square input:before,
.checkbox-square .checkbox-icon:before {
  border-radius: 2px;
  width: 72%;
  height: 72%;
  margin-top: 14%;
  margin-left: 14%;
  border-width: 2px; }

.platform-android .checkbox-platform input:after,
.platform-android .checkbox-platform .checkbox-icon:after,
.checkbox-square input:after,
.checkbox-square .checkbox-icon:after {
  border-width: 2px;
  top: 19%;
  left: 25%;
  width: 13px;
  height: 7px; }

.platform-android .item-checkbox-right .checkbox-square .checkbox-icon::after {
  top: 31%; }

.grade-c .checkbox input:after,
.grade-c .checkbox-icon:after {
  -webkit-transform: rotate(0);
  transform: rotate(0);
  top: 3px;
  left: 4px;
  border: none;
  color: #fff;
  content: '\2713';
  font-weight: bold;
  font-size: 20px; }

.checkbox input:checked:after,
input:checked + .checkbox-icon:after {
  opacity: 1; }

.item-checkbox {
  padding-left: 60px; }
  .item-checkbox.active {
    box-shadow: none; }

.item-checkbox .checkbox {
  position: absolute;
  top: 50%;
  right: 8px;
  left: 8px;
  z-index: 3;
  margin-top: -21px; }

.item-checkbox.item-checkbox-right {
  padding-right: 60px;
  padding-left: 16px; }

.item-checkbox-right .checkbox input,
.item-checkbox-right .checkbox-icon {
  float: right; }

/**
 * Toggle
 * --------------------------------------------------
 */
.item-toggle {
  pointer-events: none; }

.toggle {
  position: relative;
  display: inline-block;
  pointer-events: auto;
  margin: -5px;
  padding: 5px; }
  .toggle input:checked + .track {
    border-color: #4cd964;
    background-color: #4cd964; }
  .toggle.dragging .handle {
    background-color: #f2f2f2 !important; }

.toggle.toggle-light input:checked + .track {
  border-color: #ddd;
  background-color: #ddd; }

.toggle.toggle-stable input:checked + .track {
  border-color: #b2b2b2;
  background-color: #b2b2b2; }

.toggle.toggle-positive input:checked + .track {
  border-color: #387ef5;
  background-color: #387ef5; }

.toggle.toggle-calm input:checked + .track {
  border-color: #11c1f3;
  background-color: #11c1f3; }

.toggle.toggle-assertive input:checked + .track {
  border-color: #ef473a;
  background-color: #ef473a; }

.toggle.toggle-balanced input:checked + .track {
  border-color: #33cd5f;
  background-color: #33cd5f; }

.toggle.toggle-energized input:checked + .track {
  border-color: #ffc900;
  background-color: #ffc900; }

.toggle.toggle-royal input:checked + .track {
  border-color: #886aea;
  background-color: #886aea; }

.toggle.toggle-dark input:checked + .track {
  border-color: #444;
  background-color: #444; }

.toggle input {
  display: none; }

/* the track appearance when the toggle is "off" */
.toggle .track {
  -webkit-transition-timing-function: ease-in-out;
  transition-timing-function: ease-in-out;
  -webkit-transition-duration: 0.3s;
  transition-duration: 0.3s;
  -webkit-transition-property: background-color, border;
  transition-property: background-color, border;
  display: inline-block;
  box-sizing: border-box;
  width: 51px;
  height: 31px;
  border: solid 2px #e6e6e6;
  border-radius: 20px;
  background-color: #fff;
  content: ' ';
  cursor: pointer;
  pointer-events: none; }

/* Fix to avoid background color bleeding */
/* (occurred on (at least) Android 4.2, Asus MeMO Pad HD7 ME173X) */
.platform-android4_2 .toggle .track {
  -webkit-background-clip: padding-box; }

/* the handle (circle) thats inside the toggle's track area */
/* also the handle's appearance when it is "off" */
.toggle .handle {
  -webkit-transition: 0.3s cubic-bezier(0, 1.1, 1, 1.1);
  transition: 0.3s cubic-bezier(0, 1.1, 1, 1.1);
  -webkit-transition-property: background-color, transform;
  transition-property: background-color, transform;
  position: absolute;
  display: block;
  width: 27px;
  height: 27px;
  border-radius: 27px;
  background-color: #fff;
  top: 7px;
  left: 7px;
  box-shadow: 0 2px 7px rgba(0, 0, 0, 0.35), 0 1px 1px rgba(0, 0, 0, 0.15); }
  .toggle .handle:before {
    position: absolute;
    top: -4px;
    left: -21.5px;
    padding: 18.5px 34px;
    content: " "; }

.toggle input:checked + .track .handle {
  -webkit-transform: translate3d(20px, 0, 0);
  transform: translate3d(20px, 0, 0);
  background-color: #fff; }

.item-toggle.active {
  box-shadow: none; }

.item-toggle,
.item-toggle.item-complex .item-content {
  padding-right: 99px; }

.item-toggle.item-complex {
  padding-right: 0; }

.item-toggle .toggle {
  position: absolute;
  top: 10px;
  right: 16px;
  z-index: 3; }

.toggle input:disabled + .track {
  opacity: .6; }

.toggle-small .track {
  border: 0;
  width: 34px;
  height: 15px;
  background: #9e9e9e; }

.toggle-small input:checked + .track {
  background: rgba(0, 150, 137, 0.5); }

.toggle-small .handle {
  top: 2px;
  left: 4px;
  width: 21px;
  height: 21px;
  box-shadow: 0 2px 5px rgba(0, 0, 0, 0.25); }

.toggle-small input:checked + .track .handle {
  -webkit-transform: translate3d(16px, 0, 0);
  transform: translate3d(16px, 0, 0);
  background: #009689; }

.toggle-small.item-toggle .toggle {
  top: 19px; }

.toggle-small .toggle-light input:checked + .track {
  background-color: rgba(221, 221, 221, 0.5); }

.toggle-small .toggle-light input:checked + .track .handle {
  background-color: #ddd; }

.toggle-small .toggle-stable input:checked + .track {
  background-color: rgba(178, 178, 178, 0.5); }

.toggle-small .toggle-stable input:checked + .track .handle {
  background-color: #b2b2b2; }

.toggle-small .toggle-positive input:checked + .track {
  background-color: rgba(56, 126, 245, 0.5); }

.toggle-small .toggle-positive input:checked + .track .handle {
  background-color: #387ef5; }

.toggle-small .toggle-calm input:checked + .track {
  background-color: rgba(17, 193, 243, 0.5); }

.toggle-small .toggle-calm input:checked + .track .handle {
  background-color: #11c1f3; }

.toggle-small .toggle-assertive input:checked + .track {
  background-color: rgba(239, 71, 58, 0.5); }

.toggle-small .toggle-assertive input:checked + .track .handle {
  background-color: #ef473a; }

.toggle-small .toggle-balanced input:checked + .track {
  background-color: rgba(51, 205, 95, 0.5); }

.toggle-small .toggle-balanced input:checked + .track .handle {
  background-color: #33cd5f; }

.toggle-small .toggle-energized input:checked + .track {
  background-color: rgba(255, 201, 0, 0.5); }

.toggle-small .toggle-energized input:checked + .track .handle {
  background-color: #ffc900; }

.toggle-small .toggle-royal input:checked + .track {
  background-color: rgba(136, 106, 234, 0.5); }

.toggle-small .toggle-royal input:checked + .track .handle {
  background-color: #886aea; }

.toggle-small .toggle-dark input:checked + .track {
  background-color: rgba(68, 68, 68, 0.5); }

.toggle-small .toggle-dark input:checked + .track .handle {
  background-color: #444; }

/**
 * Radio Button Inputs
 * --------------------------------------------------
 */
.item-radio {
  padding: 0; }
  .item-radio:hover {
    cursor: pointer; }

.item-radio .item-content {
  /* give some room to the right for the checkmark icon */
  padding-right: 64px; }

.item-radio .radio-icon {
  /* checkmark icon will be hidden by default */
  position: absolute;
  top: 0;
  right: 0;
  z-index: 3;
  visibility: hidden;
  padding: 14px;
  height: 100%;
  font-size: 24px; }

.item-radio input {
  /* hide any radio button inputs elements (the ugly circles) */
  position: absolute;
  left: -9999px; }
  .item-radio input:checked + .radio-content .item-content {
    /* style the item content when its checked */
    background: #f7f7f7; }
  .item-radio input:checked + .radio-content .radio-icon {
    /* show the checkmark icon when its checked */
    visibility: visible; }

/**
 * Range
 * --------------------------------------------------
 */
.range input {
  display: inline-block;
  overflow: hidden;
  margin-top: 5px;
  margin-bottom: 5px;
  padding-right: 2px;
  padding-left: 1px;
  width: auto;
  height: 43px;
  outline: none;
  background: -webkit-gradient(linear, 50% 0%, 50% 100%, color-stop(0%, #ccc), color-stop(100%, #ccc));
  background: linear-gradient(to right, #ccc 0%, #ccc 100%);
  background-position: center;
  background-size: 99% 2px;
  background-repeat: no-repeat;
  -webkit-appearance: none;
  /*
   &::-ms-track{
     background: transparent;
     border-color: transparent;
     border-width: 11px 0 16px;
     color:transparent;
     margin-top:20px;
   }
   &::-ms-thumb {
     width: $range-slider-width;
     height: $range-slider-height;
     border-radius: $range-slider-border-radius;
     background-color: $toggle-handle-off-bg-color;
     border-color:$toggle-handle-off-bg-color;
     box-shadow: $range-slider-box-shadow;
     margin-left:1px;
     margin-right:1px;
     outline:none;
   }
   &::-ms-fill-upper {
     height: $range-track-height;
     background:$range-default-track-bg;
   }
   */ }
  .range input::-moz-focus-outer {
    /* hide the focus outline in Firefox */
    border: 0; }
  .range input::-webkit-slider-thumb {
    position: relative;
    width: 28px;
    height: 28px;
    border-radius: 50%;
    background-color: #fff;
    box-shadow: 0 0 2px rgba(0, 0, 0, 0.3), 0 3px 5px rgba(0, 0, 0, 0.2);
    cursor: pointer;
    -webkit-appearance: none;
    border: 0; }
  .range input::-webkit-slider-thumb:before {
    /* what creates the colorful line on the left side of the slider */
    position: absolute;
    top: 13px;
    left: -2001px;
    width: 2000px;
    height: 2px;
    background: #444;
    content: ' '; }
  .range input::-webkit-slider-thumb:after {
    /* create a larger (but hidden) hit area */
    position: absolute;
    top: -15px;
    left: -15px;
    padding: 30px;
    content: ' '; }
  .range input::-ms-fill-lower {
    height: 2px;
    background: #444; }

.range {
  display: -webkit-box;
  display: -webkit-flex;
  display: -moz-box;
  display: -moz-flex;
  display: -ms-flexbox;
  display: flex;
  -webkit-box-align: center;
  -ms-flex-align: center;
  -webkit-align-items: center;
  -moz-align-items: center;
  align-items: center;
  padding: 2px 11px; }
  .range.range-light input::-webkit-slider-thumb:before {
    background: #ddd; }
  .range.range-light input::-ms-fill-lower {
    background: #ddd; }
  .range.range-stable input::-webkit-slider-thumb:before {
    background: #b2b2b2; }
  .range.range-stable input::-ms-fill-lower {
    background: #b2b2b2; }
  .range.range-positive input::-webkit-slider-thumb:before {
    background: #387ef5; }
  .range.range-positive input::-ms-fill-lower {
    background: #387ef5; }
  .range.range-calm input::-webkit-slider-thumb:before {
    background: #11c1f3; }
  .range.range-calm input::-ms-fill-lower {
    background: #11c1f3; }
  .range.range-balanced input::-webkit-slider-thumb:before {
    background: #33cd5f; }
  .range.range-balanced input::-ms-fill-lower {
    background: #33cd5f; }
  .range.range-assertive input::-webkit-slider-thumb:before {
    background: #ef473a; }
  .range.range-assertive input::-ms-fill-lower {
    background: #ef473a; }
  .range.range-energized input::-webkit-slider-thumb:before {
    background: #ffc900; }
  .range.range-energized input::-ms-fill-lower {
    background: #ffc900; }
  .range.range-royal input::-webkit-slider-thumb:before {
    background: #886aea; }
  .range.range-royal input::-ms-fill-lower {
    background: #886aea; }
  .range.range-dark input::-webkit-slider-thumb:before {
    background: #444; }
  .range.range-dark input::-ms-fill-lower {
    background: #444; }

.range .icon {
  -webkit-box-flex: 0;
  -webkit-flex: 0;
  -moz-box-flex: 0;
  -moz-flex: 0;
  -ms-flex: 0;
  flex: 0;
  display: block;
  min-width: 24px;
  text-align: center;
  font-size: 24px; }

.range input {
  -webkit-box-flex: 1;
  -webkit-flex: 1;
  -moz-box-flex: 1;
  -moz-flex: 1;
  -ms-flex: 1;
  flex: 1;
  display: block;
  margin-right: 10px;
  margin-left: 10px; }

.range-label {
  -webkit-box-flex: 0;
  -webkit-flex: 0 0 auto;
  -moz-box-flex: 0;
  -moz-flex: 0 0 auto;
  -ms-flex: 0 0 auto;
  flex: 0 0 auto;
  display: block;
  white-space: nowrap; }

.range-label:first-child {
  padding-left: 5px; }

.range input + .range-label {
  padding-right: 5px;
  padding-left: 0; }

.platform-windowsphone .range input {
  height: auto; }

/**
 * Select
 * --------------------------------------------------
 */
.item-select {
  position: relative; }
  .item-select select {
    -webkit-appearance: none;
    -moz-appearance: none;
    appearance: none;
    position: absolute;
    top: 0;
    bottom: 0;
    right: 0;
    padding: 0 48px 0 16px;
    max-width: 65%;
    border: none;
    background: #fff;
    color: #333;
    text-indent: .01px;
    text-overflow: '';
    white-space: nowrap;
    font-size: 14px;
    cursor: pointer;
    direction: rtl; }
  .item-select select::-ms-expand {
    display: none; }
  .item-select option {
    direction: ltr; }
  .item-select:after {
    position: absolute;
    top: 50%;
    right: 16px;
    margin-top: -3px;
    width: 0;
    height: 0;
    border-top: 5px solid;
    border-right: 5px solid transparent;
    border-left: 5px solid transparent;
    color: #999;
    content: "";
    pointer-events: none; }
  .item-select.item-light select {
    background: #fff;
    color: #444; }
  .item-select.item-stable select {
    background: #f8f8f8;
    color: #444; }
  .item-select.item-stable:after, .item-select.item-stable .input-label {
    color: #666666; }
  .item-select.item-positive select {
    background: #387ef5;
    color: #fff; }
  .item-select.item-positive:after, .item-select.item-positive .input-label {
    color: #fff; }
  .item-select.item-calm select {
    background: #11c1f3;
    color: #fff; }
  .item-select.item-calm:after, .item-select.item-calm .input-label {
    color: #fff; }
  .item-select.item-assertive select {
    background: #ef473a;
    color: #fff; }
  .item-select.item-assertive:after, .item-select.item-assertive .input-label {
    color: #fff; }
  .item-select.item-balanced select {
    background: #33cd5f;
    color: #fff; }
  .item-select.item-balanced:after, .item-select.item-balanced .input-label {
    color: #fff; }
  .item-select.item-energized select {
    background: #ffc900;
    color: #fff; }
  .item-select.item-energized:after, .item-select.item-energized .input-label {
    color: #fff; }
  .item-select.item-royal select {
    background: #886aea;
    color: #fff; }
  .item-select.item-royal:after, .item-select.item-royal .input-label {
    color: #fff; }
  .item-select.item-dark select {
    background: #444;
    color: #fff; }
  .item-select.item-dark:after, .item-select.item-dark .input-label {
    color: #fff; }

select[multiple], select[size] {
  height: auto; }

/**
 * Progress
 * --------------------------------------------------
 */
progress {
  display: block;
  margin: 15px auto;
  width: 100%; }

/**
 * Buttons
 * --------------------------------------------------
 */
.button {
  border-color: transparent;
  background-color: #f8f8f8;
  color: #444;
  position: relative;
  display: inline-block;
  margin: 0;
  padding: 0 12px;
  min-width: 52px;
  min-height: 47px;
  border-width: 1px;
  border-style: solid;
  border-radius: 4px;
  vertical-align: top;
  text-align: center;
  text-overflow: ellipsis;
  font-size: 16px;
  line-height: 42px;
  cursor: pointer; }
  .button:hover {
    color: #444;
    text-decoration: none; }
  .button.active, .button.activated {
    border-color: #a2a2a2;
    background-color: #e5e5e5; }
  .button:after {
    position: absolute;
    top: -6px;
    right: -6px;
    bottom: -6px;
    left: -6px;
    content: ' '; }
  .button .icon {
    vertical-align: top;
    pointer-events: none; }
  .button .icon:before, .button.icon:before, .button.icon-left:before, .button.icon-right:before {
    display: inline-block;
    padding: 0 0 1px 0;
    vertical-align: inherit;
    font-size: 24px;
    line-height: 41px;
    pointer-events: none; }
  .button.icon-left:before {
    float: left;
    padding-right: .2em;
    padding-left: 0; }
  .button.icon-right:before {
    float: right;
    padding-right: 0;
    padding-left: .2em; }
  .button.button-block, .button.button-full {
    margin-top: 10px;
    margin-bottom: 10px; }
  .button.button-light {
    border-color: transparent;
    background-color: #fff;
    color: #444; }
    .button.button-light:hover {
      color: #444;
      text-decoration: none; }
    .button.button-light.active, .button.button-light.activated {
      border-color: #a2a2a2;
      background-color: #fafafa; }
    .button.button-light.button-clear {
      border-color: transparent;
      background: none;
      box-shadow: none;
      color: #ddd; }
    .button.button-light.button-icon {
      border-color: transparent;
      background: none; }
    .button.button-light.button-outline {
      border-color: #ddd;
      background: transparent;
      color: #ddd; }
      .button.button-light.button-outline.active, .button.button-light.button-outline.activated {
        background-color: #ddd;
        box-shadow: none;
        color: #fff; }
  .button.button-stable {
    border-color: transparent;
    background-color: #f8f8f8;
    color: #444; }
    .button.button-stable:hover {
      color: #444;
      text-decoration: none; }
    .button.button-stable.active, .button.button-stable.activated {
      border-color: #a2a2a2;
      background-color: #e5e5e5; }
    .button.button-stable.button-clear {
      border-color: transparent;
      background: none;
      box-shadow: none;
      color: #b2b2b2; }
    .button.button-stable.button-icon {
      border-color: transparent;
      background: none; }
    .button.button-stable.button-outline {
      border-color: #b2b2b2;
      background: transparent;
      color: #b2b2b2; }
      .button.button-stable.button-outline.active, .button.button-stable.button-outline.activated {
        background-color: #b2b2b2;
        box-shadow: none;
        color: #fff; }
  .button.button-positive {
    border-color: transparent;
    background-color: #387ef5;
    color: #fff; }
    .button.button-positive:hover {
      color: #fff;
      text-decoration: none; }
    .button.button-positive.active, .button.button-positive.activated {
      border-color: #a2a2a2;
      background-color: #0c60ee; }
    .button.button-positive.button-clear {
      border-color: transparent;
      background: none;
      box-shadow: none;
      color: #387ef5; }
    .button.button-positive.button-icon {
      border-color: transparent;
      background: none; }
    .button.button-positive.button-outline {
      border-color: #387ef5;
      background: transparent;
      color: #387ef5; }
      .button.button-positive.button-outline.active, .button.button-positive.button-outline.activated {
        background-color: #387ef5;
        box-shadow: none;
        color: #fff; }
  .button.button-calm {
    border-color: transparent;
    background-color: #11c1f3;
    color: #fff; }
    .button.button-calm:hover {
      color: #fff;
      text-decoration: none; }
    .button.button-calm.active, .button.button-calm.activated {
      border-color: #a2a2a2;
      background-color: #0a9dc7; }
    .button.button-calm.button-clear {
      border-color: transparent;
      background: none;
      box-shadow: none;
      color: #11c1f3; }
    .button.button-calm.button-icon {
      border-color: transparent;
      background: none; }
    .button.button-calm.button-outline {
      border-color: #11c1f3;
      background: transparent;
      color: #11c1f3; }
      .button.button-calm.button-outline.active, .button.button-calm.button-outline.activated {
        background-color: #11c1f3;
        box-shadow: none;
        color: #fff; }
  .button.button-assertive {
    border-color: transparent;
    background-color: #ef473a;
    color: #fff; }
    .button.button-assertive:hover {
      color: #fff;
      text-decoration: none; }
    .button.button-assertive.active, .button.button-assertive.activated {
      border-color: #a2a2a2;
      background-color: #e42112; }
    .button.button-assertive.button-clear {
      border-color: transparent;
      background: none;
      box-shadow: none;
      color: #ef473a; }
    .button.button-assertive.button-icon {
      border-color: transparent;
      background: none; }
    .button.button-assertive.button-outline {
      border-color: #ef473a;
      background: transparent;
      color: #ef473a; }
      .button.button-assertive.button-outline.active, .button.button-assertive.button-outline.activated {
        background-color: #ef473a;
        box-shadow: none;
        color: #fff; }
  .button.button-balanced {
    border-color: transparent;
    background-color: #33cd5f;
    color: #fff; }
    .button.button-balanced:hover {
      color: #fff;
      text-decoration: none; }
    .button.button-balanced.active, .button.button-balanced.activated {
      border-color: #a2a2a2;
      background-color: #28a54c; }
    .button.button-balanced.button-clear {
      border-color: transparent;
      background: none;
      box-shadow: none;
      color: #33cd5f; }
    .button.button-balanced.button-icon {
      border-color: transparent;
      background: none; }
    .button.button-balanced.button-outline {
      border-color: #33cd5f;
      background: transparent;
      color: #33cd5f; }
      .button.button-balanced.button-outline.active, .button.button-balanced.button-outline.activated {
        background-color: #33cd5f;
        box-shadow: none;
        color: #fff; }
  .button.button-energized {
    border-color: transparent;
    background-color: #ffc900;
    color: #fff; }
    .button.button-energized:hover {
      color: #fff;
      text-decoration: none; }
    .button.button-energized.active, .button.button-energized.activated {
      border-color: #a2a2a2;
      background-color: #e6b500; }
    .button.button-energized.button-clear {
      border-color: transparent;
      background: none;
      box-shadow: none;
      color: #ffc900; }
    .button.button-energized.button-icon {
      border-color: transparent;
      background: none; }
    .button.button-energized.button-outline {
      border-color: #ffc900;
      background: transparent;
      color: #ffc900; }
      .button.button-energized.button-outline.active, .button.button-energized.button-outline.activated {
        background-color: #ffc900;
        box-shadow: none;
        color: #fff; }
  .button.button-royal {
    border-color: transparent;
    background-color: #886aea;
    color: #fff; }
    .button.button-royal:hover {
      color: #fff;
      text-decoration: none; }
    .button.button-royal.active, .button.button-royal.activated {
      border-color: #a2a2a2;
      background-color: #6b46e5; }
    .button.button-royal.button-clear {
      border-color: transparent;
      background: none;
      box-shadow: none;
      color: #886aea; }
    .button.button-royal.button-icon {
      border-color: transparent;
      background: none; }
    .button.button-royal.button-outline {
      border-color: #886aea;
      background: transparent;
      color: #886aea; }
      .button.button-royal.button-outline.active, .button.button-royal.button-outline.activated {
        background-color: #886aea;
        box-shadow: none;
        color: #fff; }
  .button.button-dark {
    border-color: transparent;
    background-color: #444;
    color: #fff; }
    .button.button-dark:hover {
      color: #fff;
      text-decoration: none; }
    .button.button-dark.active, .button.button-dark.activated {
      border-color: #a2a2a2;
      background-color: #262626; }
    .button.button-dark.button-clear {
      border-color: transparent;
      background: none;
      box-shadow: none;
      color: #444; }
    .button.button-dark.button-icon {
      border-color: transparent;
      background: none; }
    .button.button-dark.button-outline {
      border-color: #444;
      background: transparent;
      color: #444; }
      .button.button-dark.button-outline.active, .button.button-dark.button-outline.activated {
        background-color: #444;
        box-shadow: none;
        color: #fff; }

.button-small {
  padding: 2px 4px 1px;
  min-width: 28px;
  min-height: 30px;
  font-size: 12px;
  line-height: 26px; }
  .button-small .icon:before, .button-small.icon:before, .button-small.icon-left:before, .button-small.icon-right:before {
    font-size: 16px;
    line-height: 19px;
    margin-top: 3px; }

.button-large {
  padding: 0 16px;
  min-width: 68px;
  min-height: 59px;
  font-size: 20px;
  line-height: 53px; }
  .button-large .icon:before, .button-large.icon:before, .button-large.icon-left:before, .button-large.icon-right:before {
    padding-bottom: 2px;
    font-size: 32px;
    line-height: 51px; }

.button-icon {
  -webkit-transition: opacity 0.1s;
  transition: opacity 0.1s;
  padding: 0 6px;
  min-width: initial;
  border-color: transparent;
  background: none; }
  .button-icon.button.active, .button-icon.button.activated {
    border-color: transparent;
    background: none;
    box-shadow: none;
    opacity: 0.3; }
  .button-icon .icon:before, .button-icon.icon:before {
    font-size: 32px; }

.button-clear {
  -webkit-transition: opacity 0.1s;
  transition: opacity 0.1s;
  padding: 0 6px;
  max-height: 42px;
  border-color: transparent;
  background: none;
  box-shadow: none; }
  .button-clear.button-clear {
    border-color: transparent;
    background: none;
    box-shadow: none;
    color: transparent; }
  .button-clear.button-icon {
    border-color: transparent;
    background: none; }
  .button-clear.active, .button-clear.activated {
    opacity: 0.3; }

.button-outline {
  -webkit-transition: opacity 0.1s;
  transition: opacity 0.1s;
  background: none;
  box-shadow: none; }
  .button-outline.button-outline {
    border-color: transparent;
    background: transparent;
    color: transparent; }
    .button-outline.button-outline.active, .button-outline.button-outline.activated {
      background-color: transparent;
      box-shadow: none;
      color: #fff; }

.padding > .button.button-block:first-child {
  margin-top: 0; }

.button-block {
  display: block;
  clear: both; }
  .button-block:after {
    clear: both; }

.button-full,
.button-full > .button {
  display: block;
  margin-right: 0;
  margin-left: 0;
  border-right-width: 0;
  border-left-width: 0;
  border-radius: 0; }

button.button-block,
button.button-full,
.button-full > button.button,
input.button.button-block {
  width: 100%; }

a.button {
  text-decoration: none; }
  a.button .icon:before, a.button.icon:before, a.button.icon-left:before, a.button.icon-right:before {
    margin-top: 2px; }

.button.disabled,
.button[disabled] {
  opacity: .4;
  cursor: default !important;
  pointer-events: none; }

/**
 * Button Bar
 * --------------------------------------------------
 */
.button-bar {
  display: -webkit-box;
  display: -webkit-flex;
  display: -moz-box;
  display: -moz-flex;
  display: -ms-flexbox;
  display: flex;
  -webkit-box-flex: 1;
  -webkit-flex: 1;
  -moz-box-flex: 1;
  -moz-flex: 1;
  -ms-flex: 1;
  flex: 1;
  width: 100%; }
  .button-bar.button-bar-inline {
    display: block;
    width: auto;
    *zoom: 1; }
    .button-bar.button-bar-inline:before, .button-bar.button-bar-inline:after {
      display: table;
      content: "";
      line-height: 0; }
    .button-bar.button-bar-inline:after {
      clear: both; }
    .button-bar.button-bar-inline > .button {
      width: auto;
      display: inline-block;
      float: left; }
  .button-bar.bar-light > .button {
    border-color: #ddd; }
  .button-bar.bar-stable > .button {
    border-color: #b2b2b2; }
  .button-bar.bar-positive > .button {
    border-color: #0c60ee; }
  .button-bar.bar-calm > .button {
    border-color: #0a9dc7; }
  .button-bar.bar-assertive > .button {
    border-color: #e42112; }
  .button-bar.bar-balanced > .button {
    border-color: #28a54c; }
  .button-bar.bar-energized > .button {
    border-color: #e6b500; }
  .button-bar.bar-royal > .button {
    border-color: #6b46e5; }
  .button-bar.bar-dark > .button {
    border-color: #111; }

.button-bar > .button {
  -webkit-box-flex: 1;
  -webkit-flex: 1;
  -moz-box-flex: 1;
  -moz-flex: 1;
  -ms-flex: 1;
  flex: 1;
  display: block;
  overflow: hidden;
  padding: 0 16px;
  width: 0;
  border-width: 1px 0px 1px 1px;
  border-radius: 0;
  text-align: center;
  text-overflow: ellipsis;
  white-space: nowrap; }
  .button-bar > .button:before,
  .button-bar > .button .icon:before {
    line-height: 44px; }
  .button-bar > .button:first-child {
    border-radius: 4px 0px 0px 4px; }
  .button-bar > .button:last-child {
    border-right-width: 1px;
    border-radius: 0px 4px 4px 0px; }
  .button-bar > .button:only-child {
    border-radius: 4px; }

.button-bar > .button-small:before,
.button-bar > .button-small .icon:before {
  line-height: 28px; }

/**
 * Grid
 * --------------------------------------------------
 * Using flexbox for the grid, inspired by Philip Walton:
 * http://philipwalton.github.io/solved-by-flexbox/demos/grids/
 * By default each .col within a .row will evenly take up
 * available width, and the height of each .col with take
 * up the height of the tallest .col in the same .row.
 */
.row {
  display: -webkit-box;
  display: -webkit-flex;
  display: -moz-box;
  display: -moz-flex;
  display: -ms-flexbox;
  display: flex;
  padding: 5px;
  width: 100%; }

.row-wrap {
  -webkit-flex-wrap: wrap;
  -moz-flex-wrap: wrap;
  -ms-flex-wrap: wrap;
  flex-wrap: wrap; }

.row-no-padding {
  padding: 0; }
  .row-no-padding > .col {
    padding: 0; }

.row + .row {
  margin-top: -5px;
  padding-top: 0; }

.col {
  -webkit-box-flex: 1;
  -webkit-flex: 1;
  -moz-box-flex: 1;
  -moz-flex: 1;
  -ms-flex: 1;
  flex: 1;
  display: block;
  padding: 5px;
  width: 100%; }

/* Vertically Align Columns */
/* .row-* vertically aligns every .col in the .row */
.row-top {
  -webkit-box-align: start;
  -ms-flex-align: start;
  -webkit-align-items: flex-start;
  -moz-align-items: flex-start;
  align-items: flex-start; }

.row-bottom {
  -webkit-box-align: end;
  -ms-flex-align: end;
  -webkit-align-items: flex-end;
  -moz-align-items: flex-end;
  align-items: flex-end; }

.row-center {
  -webkit-box-align: center;
  -ms-flex-align: center;
  -webkit-align-items: center;
  -moz-align-items: center;
  align-items: center; }

.row-stretch {
  -webkit-box-align: stretch;
  -ms-flex-align: stretch;
  -webkit-align-items: stretch;
  -moz-align-items: stretch;
  align-items: stretch; }

.row-baseline {
  -webkit-box-align: baseline;
  -ms-flex-align: baseline;
  -webkit-align-items: baseline;
  -moz-align-items: baseline;
  align-items: baseline; }

/* .col-* vertically aligns an individual .col */
.col-top {
  -webkit-align-self: flex-start;
  -moz-align-self: flex-start;
  -ms-flex-item-align: start;
  align-self: flex-start; }

.col-bottom {
  -webkit-align-self: flex-end;
  -moz-align-self: flex-end;
  -ms-flex-item-align: end;
  align-self: flex-end; }

.col-center {
  -webkit-align-self: center;
  -moz-align-self: center;
  -ms-flex-item-align: center;
  align-self: center; }

/* Column Offsets */
.col-offset-10 {
  margin-left: 10%; }

.col-offset-20 {
  margin-left: 20%; }

.col-offset-25 {
  margin-left: 25%; }

.col-offset-33, .col-offset-34 {
  margin-left: 33.3333%; }

.col-offset-50 {
  margin-left: 50%; }

.col-offset-66, .col-offset-67 {
  margin-left: 66.6666%; }

.col-offset-75 {
  margin-left: 75%; }

.col-offset-80 {
  margin-left: 80%; }

.col-offset-90 {
  margin-left: 90%; }

/* Explicit Column Percent Sizes */
/* By default each grid column will evenly distribute */
/* across the grid. However, you can specify individual */
/* columns to take up a certain size of the available area */
.col-10 {
  -webkit-box-flex: 0;
  -webkit-flex: 0 0 10%;
  -moz-box-flex: 0;
  -moz-flex: 0 0 10%;
  -ms-flex: 0 0 10%;
  flex: 0 0 10%;
  max-width: 10%; }

.col-20 {
  -webkit-box-flex: 0;
  -webkit-flex: 0 0 20%;
  -moz-box-flex: 0;
  -moz-flex: 0 0 20%;
  -ms-flex: 0 0 20%;
  flex: 0 0 20%;
  max-width: 20%; }

.col-25 {
  -webkit-box-flex: 0;
  -webkit-flex: 0 0 25%;
  -moz-box-flex: 0;
  -moz-flex: 0 0 25%;
  -ms-flex: 0 0 25%;
  flex: 0 0 25%;
  max-width: 25%; }

.col-33, .col-34 {
  -webkit-box-flex: 0;
  -webkit-flex: 0 0 33.3333%;
  -moz-box-flex: 0;
  -moz-flex: 0 0 33.3333%;
  -ms-flex: 0 0 33.3333%;
  flex: 0 0 33.3333%;
  max-width: 33.3333%; }

.col-40 {
  -webkit-box-flex: 0;
  -webkit-flex: 0 0 40%;
  -moz-box-flex: 0;
  -moz-flex: 0 0 40%;
  -ms-flex: 0 0 40%;
  flex: 0 0 40%;
  max-width: 40%; }

.col-50 {
  -webkit-box-flex: 0;
  -webkit-flex: 0 0 50%;
  -moz-box-flex: 0;
  -moz-flex: 0 0 50%;
  -ms-flex: 0 0 50%;
  flex: 0 0 50%;
  max-width: 50%; }

.col-60 {
  -webkit-box-flex: 0;
  -webkit-flex: 0 0 60%;
  -moz-box-flex: 0;
  -moz-flex: 0 0 60%;
  -ms-flex: 0 0 60%;
  flex: 0 0 60%;
  max-width: 60%; }

.col-66, .col-67 {
  -webkit-box-flex: 0;
  -webkit-flex: 0 0 66.6666%;
  -moz-box-flex: 0;
  -moz-flex: 0 0 66.6666%;
  -ms-flex: 0 0 66.6666%;
  flex: 0 0 66.6666%;
  max-width: 66.6666%; }

.col-75 {
  -webkit-box-flex: 0;
  -webkit-flex: 0 0 75%;
  -moz-box-flex: 0;
  -moz-flex: 0 0 75%;
  -ms-flex: 0 0 75%;
  flex: 0 0 75%;
  max-width: 75%; }

.col-80 {
  -webkit-box-flex: 0;
  -webkit-flex: 0 0 80%;
  -moz-box-flex: 0;
  -moz-flex: 0 0 80%;
  -ms-flex: 0 0 80%;
  flex: 0 0 80%;
  max-width: 80%; }

.col-90 {
  -webkit-box-flex: 0;
  -webkit-flex: 0 0 90%;
  -moz-box-flex: 0;
  -moz-flex: 0 0 90%;
  -ms-flex: 0 0 90%;
  flex: 0 0 90%;
  max-width: 90%; }

/* Responsive Grid Classes */
/* Adding a class of responsive-X to a row */
/* will trigger the flex-direction to */
/* change to column and add some margin */
/* to any columns in the row for clearity */
@media (max-width: 567px) {
  .responsive-sm {
    -webkit-box-direction: normal;
    -moz-box-direction: normal;
    -webkit-box-orient: vertical;
    -moz-box-orient: vertical;
    -webkit-flex-direction: column;
    -ms-flex-direction: column;
    flex-direction: column; }
    .responsive-sm .col, .responsive-sm .col-10, .responsive-sm .col-20, .responsive-sm .col-25, .responsive-sm .col-33, .responsive-sm .col-34, .responsive-sm .col-50, .responsive-sm .col-66, .responsive-sm .col-67, .responsive-sm .col-75, .responsive-sm .col-80, .responsive-sm .col-90 {
      -webkit-box-flex: 1;
      -webkit-flex: 1;
      -moz-box-flex: 1;
      -moz-flex: 1;
      -ms-flex: 1;
      flex: 1;
      margin-bottom: 15px;
      margin-left: 0;
      max-width: 100%;
      width: 100%; } }

@media (max-width: 767px) {
  .responsive-md {
    -webkit-box-direction: normal;
    -moz-box-direction: normal;
    -webkit-box-orient: vertical;
    -moz-box-orient: vertical;
    -webkit-flex-direction: column;
    -ms-flex-direction: column;
    flex-direction: column; }
    .responsive-md .col, .responsive-md .col-10, .responsive-md .col-20, .responsive-md .col-25, .responsive-md .col-33, .responsive-md .col-34, .responsive-md .col-50, .responsive-md .col-66, .responsive-md .col-67, .responsive-md .col-75, .responsive-md .col-80, .responsive-md .col-90 {
      -webkit-box-flex: 1;
      -webkit-flex: 1;
      -moz-box-flex: 1;
      -moz-flex: 1;
      -ms-flex: 1;
      flex: 1;
      margin-bottom: 15px;
      margin-left: 0;
      max-width: 100%;
      width: 100%; } }

@media (max-width: 1023px) {
  .responsive-lg {
    -webkit-box-direction: normal;
    -moz-box-direction: normal;
    -webkit-box-orient: vertical;
    -moz-box-orient: vertical;
    -webkit-flex-direction: column;
    -ms-flex-direction: column;
    flex-direction: column; }
    .responsive-lg .col, .responsive-lg .col-10, .responsive-lg .col-20, .responsive-lg .col-25, .responsive-lg .col-33, .responsive-lg .col-34, .responsive-lg .col-50, .responsive-lg .col-66, .responsive-lg .col-67, .responsive-lg .col-75, .responsive-lg .col-80, .responsive-lg .col-90 {
      -webkit-box-flex: 1;
      -webkit-flex: 1;
      -moz-box-flex: 1;
      -moz-flex: 1;
      -ms-flex: 1;
      flex: 1;
      margin-bottom: 15px;
      margin-left: 0;
      max-width: 100%;
      width: 100%; } }

/**
 * Utility Classes
 * --------------------------------------------------
 */
.hide {
  display: none; }

.opacity-hide {
  opacity: 0; }

.grade-b .opacity-hide,
.grade-c .opacity-hide {
  opacity: 1;
  display: none; }

.show {
  display: block; }

.opacity-show {
  opacity: 1; }

.invisible {
  visibility: hidden; }

.keyboard-open .hide-on-keyboard-open {
  display: none; }

.keyboard-open .tabs.hide-on-keyboard-open + .pane .has-tabs,
.keyboard-open .bar-footer.hide-on-keyboard-open + .pane .has-footer {
  bottom: 0; }

.inline {
  display: inline-block; }

.disable-pointer-events {
  pointer-events: none; }

.enable-pointer-events {
  pointer-events: auto; }

.disable-user-behavior {
  -webkit-user-select: none;
  -moz-user-select: none;
  -ms-user-select: none;
  user-select: none;
  -webkit-touch-callout: none;
  -webkit-tap-highlight-color: transparent;
  -webkit-tap-highlight-color: transparent;
  -webkit-user-drag: none;
  -ms-touch-action: none;
  -ms-content-zooming: none; }

.click-block {
  position: absolute;
  top: 0;
  right: 0;
  bottom: 0;
  left: 0;
  opacity: 0;
  z-index: 99999;
  -webkit-transform: translate3d(0, 0, 0);
  transform: translate3d(0, 0, 0);
  overflow: hidden; }

.click-block-hide {
  -webkit-transform: translate3d(-9999px, 0, 0);
  transform: translate3d(-9999px, 0, 0); }

.no-resize {
  resize: none; }

.block {
  display: block;
  clear: both; }
  .block:after {
    display: block;
    visibility: hidden;
    clear: both;
    height: 0;
    content: "."; }

.full-image {
  width: 100%; }

.clearfix {
  *zoom: 1; }
  .clearfix:before, .clearfix:after {
    display: table;
    content: "";
    line-height: 0; }
  .clearfix:after {
    clear: both; }

/**
 * Content Padding
 * --------------------------------------------------
 */
.padding {
  padding: 10px; }

.padding-top,
.padding-vertical {
  padding-top: 10px; }

.padding-right,
.padding-horizontal {
  padding-right: 10px; }

.padding-bottom,
.padding-vertical {
  padding-bottom: 10px; }

.padding-left,
.padding-horizontal {
  padding-left: 10px; }

/**
 * Scrollable iFrames
 * --------------------------------------------------
 */
.iframe-wrapper {
  position: fixed;
  -webkit-overflow-scrolling: touch;
  overflow: scroll; }
  .iframe-wrapper iframe {
    height: 100%;
    width: 100%; }

/**
 * Rounded
 * --------------------------------------------------
 */
.rounded {
  border-radius: 4px; }

/**
 * Utility Colors
 * --------------------------------------------------
 * Utility colors are added to help set a naming convention. You'll
 * notice we purposely do not use words like "red" or "blue", but
 * instead have colors which represent an emotion or generic theme.
 */
.light, a.light {
  color: #fff; }

.light-bg {
  background-color: #fff; }

.light-border {
  border-color: #ddd; }

.stable, a.stable {
  color: #f8f8f8; }

.stable-bg {
  background-color: #f8f8f8; }

.stable-border {
  border-color: #b2b2b2; }

.positive, a.positive {
  color: #387ef5; }

.positive-bg {
  background-color: #387ef5; }

.positive-border {
  border-color: #0c60ee; }

.calm, a.calm {
  color: #11c1f3; }

.calm-bg {
  background-color: #11c1f3; }

.calm-border {
  border-color: #0a9dc7; }

.assertive, a.assertive {
  color: #ef473a; }

.assertive-bg {
  background-color: #ef473a; }

.assertive-border {
  border-color: #e42112; }

.balanced, a.balanced {
  color: #33cd5f; }

.balanced-bg {
  background-color: #33cd5f; }

.balanced-border {
  border-color: #28a54c; }

.energized, a.energized {
  color: #ffc900; }

.energized-bg {
  background-color: #ffc900; }

.energized-border {
  border-color: #e6b500; }

.royal, a.royal {
  color: #886aea; }

.royal-bg {
  background-color: #886aea; }

.royal-border {
  border-color: #6b46e5; }

.dark, a.dark {
  color: #444; }

.dark-bg {
  background-color: #444; }

.dark-border {
  border-color: #111; }

[collection-repeat] {
  /* Position is set by transforms */
  left: 0 !important;
  top: 0 !important;
  position: absolute !important;
  z-index: 1; }

.collection-repeat-container {
  position: relative;
  z-index: 1; }

.collection-repeat-after-container {
  z-index: 0;
  display: block;
  /* when scrolling horizontally, make sure the after container doesn't take up 100% width */ }
  .collection-repeat-after-container.horizontal {
    display: inline-block; }

[ng\:cloak], [ng-cloak], [data-ng-cloak], [x-ng-cloak], .ng-cloak,
.x-ng-cloak, .ng-hide:not(.ng-hide-animate) {
  display: none !important; }

/**
 * Platform
 * --------------------------------------------------
 * Platform specific tweaks
 */
.platform-ios.platform-cordova:not(.fullscreen) .bar-header:not(.bar-subheader) {
  height: 64px; }
  .platform-ios.platform-cordova:not(.fullscreen) .bar-header:not(.bar-subheader).item-input-inset .item-input-wrapper {
    margin-top: 19px !important; }
  .platform-ios.platform-cordova:not(.fullscreen) .bar-header:not(.bar-subheader) > * {
    margin-top: 20px; }

.platform-ios.platform-cordova:not(.fullscreen) .tabs-top > .tabs,
.platform-ios.platform-cordova:not(.fullscreen) .tabs.tabs-top {
  top: 64px; }

.platform-ios.platform-cordova:not(.fullscreen) .has-header,
.platform-ios.platform-cordova:not(.fullscreen) .bar-subheader {
  top: 64px; }

.platform-ios.platform-cordova:not(.fullscreen) .has-subheader {
  top: 108px; }

.platform-ios.platform-cordova:not(.fullscreen) .has-header.has-tabs-top {
  top: 113px; }

.platform-ios.platform-cordova:not(.fullscreen) .has-header.has-subheader.has-tabs-top {
  top: 157px; }

.platform-ios.platform-cordova .popover .bar-header:not(.bar-subheader) {
  height: 44px; }
  .platform-ios.platform-cordova .popover .bar-header:not(.bar-subheader).item-input-inset .item-input-wrapper {
    margin-top: -1px; }
  .platform-ios.platform-cordova .popover .bar-header:not(.bar-subheader) > * {
    margin-top: 0; }

.platform-ios.platform-cordova .popover .has-header,
.platform-ios.platform-cordova .popover .bar-subheader {
  top: 44px; }

.platform-ios.platform-cordova .popover .has-subheader {
  top: 88px; }

.platform-ios.platform-cordova.status-bar-hide {
  margin-bottom: 20px; }

@media (orientation: landscape) {
  .platform-ios.platform-browser.platform-ipad {
    position: fixed; } }

.platform-c:not(.enable-transitions) * {
  -webkit-transition: none !important;
  transition: none !important; }

.slide-in-up {
  -webkit-transform: translate3d(0, 100%, 0);
  transform: translate3d(0, 100%, 0); }

.slide-in-up.ng-enter,
.slide-in-up > .ng-enter {
  -webkit-transition: all cubic-bezier(0.1, 0.7, 0.1, 1) 400ms;
  transition: all cubic-bezier(0.1, 0.7, 0.1, 1) 400ms; }

.slide-in-up.ng-enter-active,
.slide-in-up > .ng-enter-active {
  -webkit-transform: translate3d(0, 0, 0);
  transform: translate3d(0, 0, 0); }

.slide-in-up.ng-leave,
.slide-in-up > .ng-leave {
  -webkit-transition: all ease-in-out 250ms;
  transition: all ease-in-out 250ms; }

@-webkit-keyframes scaleOut {
  from {
    -webkit-transform: scale(1);
    opacity: 1; }
  to {
    -webkit-transform: scale(0.8);
    opacity: 0; } }

@keyframes scaleOut {
  from {
    transform: scale(1);
    opacity: 1; }
  to {
    transform: scale(0.8);
    opacity: 0; } }

@-webkit-keyframes superScaleIn {
  from {
    -webkit-transform: scale(1.2);
    opacity: 0; }
  to {
    -webkit-transform: scale(1);
    opacity: 1; } }

@keyframes superScaleIn {
  from {
    transform: scale(1.2);
    opacity: 0; }
  to {
    transform: scale(1);
    opacity: 1; } }

[nav-view-transition="ios"] [nav-view="entering"],
[nav-view-transition="ios"] [nav-view="leaving"] {
  -webkit-transition-duration: 500ms;
  transition-duration: 500ms;
  -webkit-transition-timing-function: cubic-bezier(0.36, 0.66, 0.04, 1);
  transition-timing-function: cubic-bezier(0.36, 0.66, 0.04, 1);
  -webkit-transition-property: opacity, -webkit-transform, box-shadow;
  transition-property: opacity, transform, box-shadow; }

[nav-view-transition="ios"][nav-view-direction="forward"], [nav-view-transition="ios"][nav-view-direction="back"] {
  background-color: #000; }

[nav-view-transition="ios"] [nav-view="active"],
[nav-view-transition="ios"][nav-view-direction="forward"] [nav-view="entering"],
[nav-view-transition="ios"][nav-view-direction="back"] [nav-view="leaving"] {
  z-index: 3; }

[nav-view-transition="ios"][nav-view-direction="back"] [nav-view="entering"],
[nav-view-transition="ios"][nav-view-direction="forward"] [nav-view="leaving"] {
  z-index: 2; }

[nav-bar-transition="ios"] .title,
[nav-bar-transition="ios"] .buttons,
[nav-bar-transition="ios"] .back-text {
  -webkit-transition-duration: 500ms;
  transition-duration: 500ms;
  -webkit-transition-timing-function: cubic-bezier(0.36, 0.66, 0.04, 1);
  transition-timing-function: cubic-bezier(0.36, 0.66, 0.04, 1);
  -webkit-transition-property: opacity, -webkit-transform;
  transition-property: opacity, transform; }

[nav-bar-transition="ios"] [nav-bar="active"],
[nav-bar-transition="ios"] [nav-bar="entering"] {
  z-index: 10; }
  [nav-bar-transition="ios"] [nav-bar="active"] .bar,
  [nav-bar-transition="ios"] [nav-bar="entering"] .bar {
    background: transparent; }

[nav-bar-transition="ios"] [nav-bar="cached"] {
  display: block; }
  [nav-bar-transition="ios"] [nav-bar="cached"] .header-item {
    display: none; }

[nav-view-transition="android"] [nav-view="entering"],
[nav-view-transition="android"] [nav-view="leaving"] {
  -webkit-transition-duration: 200ms;
  transition-duration: 200ms;
  -webkit-transition-timing-function: cubic-bezier(0.4, 0.6, 0.2, 1);
  transition-timing-function: cubic-bezier(0.4, 0.6, 0.2, 1);
  -webkit-transition-property: -webkit-transform;
  transition-property: transform; }

[nav-view-transition="android"] [nav-view="active"],
[nav-view-transition="android"][nav-view-direction="forward"] [nav-view="entering"],
[nav-view-transition="android"][nav-view-direction="back"] [nav-view="leaving"] {
  z-index: 3; }

[nav-view-transition="android"][nav-view-direction="back"] [nav-view="entering"],
[nav-view-transition="android"][nav-view-direction="forward"] [nav-view="leaving"] {
  z-index: 2; }

[nav-bar-transition="android"] .title,
[nav-bar-transition="android"] .buttons {
  -webkit-transition-duration: 200ms;
  transition-duration: 200ms;
  -webkit-transition-timing-function: cubic-bezier(0.4, 0.6, 0.2, 1);
  transition-timing-function: cubic-bezier(0.4, 0.6, 0.2, 1);
  -webkit-transition-property: opacity;
  transition-property: opacity; }

[nav-bar-transition="android"] [nav-bar="active"],
[nav-bar-transition="android"] [nav-bar="entering"] {
  z-index: 10; }
  [nav-bar-transition="android"] [nav-bar="active"] .bar,
  [nav-bar-transition="android"] [nav-bar="entering"] .bar {
    background: transparent; }

[nav-bar-transition="android"] [nav-bar="cached"] {
  display: block; }
  [nav-bar-transition="android"] [nav-bar="cached"] .header-item {
    display: none; }

[nav-swipe="fast"] [nav-view],
[nav-swipe="fast"] .title,
[nav-swipe="fast"] .buttons,
[nav-swipe="fast"] .back-text {
  -webkit-transition-duration: 50ms;
  transition-duration: 50ms;
  -webkit-transition-timing-function: linear;
  transition-timing-function: linear; }

[nav-swipe="slow"] [nav-view],
[nav-swipe="slow"] .title,
[nav-swipe="slow"] .buttons,
[nav-swipe="slow"] .back-text {
  -webkit-transition-duration: 160ms;
  transition-duration: 160ms;
  -webkit-transition-timing-function: linear;
  transition-timing-function: linear; }

[nav-view="cached"],
[nav-bar="cached"] {
  display: none; }

[nav-view="stage"] {
  opacity: 0;
  -webkit-transition-duration: 0;
  transition-duration: 0; }

[nav-bar="stage"] .title,
[nav-bar="stage"] .buttons,
[nav-bar="stage"] .back-text {
  position: absolute;
  opacity: 0;
  -webkit-transition-duration: 0s;
  transition-duration: 0s; }
