# Supplementary material for: InDEx: Open Source iOS and Android Software for Self-Reporting and Monitoring of Alcohol Consumption
Source: J Open Res Softw. Author manuscript; Available in PMC 2018 May 21. (PMC5961935; doi:10.5334/jors.207)
Supplement: Source Code [file NIHMS77548-supplement-Source_Code.zip › www/css/ionic.app.min.css]

@charset "UTF-8";.no-border{border-width:0!important}.center-text{text-align:center}.no-padding{padding:0!important}.green-tick{color:#060;text-shadow:5px 1px 1px #ccc}.red-alert{color:#EE6363}.soft-color-alert{color:#F66}#login{background-color:#fff;-webkit-background-size:cover;-moz-background-size:cover;background-size:cover}#login .scroll-content{display:table!important;width:100%!important;height:100%!important}#login .scroll-content .header_text_home{padding-top:2%;font-size:1.2em;font-weight:bolder}#login .scroll-content form{vertical-align:middle}#login .scroll-content form .header img{display:block;margin:0 auto}#login .scroll-content form .button.button-light.activated,#login .scroll-content form .button.button-light.active{opacity:inherit}#login .scroll-content form .button-blend{background-color:#fff}#login .scroll-content form .footer{margin-top:10%;font-size:1.2em}#set-goal-box{height:80%!important;top:5%!important}#set-goal-box h1{text-align:center;font-size:1.2em;padding-top:2%;padding-left:2%;padding-right:2%;font-weight:bolder}#set-goal-box .title{text-align:center}#set-goal-box h2{font-weight:lighter;font-size:1.1em;padding:1% 3% 0;text-align:center;margin-bottom:0}#set-goal-box .select_box{padding-top:1%;text-align:center}#set-goal-box select{padding-left:25%;width:60%;height:5%;font-size:1.2em;text-align:center;background:#f2fbff}#set-goal-box .button-fixer{margin-top:5%}#set-goal-box .day_limit{text-align:center}#register{background-color:#fff;background-size:cover;width:100%!important;display:table!important}#register h2{text-align:center;padding-top:5%;color:#000}#register h3{text-align:center;font-size:14px;padding-top:10%}#register h4{text-align:center;padding:10px;font-size:14px}#register .bar,#register .nav-bar-block{background-color:#fff!important;border-color:#000;color:#000}#register #status-buttons a{color:#000;display:inline-block;font-size:14px;margin-right:20px;text-align:center;font-weight:700;pointer-events:none;text-decoration:none}#register #status-buttons span{background:#f2fbff;display:block;height:50px;margin:0 auto 10px;padding-top:25%;font-weight:700;width:50px;border-radius:50%}#register #status-buttons a.active span{background:#00BC8C}#register #registerForm{min-height:300px;padding:15px;height:auto}#register #form-views{width:auto;height:auto}#register .width_input{width:65%}#register .code-input input{text-align:center;font-weight:700;font-size:25px}#register .minor-padding{padding-right:10px}#tabsHeader button{border:none;box-shadow:none}#modifyAccount .minor-padding{padding-right:10px}#modifyAccount input{background-color:#fff}#messages img.profile-pic{width:40px;height:40px;border-radius:50%;position:absolute;bottom:10px}#messages h2{text-align:center;font-size:1em;font-weight:lighter;padding:2%}#messages img.profile-pic.left{left:10px}#messages img.profile-pic.right{right:10px}#messages .message{font-size:14px}#messages .message-detail{white-space:nowrap;font-size:14px}#messages .message-wrapper{position:relative}#messages .message-wrapper:last-child{margin-bottom:10px}#messages .chat-bubble{border-radius:5px;display:inline-block;padding:10px 18px;position:relative;margin:10px;max-width:80%}#messages .chat-bubble:before{content:"\00a0";display:block;height:16px;width:9px;position:absolute;bottom:-7.5px}#messages .chat-bubble.left{background-color:#e6e5eb;float:left;margin-left:55px}#messages .chat-bubble.left:before{background-color:#e6e5eb;left:10px;-webkit-transform:rotate(70deg) skew(5deg)}#messages .chat-bubble.right{background-color:#158ffe;color:#fff;float:right;margin-right:55px}#messages .chat-bubble.right:before{background-color:#158ffe;right:10px;-webkit-transform:rotate(118deg) skew(-5deg)}#messages .chat-bubble.right a.autolinker{color:#fff;font-weight:700}#messages .bold{font-weight:700}#messages .cf{clear:both!important}#messages .rate-list{display:inline}#messages ul.rating li{display:inline;border:0;background:0 0;padding:5px 10px}#messages ul.rating li i{font-size:15px}#goals{background-color:#cde7f0}#goals .reset-color{background-color:#fff;width:100%;text-align:left}#goals .goals-not{text-align:center}#goals .item,#goals .item-content{margin:0;padding:0;border-style:none;border-width:none;white-space:normal}#goals .barrier_details{text-align:center;padding:2% 5%;background-color:#f2fbff}#goals .barrier_details span{color:#000;font-weight:bolder;padding:0}#goals .header-goals h3{font-size:1.3em;font-weight:700;padding:20px;color:#90A860;background-color:#fff;margin-top:0;text-align:center}#goals .header-goals h3 span{display:block;color:#777;background:#fff;border:5px solid #fff;height:100px;width:100px;margin:auto auto -25%;-webkit-border-radius:100px;border-radius:100px}#goals .crossfaircolour,#goals .sharecolour{color:#484860}#goals .spinnergoal{color:#90A860}#goals .checkgoal{color:#48A890}#goals #goal_wrapper{padding-top:15%}#goals #goal_wrapper h3{font-size:1.3em;font-weight:700;padding-left:2%;padding-right:2%}#goals #goal_pick_text{text-align:center}#goals #status-buttons img,#goals span{padding-top:3%;display:inline-block;text-align:center;color:#cdcdcd;font-weight:700}#goals #status-buttons p{font-size:12px;color:#cdcdcd}#goals #status-buttons h1{font-size:50px;font-weight:700;line-height:0;color:#cdcdcd}#goals #status-buttons img{width:20%;padding-bottom:5px}#goals .border_buttom{border-bottom:solid;border-color:#cdcdcd;opacity:1}#goals .row{border-top:2px;border-style:dashed;border-color:#cdcdcd;background-color:#EFF}#goals .icons-set{text-align:center;font-size:1.3em}#goals .status{text-align:center;margin:auto;font-weight:700;font-size:1.3em}#goals .headline-text{text-align:center;font-weight:700;margin:auto;color:#000}#dashboard .sub-heading-h2{padding-left:2%}#dashboard #status-buttons img,#dashboard span{padding-top:3%;display:inline-block;text-align:center;color:#cdcdcd;font-weight:700}#dashboard #status-buttons p{font-size:12px;color:#cdcdcd}#dashboard #status-buttons h1{font-size:50px;font-weight:700;line-height:0;color:#cdcdcd}#dashboard #status-buttons img{width:20%;padding-bottom:5px}#dashboard .border_buttom-clear{border-bottom:none;opacity:.5}#dashboard .border_buttom{border-bottom:solid;border-color:#cdcdcd;opacity:1}#dashboard .row{border-top:2px;border-style:dashed;border-color:#cdcdcd;background-color:#EFF}#dashboard .col img{display:block;width:75%;margin:auto}#dashboard .value{text-align:center;margin:auto;font-weight:700;font-size:29px}#dashboard .headline-text{text-align:left;font-weight:700;color:#000}#dashboard .sub-headline{text-align:left;padding:0;font-size:12px;color:#cdcdcd}#dashboard .sub-heading-h2{font-size:20px;padding-bottom:0}#dashboard .dash-buttons{background-color:#EFF}#dashboard .list{margin-bottom:0;border-top:2px;border-bottom:2px;border-style:dashed;border-color:#cdcdcd;background-color:#EFF}#add-drinks-box .bar-header{padding-top:-5px!important;margin-top:-5px!important}#add-drinks-box .button-arrow-white{background-color:#fff;box-shadow:none}#add-drinks-box .center-drinks{text-align:center}#add-drinks-box .scroll-content{overflow:scroll}#add-drinks-box .green-weighted{color:#6B8E23;font-weight:700;font-size:.8em}#add-drinks-box .green-weighted-size{color:#6B8E23;font-weight:700;font-size:1.3em}#add-drinks-box .blue-light-weighted{color:#107896;font-weight:700;font-size:1em}#add-drinks-box .blue-light-weighted-size{color:#107896;font-weight:700;font-size:1.7em}#add-drinks-box .drink-display-shift{margin-top:-4%}#add-drinks-box .no-drink-day{text-align:center;padding:.2em}#add-drinks-box .no-drinks{font-weight:bolder;margin:0!important;padding:0!important}#add-drinks-box .title-center{text-align:center}#add-drinks-box .no-drinks-placeholder{width:100%;height:100%;margin:0!important;padding:0!important}#add-drinks-box .drinks-placeholder{width:40%}#add-drinks-box .drink_qty_wrapper{position:absolute!important;display:inline;right:2px;top:5px}#add-drinks-box .drink-minus{width:30px;height:30px;border:2px solid #7f7f7f;background-color:#c00;float:left;border-radius:10px 0 0 10px}#add-drinks-box .drink-plus{width:30px;height:30px;background-color:#659D32;border:2px solid #7f7f7f;border-left:0 solid #000;float:left;border-radius:0 10px 10px 0}#add-drinks-box .drink-input{width:30px;height:30px;border:2px solid #7f7f7f;border-left:0 solid #000;float:left}#add-drinks-box .drink-input input{text-align:center;font-family:"ProximaNova Bold",Helvetica,Arial;padding-bottom:50%;padding-right:0}#add-drinks-box .drink-input input:focus{border:1px solid #e1e1e1;border:none}#add-drinks-box .drink_option_input{text-align:right}#add-drinks-box .drink_options_list{width:50%}#add-drinks-box .iconButton{position:relative;font-size:20px;right:20%}#add-drinks-box .black{color:#000}#add-drinks-box .drink-mark{color:#060;position:absolute;z-index:99;opacity:.8;padding-left:10%}#add-drinks-box .row{padding:0!important}#add-drinks-box .has-footer{bottom:0!important}#add-drinks-box .back-tab{font-weight:bolder;margin:0;padding:0;height:44px;background-color:#f2fbff}#add-drinks-box .list{padding-top:0!important}#add-drinks-box .item{margin:0!important;border-style:none!important}#offline-box{width:90%;height:10%;min-height:10%!important;top:80%;left:5%;right:5%;bottom:5%;border-radius:10px;-webkit-box-shadow:2px 2px 10px rgba(0,0,0,.5);box-shadow:2px 2px 10px rgba(0,0,0,.5);font-size:1.8em;text-align:center;color:#fff;background-color:#323232}#online-box{width:90%;height:5%;min-height:5%!important;top:80%;left:5%;right:5%;bottom:5%;border-radius:10px;-webkit-box-shadow:2px 2px 10px rgba(0,0,0,.5);box-shadow:2px 2px 10px rgba(0,0,0,.5);font-size:1.8em;text-align:center;color:#fff;background-color:#007f00}#screening .header_text{text-align:center}#screening #userRating{font-size:18px;text-align:center;font-weight:700}#screening .numResponse{text-align:right}#screening .question{font-size:1.2em;font-weight:700;text-align:center}#screening li{margin-bottom:2%}#screening label{font-size:1.3em}#screening input[type=radio]{border:0;width:10%;height:1.2em}#screening select{width:100%;height:10%;font-size:1.2em}#screening select option:first-child{font-size:7pt}#drinks-diary ion-slide{padding-bottom:2%}#drinks-diary ion-item,#drinks-diary ion-list{padding:0;margin:0;border:none}#drinks-diary .item-content{padding:0 25px 0 0}#drinks-diary .diary-free-day{padding:0;margin:0;text-align:center}#drinks-diary .diary-free-day h2{font-weight:bolder}#drinks-diary .diary-data{font-size:16px;width:100%;padding:0;margin:0}#drinks-diary .sub-heading-h2{font-size:20px;padding-bottom:0;padding-top:2%;text-align:center;margin:auto}#drinks-diary .diary-list{padding:0;margin:0}#feedback .headline_text,#support h3{font-size:1.2em;text-align:center;padding-left:5%;padding-right:5%;padding-bottom:4%;font-weight:lighter}#support .item-text-wrap{text-align:center}#support b{font-size:1.5em}#normative #beer-container h2{margin:0 auto;width:400px;font-size:36px;text-align:center;font-family:Lato,Arial,sans-serif}#normative h4{text-align:center;padding-left:5%;padding-right:5%}#normative #text_purple{color:#8470FF}#normative #text_green{color:#388E8E}#normative #beer-container{height:280px;position:relative;width:100%;overflow:hidden}#normative #beer-container div{position:absolute}#normative #beaker{border:10px solid #000;border-top:0;border-radius:0 0 30px 30px;height:200px;bottom:0;width:200px;margin-left:20%;margin-bottom:2%}#normative #beaker-general{z-index:9999;border:10px solid #8470FF;border-left:0;border-right:0;border-bottom:0;bottom:0;overflow:hidden;width:180px}#normative #beaker-user{z-index:9999;border:10px dotted #388E8E;border-left:0;border-right:0;border-bottom:0;bottom:0;overflow:hidden;width:180px}#normative #beaker:after,#normative #beaker:before{border:10px solid #000;border-bottom:0;border-radius:30px 30px 0 0;content:'';height:30px;position:absolute;top:-25px;width:30px}#normative #beaker:before{left:-30px}#normative #beaker:after{right:-30px}#normative #liquid{background-color:#edaf32;border:10px solid #edaf32;border-radius:0 0 20px 20px;bottom:0;height:180px;overflow:hidden;width:180px}#normative #liquid:after{background-color:rgba(255,255,255,.25);bottom:-10px;content:'';height:180px;left:-40px;position:absolute;transform:rotate(30deg);-webkit-transform:rotate(15deg);width:110px}#normative #liquid .bubble{-webkit-animation-name:bubble;-webkit-animation-iteration-count:infinite;-webkit-animation-timing-function:linear;background-color:rgba(255,255,255,.2);bottom:0;border-radius:10px;height:20px;width:20px}@-webkit-keyframes bubble{0%{bottom:0}50%{background-color:rgba(255,255,255,.2);bottom:80px}100%{background-color:rgba(255,255,255,0);bottom:160px}}#normative .bubble1{left:10px;-webkit-animation-delay:1000ms;-webkit-animation-duration:1000ms}#normative .bubble2{left:50px;-webkit-animation-delay:700ms;-webkit-animation-duration:1100ms}#normative .bubble3{left:100px;-webkit-animation-delay:1200ms;-webkit-animation-duration:1300ms}#normative .bubble4{left:130px;-webkit-animation-delay:1100ms;-webkit-animation-duration:700ms}#normative .bubble5{left:170px;-webkit-animation-delay:1300ms;-webkit-animation-duration:800ms}#normative .beer-foam{position:absolute;bottom:190px}#normative .foam-1,#normative .foam-2,#normative .foam-3,#normative .foam-4,#normative .foam-5,#normative .foam-6,#normative .foam-7{float:left;position:absolute;z-index:999;width:40px;height:50px;border-radius:30px;background-color:#010101}#normative .foam-1{top:-25px;left:-10px}#normative .foam-2{top:-30px;left:20px}#normative .foam-3{top:-20px;left:50px}#normative .foam-4{top:-30px;left:80px}#normative .foam-5{top:-25px;left:110px}#normative .foam-6{top:-15px;left:140px}#normative .foam-7{top:-25px;left:150px}#normative .col img{display:block;width:75%;margin:auto}#normative .gender-color-box{color:olive}#normative .value{text-align:center;margin:auto;font-weight:700;font-size:29px}#normative .info_gender{text-align:center;font-size:1.3em;padding:5% 2% 1%}#normative .info_cal{text-align:center;font-size:1.3em;padding:2% 2% 1%}#normative .burger_listing{text-align:center}#normative .headline-text{font-weight:700;color:#000;text-align:center}#normative .text-advice{font-size:1.3em}#normative .drink_stats{text-decoration:underline}#normative #norm-table .feedback{font:12px 'Lucida Sans','trebuchet MS',Arial,Helvetica;background:#fff;color:#333;width:100%;float:left;position:relative}#normative #norm-table h3{font-size:20px;font-weight:700;padding:15px 5px;color:#fff;background-color:#3498db;margin-top:0;text-align:center}#normative #norm-table h3 span{display:block;color:#777;background:#fff;border:5px solid #fff;height:100px;width:100px;margin:5px auto -65px;-moz-border-radius:100px;-webkit-border-radius:100px;border-radius:100px}#normative #norm-table ul{list-style:none;text-align:center;font-size:1.3em;padding-left:2%;padding-right:2%}#normative #norm-table li{display:inline}#normative .gender{font-size:5em}#drinks-diary-edit li{display:inline;padding-right:4%;padding-bottom:0;margin-bottom:0}@media (min-width:320px){.headline-text,.message,.message-detail{font-size:13px!important}.value{font-size:20px!important}.green-weighted{font-size:9px!important;font-weight:400!important}.blue-light-weighted{font-size:12px!important}#drinks-diary .diary-data{font-size:14px;width:100%;padding:0;margin:0}#add-drinks-box .no-drink-logged{padding:0!important;margin:0!important}#add-drinks-box .input-label{font-size:12px!important}#add-drinks-box .item{font-size:14px!important;margin:0!important;border-style:none!important}#add-drinks-box #stage_3_display .item{padding-bottom:4px!important}#add-drinks-box #stage_3_display .item-input{padding:0 0 0 5px!important;margin:0!important}#add-drinks-box #stage_3_display .wrapper2{padding:10px!important}}@media (min-width:370px){.message,.message-detail{font-size:17px!important}.headline-text{font-size:15px!important}.value{font-size:30px!important}#add-drinks-box .blue-light-weighted,#add-drinks-box .green-weighted{font-size:15px!important}#add-drinks-box .input-label{font-size:16px!important}#add-drinks-box .item{font-size:18px!important;margin:0!important;border-style:none!important}#add-drinks-box #stage_3_display .item{padding-bottom:8px!important}#add-drinks-box #stage_3_display .item-input{padding:0 0 0 5px!important;margin:0!important}#add-drinks-box #stage_3_display .wrapper2{padding:10px!important}}@font-face{font-family:Ionicons;src:url(../lib/ionic/fonts/ionicons.eot?v=2.0.1);src:url(../lib/ionic/fonts/ionicons.eot?v=2.0.1#iefix) format("embedded-opentype"),url(../lib/ionic/fonts/ionicons.ttf?v=2.0.1) format("truetype"),url(../lib/ionic/fonts/ionicons.woff?v=2.0.1) format("woff"),url(../lib/ionic/fonts/ionicons.woff) format("woff"),url(../lib/ionic/fonts/ionicons.svg?v=2.0.1#Ionicons) format("svg");font-weight:400;font-style:normal}.ion,.ion-alert-circled:before,.ion-alert:before,.ion-android-add-circle:before,.ion-android-add:before,.ion-android-alarm-clock:before,.ion-android-alert:before,.ion-android-apps:before,.ion-android-archive:before,.ion-android-arrow-back:before,.ion-android-arrow-down:before,.ion-android-arrow-dropdown-circle:before,.ion-android-arrow-dropdown:before,.ion-android-arrow-dropleft-circle:before,.ion-android-arrow-dropleft:before,.ion-android-arrow-dropright-circle:before,.ion-android-arrow-dropright:before,.ion-android-arrow-dropup-circle:before,.ion-android-arrow-dropup:before,.ion-android-arrow-forward:before,.ion-android-arrow-up:before,.ion-android-attach:before,.ion-android-bar:before,.ion-android-bicycle:before,.ion-android-boat:before,.ion-android-bookmark:before,.ion-android-bulb:before,.ion-android-bus:before,.ion-android-calendar:before,.ion-android-call:before,.ion-android-camera:before,.ion-android-cancel:before,.ion-android-car:before,.ion-android-cart:before,.ion-android-chat:before,.ion-android-checkbox-blank:before,.ion-android-checkbox-outline-blank:before,.ion-android-checkbox-outline:before,.ion-android-checkbox:before,.ion-android-checkmark-circle:before,.ion-android-clipboard:before,.ion-android-close:before,.ion-android-cloud-circle:before,.ion-android-cloud-done:before,.ion-android-cloud-outline:before,.ion-android-cloud:before,.ion-android-color-palette:before,.ion-android-compass:before,.ion-android-contact:before,.ion-android-contacts:before,.ion-android-contract:before,.ion-android-create:before,.ion-android-delete:before,.ion-android-desktop:before,.ion-android-document:before,.ion-android-done-all:before,.ion-android-done:before,.ion-android-download:before,.ion-android-drafts:before,.ion-android-exit:before,.ion-android-expand:before,.ion-android-favorite-outline:before,.ion-android-favorite:before,.ion-android-film:before,.ion-android-folder-open:before,.ion-android-folder:before,.ion-android-funnel:before,.ion-android-globe:before,.ion-android-hand:before,.ion-android-hangout:before,.ion-android-happy:before,.ion-android-home:before,.ion-android-image:before,.ion-android-laptop:before,.ion-android-list:before,.ion-android-locate:before,.ion-android-lock:before,.ion-android-mail:before,.ion-android-map:before,.ion-android-menu:before,.ion-android-microphone-off:before,.ion-android-microphone:before,.ion-android-more-horizontal:before,.ion-android-more-vertical:before,.ion-android-navigate:before,.ion-android-notifications-none:before,.ion-android-notifications-off:before,.ion-android-notifications:before,.ion-android-open:before,.ion-android-options:before,.ion-android-people:before,.ion-android-person-add:before,.ion-android-person:before,.ion-android-phone-landscape:before,.ion-android-phone-portrait:before,.ion-android-pin:before,.ion-android-plane:before,.ion-android-playstore:before,.ion-android-print:before,.ion-android-radio-button-off:before,.ion-android-radio-button-on:before,.ion-android-refresh:before,.ion-android-remove-circle:before,.ion-android-remove:before,.ion-android-restaurant:before,.ion-android-sad:before,.ion-android-search:before,.ion-android-send:before,.ion-android-settings:before,.ion-android-share-alt:before,.ion-android-share:before,.ion-android-star-half:before,.ion-android-star-outline:before,.ion-android-star:before,.ion-android-stopwatch:before,.ion-android-subway:before,.ion-android-sunny:before,.ion-android-sync:before,.ion-android-textsms:before,.ion-android-time:before,.ion-android-train:before,.ion-android-unlock:before,.ion-android-upload:before,.ion-android-volume-down:before,.ion-android-volume-mute:before,.ion-android-volume-off:before,.ion-android-volume-up:before,.ion-android-walk:before,.ion-android-warning:before,.ion-android-watch:before,.ion-android-wifi:before,.ion-aperture:before,.ion-archive:before,.ion-arrow-down-a:before,.ion-arrow-down-b:before,.ion-arrow-down-c:before,.ion-arrow-expand:before,.ion-arrow-graph-down-left:before,.ion-arrow-graph-down-right:before,.ion-arrow-graph-up-left:before,.ion-arrow-graph-up-right:before,.ion-arrow-left-a:before,.ion-arrow-left-b:before,.ion-arrow-left-c:before,.ion-arrow-move:before,.ion-arrow-resize:before,.ion-arrow-return-left:before,.ion-arrow-return-right:before,.ion-arrow-right-a:before,.ion-arrow-right-b:before,.ion-arrow-right-c:before,.ion-arrow-shrink:before,.ion-arrow-swap:before,.ion-arrow-up-a:before,.ion-arrow-up-b:before,.ion-arrow-up-c:before,.ion-asterisk:before,.ion-at:before,.ion-backspace-outline:before,.ion-backspace:before,.ion-bag:before,.ion-battery-charging:before,.ion-battery-empty:before,.ion-battery-full:before,.ion-battery-half:before,.ion-battery-low:before,.ion-beaker:before,.ion-beer:before,.ion-bluetooth:before,.ion-bonfire:before,.ion-bookmark:before,.ion-bowtie:before,.ion-briefcase:before,.ion-bug:before,.ion-calculator:before,.ion-calendar:before,.ion-camera:before,.ion-card:before,.ion-cash:before,.ion-chatbox-working:before,.ion-chatbox:before,.ion-chatboxes:before,.ion-chatbubble-working:before,.ion-chatbubble:before,.ion-chatbubbles:before,.ion-checkmark-circled:before,.ion-checkmark-round:before,.ion-checkmark:before,.ion-chevron-down:before,.ion-chevron-left:before,.ion-chevron-right:before,.ion-chevron-up:before,.ion-clipboard:before,.ion-clock:before,.ion-close-circled:before,.ion-close-round:before,.ion-close:before,.ion-closed-captioning:before,.ion-cloud:before,.ion-code-download:before,.ion-code-working:before,.ion-code:before,.ion-coffee:before,.ion-compass:before,.ion-compose:before,.ion-connection-bars:before,.ion-contrast:before,.ion-crop:before,.ion-cube:before,.ion-disc:before,.ion-document-text:before,.ion-document:before,.ion-drag:before,.ion-earth:before,.ion-easel:before,.ion-edit:before,.ion-egg:before,.ion-eject:before,.ion-email-unread:before,.ion-email:before,.ion-erlenmeyer-flask-bubbles:before,.ion-erlenmeyer-flask:before,.ion-eye-disabled:before,.ion-eye:before,.ion-female:before,.ion-filing:before,.ion-film-marker:before,.ion-fireball:before,.ion-flag:before,.ion-flame:before,.ion-flash-off:before,.ion-flash:before,.ion-folder:before,.ion-fork-repo:before,.ion-fork:before,.ion-forward:before,.ion-funnel:before,.ion-gear-a:before,.ion-gear-b:before,.ion-grid:before,.ion-hammer:before,.ion-happy-outline:before,.ion-happy:before,.ion-headphone:before,.ion-heart-broken:before,.ion-heart:before,.ion-help-buoy:before,.ion-help-circled:before,.ion-help:before,.ion-home:before,.ion-icecream:before,.ion-image:before,.ion-images:before,.ion-information-circled:before,.ion-information:before,.ion-ionic:before,.ion-ios-alarm-outline:before,.ion-ios-alarm:before,.ion-ios-albums-outline:before,.ion-ios-albums:before,.ion-ios-americanfootball-outline:before,.ion-ios-americanfootball:before,.ion-ios-analytics-outline:before,.ion-ios-analytics:before,.ion-ios-arrow-back:before,.ion-ios-arrow-down:before,.ion-ios-arrow-forward:before,.ion-ios-arrow-left:before,.ion-ios-arrow-right:before,.ion-ios-arrow-thin-down:before,.ion-ios-arrow-thin-left:before,.ion-ios-arrow-thin-right:before,.ion-ios-arrow-thin-up:before,.ion-ios-arrow-up:before,.ion-ios-at-outline:before,.ion-ios-at:before,.ion-ios-barcode-outline:before,.ion-ios-barcode:before,.ion-ios-baseball-outline:before,.ion-ios-baseball:before,.ion-ios-basketball-outline:before,.ion-ios-basketball:before,.ion-ios-bell-outline:before,.ion-ios-bell:before,.ion-ios-body-outline:before,.ion-ios-body:before,.ion-ios-bolt-outline:before,.ion-ios-bolt:before,.ion-ios-book-outline:before,.ion-ios-book:before,.ion-ios-bookmarks-outline:before,.ion-ios-bookmarks:before,.ion-ios-box-outline:before,.ion-ios-box:before,.ion-ios-briefcase-outline:before,.ion-ios-briefcase:before,.ion-ios-browsers-outline:before,.ion-ios-browsers:before,.ion-ios-calculator-outline:before,.ion-ios-calculator:before,.ion-ios-calendar-outline:before,.ion-ios-calendar:before,.ion-ios-camera-outline:before,.ion-ios-camera:before,.ion-ios-cart-outline:before,.ion-ios-cart:before,.ion-ios-chatboxes-outline:before,.ion-ios-chatboxes:before,.ion-ios-chatbubble-outline:before,.ion-ios-chatbubble:before,.ion-ios-checkmark-empty:before,.ion-ios-checkmark-outline:before,.ion-ios-checkmark:before,.ion-ios-circle-filled:before,.ion-ios-circle-outline:before,.ion-ios-clock-outline:before,.ion-ios-clock:before,.ion-ios-close-empty:before,.ion-ios-close-outline:before,.ion-ios-close:before,.ion-ios-cloud-download-outline:before,.ion-ios-cloud-download:before,.ion-ios-cloud-outline:before,.ion-ios-cloud-upload-outline:before,.ion-ios-cloud-upload:before,.ion-ios-cloud:before,.ion-ios-cloudy-night-outline:before,.ion-ios-cloudy-night:before,.ion-ios-cloudy-outline:before,.ion-ios-cloudy:before,.ion-ios-cog-outline:before,.ion-ios-cog:before,.ion-ios-color-filter-outline:before,.ion-ios-color-filter:before,.ion-ios-color-wand-outline:before,.ion-ios-color-wand:before,.ion-ios-compose-outline:before,.ion-ios-compose:before,.ion-ios-contact-outline:before,.ion-ios-contact:before,.ion-ios-copy-outline:before,.ion-ios-copy:before,.ion-ios-crop-strong:before,.ion-ios-crop:before,.ion-ios-download-outline:before,.ion-ios-download:before,.ion-ios-drag:before,.ion-ios-email-outline:before,.ion-ios-email:before,.ion-ios-eye-outline:before,.ion-ios-eye:before,.ion-ios-fastforward-outline:before,.ion-ios-fastforward:before,.ion-ios-filing-outline:before,.ion-ios-filing:before,.ion-ios-film-outline:before,.ion-ios-film:before,.ion-ios-flag-outline:before,.ion-ios-flag:before,.ion-ios-flame-outline:before,.ion-ios-flame:before,.ion-ios-flask-outline:before,.ion-ios-flask:before,.ion-ios-flower-outline:before,.ion-ios-flower:before,.ion-ios-folder-outline:before,.ion-ios-folder:before,.ion-ios-football-outline:before,.ion-ios-football:before,.ion-ios-game-controller-a-outline:before,.ion-ios-game-controller-a:before,.ion-ios-game-controller-b-outline:before,.ion-ios-game-controller-b:before,.ion-ios-gear-outline:before,.ion-ios-gear:before,.ion-ios-glasses-outline:before,.ion-ios-glasses:before,.ion-ios-grid-view-outline:before,.ion-ios-grid-view:before,.ion-ios-heart-outline:before,.ion-ios-heart:before,.ion-ios-help-empty:before,.ion-ios-help-outline:before,.ion-ios-help:before,.ion-ios-home-outline:before,.ion-ios-home:before,.ion-ios-infinite-outline:before,.ion-ios-infinite:before,.ion-ios-information-empty:before,.ion-ios-information-outline:before,.ion-ios-information:before,.ion-ios-ionic-outline:before,.ion-ios-keypad-outline:before,.ion-ios-keypad:before,.ion-ios-lightbulb-outline:before,.ion-ios-lightbulb:before,.ion-ios-list-outline:before,.ion-ios-list:before,.ion-ios-location-outline:before,.ion-ios-location:before,.ion-ios-locked-outline:before,.ion-ios-locked:before,.ion-ios-loop-strong:before,.ion-ios-loop:before,.ion-ios-medical-outline:before,.ion-ios-medical:before,.ion-ios-medkit-outline:before,.ion-ios-medkit:before,.ion-ios-mic-off:before,.ion-ios-mic-outline:before,.ion-ios-mic:before,.ion-ios-minus-empty:before,.ion-ios-minus-outline:before,.ion-ios-minus:before,.ion-ios-monitor-outline:before,.ion-ios-monitor:before,.ion-ios-moon-outline:before,.ion-ios-moon:before,.ion-ios-more-outline:before,.ion-ios-more:before,.ion-ios-musical-note:before,.ion-ios-musical-notes:before,.ion-ios-navigate-outline:before,.ion-ios-navigate:before,.ion-ios-nutrition-outline:before,.ion-ios-nutrition:before,.ion-ios-paper-outline:before,.ion-ios-paper:before,.ion-ios-paperplane-outline:before,.ion-ios-paperplane:before,.ion-ios-partlysunny-outline:before,.ion-ios-partlysunny:before,.ion-ios-pause-outline:before,.ion-ios-pause:before,.ion-ios-paw-outline:before,.ion-ios-paw:before,.ion-ios-people-outline:before,.ion-ios-people:before,.ion-ios-person-outline:before,.ion-ios-person:before,.ion-ios-personadd-outline:before,.ion-ios-personadd:before,.ion-ios-photos-outline:before,.ion-ios-photos:before,.ion-ios-pie-outline:before,.ion-ios-pie:before,.ion-ios-pint-outline:before,.ion-ios-pint:before,.ion-ios-play-outline:before,.ion-ios-play:before,.ion-ios-plus-empty:before,.ion-ios-plus-outline:before,.ion-ios-plus:before,.ion-ios-pricetag-outline:before,.ion-ios-pricetag:before,.ion-ios-pricetags-outline:before,.ion-ios-pricetags:before,.ion-ios-printer-outline:before,.ion-ios-printer:before,.ion-ios-pulse-strong:before,.ion-ios-pulse:before,.ion-ios-rainy-outline:before,.ion-ios-rainy:before,.ion-ios-recording-outline:before,.ion-ios-recording:before,.ion-ios-redo-outline:before,.ion-ios-redo:before,.ion-ios-refresh-empty:before,.ion-ios-refresh-outline:before,.ion-ios-refresh:before,.ion-ios-reload:before,.ion-ios-reverse-camera-outline:before,.ion-ios-reverse-camera:before,.ion-ios-rewind-outline:before,.ion-ios-rewind:before,.ion-ios-rose-outline:before,.ion-ios-rose:before,.ion-ios-search-strong:before,.ion-ios-search:before,.ion-ios-settings-strong:before,.ion-ios-settings:before,.ion-ios-shuffle-strong:before,.ion-ios-shuffle:before,.ion-ios-skipbackward-outline:before,.ion-ios-skipbackward:before,.ion-ios-skipforward-outline:before,.ion-ios-skipforward:before,.ion-ios-snowy:before,.ion-ios-speedometer-outline:before,.ion-ios-speedometer:before,.ion-ios-star-half:before,.ion-ios-star-outline:before,.ion-ios-star:before,.ion-ios-stopwatch-outline:before,.ion-ios-stopwatch:before,.ion-ios-sunny-outline:before,.ion-ios-sunny:before,.ion-ios-telephone-outline:before,.ion-ios-telephone:before,.ion-ios-tennisball-outline:before,.ion-ios-tennisball:before,.ion-ios-thunderstorm-outline:before,.ion-ios-thunderstorm:before,.ion-ios-time-outline:before,.ion-ios-time:before,.ion-ios-timer-outline:before,.ion-ios-timer:before,.ion-ios-toggle-outline:before,.ion-ios-toggle:before,.ion-ios-trash-outline:before,.ion-ios-trash:before,.ion-ios-undo-outline:before,.ion-ios-undo:before,.ion-ios-unlocked-outline:before,.ion-ios-unlocked:before,.ion-ios-upload-outline:before,.ion-ios-upload:before,.ion-ios-videocam-outline:before,.ion-ios-videocam:before,.ion-ios-volume-high:before,.ion-ios-volume-low:before,.ion-ios-wineglass-outline:before,.ion-ios-wineglass:before,.ion-ios-world-outline:before,.ion-ios-world:before,.ion-ipad:before,.ion-iphone:before,.ion-ipod:before,.ion-jet:before,.ion-key:before,.ion-knife:before,.ion-laptop:before,.ion-leaf:before,.ion-levels:before,.ion-lightbulb:before,.ion-link:before,.ion-load-a:before,.ion-load-b:before,.ion-load-c:before,.ion-load-d:before,.ion-location:before,.ion-lock-combination:before,.ion-locked:before,.ion-log-in:before,.ion-log-out:before,.ion-loop:before,.ion-magnet:before,.ion-male:before,.ion-man:before,.ion-map:before,.ion-medkit:before,.ion-merge:before,.ion-mic-a:before,.ion-mic-b:before,.ion-mic-c:before,.ion-minus-circled:before,.ion-minus-round:before,.ion-minus:before,.ion-model-s:before,.ion-monitor:before,.ion-more:before,.ion-mouse:before,.ion-music-note:before,.ion-navicon-round:before,.ion-navicon:before,.ion-navigate:before,.ion-network:before,.ion-no-smoking:before,.ion-nuclear:before,.ion-outlet:before,.ion-paintbrush:before,.ion-paintbucket:before,.ion-paper-airplane:before,.ion-paperclip:before,.ion-pause:before,.ion-person-add:before,.ion-person-stalker:before,.ion-person:before,.ion-pie-graph:before,.ion-pin:before,.ion-pinpoint:before,.ion-pizza:before,.ion-plane:before,.ion-planet:before,.ion-play:before,.ion-playstation:before,.ion-plus-circled:before,.ion-plus-round:before,.ion-plus:before,.ion-podium:before,.ion-pound:before,.ion-power:before,.ion-pricetag:before,.ion-pricetags:before,.ion-printer:before,.ion-pull-request:before,.ion-qr-scanner:before,.ion-quote:before,.ion-radio-waves:before,.ion-record:before,.ion-refresh:before,.ion-reply-all:before,.ion-reply:before,.ion-ribbon-a:before,.ion-ribbon-b:before,.ion-sad-outline:before,.ion-sad:before,.ion-scissors:before,.ion-search:before,.ion-settings:before,.ion-share:before,.ion-shuffle:before,.ion-skip-backward:before,.ion-skip-forward:before,.ion-social-android-outline:before,.ion-social-android:before,.ion-social-angular-outline:before,.ion-social-angular:before,.ion-social-apple-outline:before,.ion-social-apple:before,.ion-social-bitcoin-outline:before,.ion-social-bitcoin:before,.ion-social-buffer-outline:before,.ion-social-buffer:before,.ion-social-chrome-outline:before,.ion-social-chrome:before,.ion-social-codepen-outline:before,.ion-social-codepen:before,.ion-social-css3-outline:before,.ion-social-css3:before,.ion-social-designernews-outline:before,.ion-social-designernews:before,.ion-social-dribbble-outline:before,.ion-social-dribbble:before,.ion-social-dropbox-outline:before,.ion-social-dropbox:before,.ion-social-euro-outline:before,.ion-social-euro:before,.ion-social-facebook-outline:before,.ion-social-facebook:before,.ion-social-foursquare-outline:before,.ion-social-foursquare:before,.ion-social-freebsd-devil:before,.ion-social-github-outline:before,.ion-social-github:before,.ion-social-google-outline:before,.ion-social-google:before,.ion-social-googleplus-outline:before,.ion-social-googleplus:before,.ion-social-hackernews-outline:before,.ion-social-hackernews:before,.ion-social-html5-outline:before,.ion-social-html5:before,.ion-social-instagram-outline:before,.ion-social-instagram:before,.ion-social-javascript-outline:before,.ion-social-javascript:before,.ion-social-linkedin-outline:before,.ion-social-linkedin:before,.ion-social-markdown:before,.ion-social-nodejs:before,.ion-social-octocat:before,.ion-social-pinterest-outline:before,.ion-social-pinterest:before,.ion-social-python:before,.ion-social-reddit-outline:before,.ion-social-reddit:before,.ion-social-rss-outline:before,.ion-social-rss:before,.ion-social-sass:before,.ion-social-skype-outline:before,.ion-social-skype:before,.ion-social-snapchat-outline:before,.ion-social-snapchat:before,.ion-social-tumblr-outline:before,.ion-social-tumblr:before,.ion-social-tux:before,.ion-social-twitch-outline:before,.ion-social-twitch:before,.ion-social-twitter-outline:before,.ion-social-twitter:before,.ion-social-usd-outline:before,.ion-social-usd:before,.ion-social-vimeo-outline:before,.ion-social-vimeo:before,.ion-social-whatsapp-outline:before,.ion-social-whatsapp:before,.ion-social-windows-outline:before,.ion-social-windows:before,.ion-social-wordpress-outline:before,.ion-social-wordpress:before,.ion-social-yahoo-outline:before,.ion-social-yahoo:before,.ion-social-yen-outline:before,.ion-social-yen:before,.ion-social-youtube-outline:before,.ion-social-youtube:before,.ion-soup-can-outline:before,.ion-soup-can:before,.ion-speakerphone:before,.ion-speedometer:before,.ion-spoon:before,.ion-star:before,.ion-stats-bars:before,.ion-steam:before,.ion-stop:before,.ion-thermometer:before,.ion-thumbsdown:before,.ion-thumbsup:before,.ion-toggle-filled:before,.ion-toggle:before,.ion-transgender:before,.ion-trash-a:before,.ion-trash-b:before,.ion-trophy:before,.ion-tshirt-outline:before,.ion-tshirt:before,.ion-umbrella:before,.ion-university:before,.ion-unlocked:before,.ion-upload:before,.ion-usb:before,.ion-videocamera:before,.ion-volume-high:before,.ion-volume-low:before,.ion-volume-medium:before,.ion-volume-mute:before,.ion-wand:before,.ion-waterdrop:before,.ion-wifi:before,.ion-wineglass:before,.ion-woman:before,.ion-wrench:before,.ion-xbox:before,.ionicons{display:inline-block;font-family:Ionicons;speak:none;font-style:normal;font-weight:400;font-variant:normal;text-transform:none;text-rendering:auto;line-height:1;-webkit-font-smoothing:antialiased;-moz-osx-font-smoothing:grayscale}.ion-alert:before{content:""}.ion-alert-circled:before{content:""}.ion-android-add:before{content:""}.ion-android-add-circle:before{content:""}.ion-android-alarm-clock:before{content:""}.ion-android-alert:before{content:""}.ion-android-apps:before{content:""}.ion-android-archive:before{content:""}.ion-android-arrow-back:before{content:""}.ion-android-arrow-down:before{content:""}.ion-android-arrow-dropdown:before{content:""}.ion-android-arrow-dropdown-circle:before{content:""}.ion-android-arrow-dropleft:before{content:""}.ion-android-arrow-dropleft-circle:before{content:""}.ion-android-arrow-dropright:before{content:""}.ion-android-arrow-dropright-circle:before{content:""}.ion-android-arrow-dropup:before{content:""}.ion-android-arrow-dropup-circle:before{content:""}.ion-android-arrow-forward:before{content:""}.ion-android-arrow-up:before{content:""}.ion-android-attach:before{content:""}.ion-android-bar:before{content:""}.ion-android-bicycle:before{content:""}.ion-android-boat:before{content:""}.ion-android-bookmark:before{content:""}.ion-android-bulb:before{content:""}.ion-android-bus:before{content:""}.ion-android-calendar:before{content:""}.ion-android-call:before{content:""}.ion-android-camera:before{content:""}.ion-android-cancel:before{content:""}.ion-android-car:before{content:""}.ion-android-cart:before{content:""}.ion-android-chat:before{content:""}.ion-android-checkbox:before{content:""}.ion-android-checkbox-blank:before{content:""}.ion-android-checkbox-outline:before{content:""}.ion-android-checkbox-outline-blank:before{content:""}.ion-android-checkmark-circle:before{content:""}.ion-android-clipboard:before{content:""}.ion-android-close:before{content:""}.ion-android-cloud:before{content:""}.ion-android-cloud-circle:before{content:""}.ion-android-cloud-done:before{content:""}.ion-android-cloud-outline:before{content:""}.ion-android-color-palette:before{content:""}.ion-android-compass:before{content:""}.ion-android-contact:before{content:""}.ion-android-contacts:before{content:""}.ion-android-contract:before{content:""}.ion-android-create:before{content:""}.ion-android-delete:before{content:""}.ion-android-desktop:before{content:""}.ion-android-document:before{content:""}.ion-android-done:before{content:""}.ion-android-done-all:before{content:""}.ion-android-download:before{content:""}.ion-android-drafts:before{content:""}.ion-android-exit:before{content:""}.ion-android-expand:before{content:""}.ion-android-favorite:before{content:""}.ion-android-favorite-outline:before{content:""}.ion-android-film:before{content:""}.ion-android-folder:before{content:""}.ion-android-folder-open:before{content:""}.ion-android-funnel:before{content:""}.ion-android-globe:before{content:""}.ion-android-hand:before{content:""}.ion-android-hangout:before{content:""}.ion-android-happy:before{content:""}.ion-android-home:before{content:""}.ion-android-image:before{content:""}.ion-android-laptop:before{content:""}.ion-android-list:before{content:""}.ion-android-locate:before{content:""}.ion-android-lock:before{content:""}.ion-android-mail:before{content:""}.ion-android-map:before{content:""}.ion-android-menu:before{content:""}.ion-android-microphone:before{content:""}.ion-android-microphone-off:before{content:""}.ion-android-more-horizontal:before{content:""}.ion-android-more-vertical:before{content:""}.ion-android-navigate:before{content:""}.ion-android-notifications:before{content:""}.ion-android-notifications-none:before{content:""}.ion-android-notifications-off:before{content:""}.ion-android-open:before{content:""}.ion-android-options:before{content:""}.ion-android-people:before{content:""}.ion-android-person:before{content:""}.ion-android-person-add:before{content:""}.ion-android-phone-landscape:before{content:""}.ion-android-phone-portrait:before{content:""}.ion-android-pin:before{content:""}.ion-android-plane:before{content:""}.ion-android-playstore:before{content:""}.ion-android-print:before{content:""}.ion-android-radio-button-off:before{content:""}.ion-android-radio-button-on:before{content:""}.ion-android-refresh:before{content:""}.ion-android-remove:before{content:""}.ion-android-remove-circle:before{content:""}.ion-android-restaurant:before{content:""}.ion-android-sad:before{content:""}.ion-android-search:before{content:""}.ion-android-send:before{content:""}.ion-android-settings:before{content:""}.ion-android-share:before{content:""}.ion-android-share-alt:before{content:""}.ion-android-star:before{content:""}.ion-android-star-half:before{content:""}.ion-android-star-outline:before{content:""}.ion-android-stopwatch:before{content:""}.ion-android-subway:before{content:""}.ion-android-sunny:before{content:""}.ion-android-sync:before{content:""}.ion-android-textsms:before{content:""}.ion-android-time:before{content:""}.ion-android-train:before{content:""}.ion-android-unlock:before{content:""}.ion-android-upload:before{content:""}.ion-android-volume-down:before{content:""}.ion-android-volume-mute:before{content:""}.ion-android-volume-off:before{content:""}.ion-android-volume-up:before{content:""}.ion-android-walk:before{content:""}.ion-android-warning:before{content:""}.ion-android-watch:before{content:""}.ion-android-wifi:before{content:""}.ion-aperture:before{content:""}.ion-archive:before{content:""}.ion-arrow-down-a:before{content:""}.ion-arrow-down-b:before{content:""}.ion-arrow-down-c:before{content:""}.ion-arrow-expand:before{content:""}.ion-arrow-graph-down-left:before{content:""}.ion-arrow-graph-down-right:before{content:""}.ion-arrow-graph-up-left:before{content:""}.ion-arrow-graph-up-right:before{content:""}.ion-arrow-left-a:before{content:""}.ion-arrow-left-b:before{content:""}.ion-arrow-left-c:before{content:""}.ion-arrow-move:before{content:""}.ion-arrow-resize:before{content:""}.ion-arrow-return-left:before{content:""}.ion-arrow-return-right:before{content:""}.ion-arrow-right-a:before{content:""}.ion-arrow-right-b:before{content:""}.ion-arrow-right-c:before{content:""}.ion-arrow-shrink:before{content:""}.ion-arrow-swap:before{content:""}.ion-arrow-up-a:before{content:""}.ion-arrow-up-b:before{content:""}.ion-arrow-up-c:before{content:""}.ion-asterisk:before{content:""}.ion-at:before{content:""}.ion-backspace:before{content:""}.ion-backspace-outline:before{content:""}.ion-bag:before{content:""}.ion-battery-charging:before{content:""}.ion-battery-empty:before{content:""}.ion-battery-full:before{content:""}.ion-battery-half:before{content:""}.ion-battery-low:before{content:""}.ion-beaker:before{content:""}.ion-beer:before{content:""}.ion-bluetooth:before{content:""}.ion-bonfire:before{content:""}.ion-bookmark:before{content:""}.ion-bowtie:before{content:""}.ion-briefcase:before{content:""}.ion-bug:before{content:""}.ion-calculator:before{content:""}.ion-calendar:before{content:""}.ion-camera:before{content:""}.ion-card:before{content:""}.ion-cash:before{content:""}.ion-chatbox:before{content:""}.ion-chatbox-working:before{content:""}.ion-chatboxes:before{content:""}.ion-chatbubble:before{content:""}.ion-chatbubble-working:before{content:""}.ion-chatbubbles:before{content:""}.ion-checkmark:before{content:""}.ion-checkmark-circled:before{content:""}.ion-checkmark-round:before{content:""}.ion-chevron-down:before{content:""}.ion-chevron-left:before{content:""}.ion-chevron-right:before{content:""}.ion-chevron-up:before{content:""}.ion-clipboard:before{content:""}.ion-clock:before{content:""}.ion-close:before{content:""}.ion-close-circled:before{content:""}.ion-close-round:before{content:""}.ion-closed-captioning:before{content:""}.ion-cloud:before{content:""}.ion-code:before{content:""}.ion-code-download:before{content:""}.ion-code-working:before{content:""}.ion-coffee:before{content:""}.ion-compass:before{content:""}.ion-compose:before{content:""}.ion-connection-bars:before{content:""}.ion-contrast:before{content:""}.ion-crop:before{content:""}.ion-cube:before{content:""}.ion-disc:before{content:""}.ion-document:before{content:""}.ion-document-text:before{content:""}.ion-drag:before{content:""}.ion-earth:before{content:""}.ion-easel:before{content:""}.ion-edit:before{content:""}.ion-egg:before{content:""}.ion-eject:before{content:""}.ion-email:before{content:""}.ion-email-unread:before{content:""}.ion-erlenmeyer-flask:before{content:""}.ion-erlenmeyer-flask-bubbles:before{content:""}.ion-eye:before{content:""}.ion-eye-disabled:before{content:""}.ion-female:before{content:""}.ion-filing:before{content:""}.ion-film-marker:before{content:""}.ion-fireball:before{content:""}.ion-flag:before{content:""}.ion-flame:before{content:""}.ion-flash:before{content:""}.ion-flash-off:before{content:""}.ion-folder:before{content:""}.ion-fork:before{content:""}.ion-fork-repo:before{content:""}.ion-forward:before{content:""}.ion-funnel:before{content:""}.ion-gear-a:before{content:""}.ion-gear-b:before{content:""}.ion-grid:before{content:""}.ion-hammer:before{content:""}.ion-happy:before{content:""}.ion-happy-outline:before{content:""}.ion-headphone:before{content:""}.ion-heart:before{content:""}.ion-heart-broken:before{content:""}.ion-help:before{content:""}.ion-help-buoy:before{content:""}.ion-help-circled:before{content:""}.ion-home:before{content:""}.ion-icecream:before{content:""}.ion-image:before{content:""}.ion-images:before{content:""}.ion-information:before{content:""}.ion-information-circled:before{content:""}.ion-ionic:before{content:""}.ion-ios-alarm:before{content:""}.ion-ios-alarm-outline:before{content:""}.ion-ios-albums:before{content:""}.ion-ios-albums-outline:before{content:""}.ion-ios-americanfootball:before{content:""}.ion-ios-americanfootball-outline:before{content:""}.ion-ios-analytics:before{content:""}.ion-ios-analytics-outline:before{content:""}.ion-ios-arrow-back:before{content:""}.ion-ios-arrow-down:before{content:""}.ion-ios-arrow-forward:before{content:""}.ion-ios-arrow-left:before{content:""}.ion-ios-arrow-right:before{content:""}.ion-ios-arrow-thin-down:before{content:""}.ion-ios-arrow-thin-left:before{content:""}.ion-ios-arrow-thin-right:before{content:""}.ion-ios-arrow-thin-up:before{content:""}.ion-ios-arrow-up:before{content:""}.ion-ios-at:before{content:""}.ion-ios-at-outline:before{content:""}.ion-ios-barcode:before{content:""}.ion-ios-barcode-outline:before{content:""}.ion-ios-baseball:before{content:""}.ion-ios-baseball-outline:before{content:""}.ion-ios-basketball:before{content:""}.ion-ios-basketball-outline:before{content:""}.ion-ios-bell:before{content:""}.ion-ios-bell-outline:before{content:""}.ion-ios-body:before{content:""}.ion-ios-body-outline:before{content:""}.ion-ios-bolt:before{content:""}.ion-ios-bolt-outline:before{content:""}.ion-ios-book:before{content:""}.ion-ios-book-outline:before{content:""}.ion-ios-bookmarks:before{content:""}.ion-ios-bookmarks-outline:before{content:""}.ion-ios-box:before{content:""}.ion-ios-box-outline:before{content:""}.ion-ios-briefcase:before{content:""}.ion-ios-briefcase-outline:before{content:""}.ion-ios-browsers:before{content:""}.ion-ios-browsers-outline:before{content:""}.ion-ios-calculator:before{content:""}.ion-ios-calculator-outline:before{content:""}.ion-ios-calendar:before{content:""}.ion-ios-calendar-outline:before{content:""}.ion-ios-camera:before{content:""}.ion-ios-camera-outline:before{content:""}.ion-ios-cart:before{content:""}.ion-ios-cart-outline:before{content:""}.ion-ios-chatboxes:before{content:""}.ion-ios-chatboxes-outline:before{content:""}.ion-ios-chatbubble:before{content:""}.ion-ios-chatbubble-outline:before{content:""}.ion-ios-checkmark:before{content:""}.ion-ios-checkmark-empty:before{content:""}.ion-ios-checkmark-outline:before{content:""}.ion-ios-circle-filled:before{content:""}.ion-ios-circle-outline:before{content:""}.ion-ios-clock:before{content:""}.ion-ios-clock-outline:before{content:""}.ion-ios-close:before{content:""}.ion-ios-close-empty:before{content:""}.ion-ios-close-outline:before{content:""}.ion-ios-cloud:before{content:""}.ion-ios-cloud-download:before{content:""}.ion-ios-cloud-download-outline:before{content:""}.ion-ios-cloud-outline:before{content:""}.ion-ios-cloud-upload:before{content:""}.ion-ios-cloud-upload-outline:before{content:""}.ion-ios-cloudy:before{content:""}.ion-ios-cloudy-night:before{content:""}.ion-ios-cloudy-night-outline:before{content:""}.ion-ios-cloudy-outline:before{content:""}.ion-ios-cog:before{content:""}.ion-ios-cog-outline:before{content:""}.ion-ios-color-filter:before{content:""}.ion-ios-color-filter-outline:before{content:""}.ion-ios-color-wand:before{content:""}.ion-ios-color-wand-outline:before{content:""}.ion-ios-compose:before{content:""}.ion-ios-compose-outline:before{content:""}.ion-ios-contact:before{content:""}.ion-ios-contact-outline:before{content:""}.ion-ios-copy:before{content:""}.ion-ios-copy-outline:before{content:""}.ion-ios-crop:before{content:""}.ion-ios-crop-strong:before{content:""}.ion-ios-download:before{content:""}.ion-ios-download-outline:before{content:""}.ion-ios-drag:before{content:""}.ion-ios-email:before{content:""}.ion-ios-email-outline:before{content:""}.ion-ios-eye:before{content:""}.ion-ios-eye-outline:before{content:""}.ion-ios-fastforward:before{content:""}.ion-ios-fastforward-outline:before{content:""}.ion-ios-filing:before{content:""}.ion-ios-filing-outline:before{content:""}.ion-ios-film:before{content:""}.ion-ios-film-outline:before{content:""}.ion-ios-flag:before{content:""}.ion-ios-flag-outline:before{content:""}.ion-ios-flame:before{content:""}.ion-ios-flame-outline:before{content:""}.ion-ios-flask:before{content:""}.ion-ios-flask-outline:before{content:""}.ion-ios-flower:before{content:""}.ion-ios-flower-outline:before{content:""}.ion-ios-folder:before{content:""}.ion-ios-folder-outline:before{content:""}.ion-ios-football:before{content:""}.ion-ios-football-outline:before{content:""}.ion-ios-game-controller-a:before{content:""}.ion-ios-game-controller-a-outline:before{content:""}.ion-ios-game-controller-b:before{content:""}.ion-ios-game-controller-b-outline:before{content:""}.ion-ios-gear:before{content:""}.ion-ios-gear-outline:before{content:""}.ion-ios-glasses:before{content:""}.ion-ios-glasses-outline:before{content:""}.ion-ios-grid-view:before{content:""}.ion-ios-grid-view-outline:before{content:""}.ion-ios-heart:before{content:""}.ion-ios-heart-outline:before{content:""}.ion-ios-help:before{content:""}.ion-ios-help-empty:before{content:""}.ion-ios-help-outline:before{content:""}.ion-ios-home:before{content:""}.ion-ios-home-outline:before{content:""}.ion-ios-infinite:before{content:""}.ion-ios-infinite-outline:before{content:""}.ion-ios-information:before{content:""}.ion-ios-information-empty:before{content:""}.ion-ios-information-outline:before{content:""}.ion-ios-ionic-outline:before{content:""}.ion-ios-keypad:before{content:""}.ion-ios-keypad-outline:before{content:""}.ion-ios-lightbulb:before{content:""}.ion-ios-lightbulb-outline:before{content:""}.ion-ios-list:before{content:""}.ion-ios-list-outline:before{content:""}.ion-ios-location:before{content:""}.ion-ios-location-outline:before{content:""}.ion-ios-locked:before{content:""}.ion-ios-locked-outline:before{content:""}.ion-ios-loop:before{content:""}.ion-ios-loop-strong:before{content:""}.ion-ios-medical:before{content:""}.ion-ios-medical-outline:before{content:""}.ion-ios-medkit:before{content:""}.ion-ios-medkit-outline:before{content:""}.ion-ios-mic:before{content:""}.ion-ios-mic-off:before{content:""}.ion-ios-mic-outline:before{content:""}.ion-ios-minus:before{content:""}.ion-ios-minus-empty:before{content:""}.ion-ios-minus-outline:before{content:""}.ion-ios-monitor:before{content:""}.ion-ios-monitor-outline:before{content:""}.ion-ios-moon:before{content:""}.ion-ios-moon-outline:before{content:""}.ion-ios-more:before{content:""}.ion-ios-more-outline:before{content:""}.ion-ios-musical-note:before{content:""}.ion-ios-musical-notes:before{content:""}.ion-ios-navigate:before{content:""}.ion-ios-navigate-outline:before{content:""}.ion-ios-nutrition:before{content:""}.ion-ios-nutrition-outline:before{content:""}.ion-ios-paper:before{content:""}.ion-ios-paper-outline:before{content:""}.ion-ios-paperplane:before{content:""}.ion-ios-paperplane-outline:before{content:""}.ion-ios-partlysunny:before{content:""}.ion-ios-partlysunny-outline:before{content:""}.ion-ios-pause:before{content:""}.ion-ios-pause-outline:before{content:""}.ion-ios-paw:before{content:""}.ion-ios-paw-outline:before{content:""}.ion-ios-people:before{content:""}.ion-ios-people-outline:before{content:""}.ion-ios-person:before{content:""}.ion-ios-person-outline:before{content:""}.ion-ios-personadd:before{content:""}.ion-ios-personadd-outline:before{content:""}.ion-ios-photos:before{content:""}.ion-ios-photos-outline:before{content:""}.ion-ios-pie:before{content:""}.ion-ios-pie-outline:before{content:""}.ion-ios-pint:before{content:""}.ion-ios-pint-outline:before{content:""}.ion-ios-play:before{content:""}.ion-ios-play-outline:before{content:""}.ion-ios-plus:before{content:""}.ion-ios-plus-empty:before{content:""}.ion-ios-plus-outline:before{content:""}.ion-ios-pricetag:before{content:""}.ion-ios-pricetag-outline:before{content:""}.ion-ios-pricetags:before{content:""}.ion-ios-pricetags-outline:before{content:""}.ion-ios-printer:before{content:""}.ion-ios-printer-outline:before{content:""}.ion-ios-pulse:before{content:""}.ion-ios-pulse-strong:before{content:""}.ion-ios-rainy:before{content:""}.ion-ios-rainy-outline:before{content:""}.ion-ios-recording:before{content:""}.ion-ios-recording-outline:before{content:""}.ion-ios-redo:before{content:""}.ion-ios-redo-outline:before{content:""}.ion-ios-refresh:before{content:""}.ion-ios-refresh-empty:before{content:""}.ion-ios-refresh-outline:before{content:""}.ion-ios-reload:before{content:""}.ion-ios-reverse-camera:before{content:""}.ion-ios-reverse-camera-outline:before{content:""}.ion-ios-rewind:before{content:""}.ion-ios-rewind-outline:before{content:""}.ion-ios-rose:before{content:""}.ion-ios-rose-outline:before{content:""}.ion-ios-search:before{content:""}.ion-ios-search-strong:before{content:""}.ion-ios-settings:before{content:""}.ion-ios-settings-strong:before{content:""}.ion-ios-shuffle:before{content:""}.ion-ios-shuffle-strong:before{content:""}.ion-ios-skipbackward:before{content:""}.ion-ios-skipbackward-outline:before{content:""}.ion-ios-skipforward:before{content:""}.ion-ios-skipforward-outline:before{content:""}.ion-ios-snowy:before{content:""}.ion-ios-speedometer:before{content:""}.ion-ios-speedometer-outline:before{content:""}.ion-ios-star:before{content:""}.ion-ios-star-half:before{content:""}.ion-ios-star-outline:before{content:""}.ion-ios-stopwatch:before{content:""}.ion-ios-stopwatch-outline:before{content:""}.ion-ios-sunny:before{content:""}.ion-ios-sunny-outline:before{content:""}.ion-ios-telephone:before{content:""}.ion-ios-telephone-outline:before{content:""}.ion-ios-tennisball:before{content:""}.ion-ios-tennisball-outline:before{content:""}.ion-ios-thunderstorm:before{content:""}.ion-ios-thunderstorm-outline:before{content:""}.ion-ios-time:before{content:""}.ion-ios-time-outline:before{content:""}.ion-ios-timer:before{content:""}.ion-ios-timer-outline:before{content:""}.ion-ios-toggle:before{content:""}.ion-ios-toggle-outline:before{content:""}.ion-ios-trash:before{content:""}.ion-ios-trash-outline:before{content:""}.ion-ios-undo:before{content:""}.ion-ios-undo-outline:before{content:""}.ion-ios-unlocked:before{content:""}.ion-ios-unlocked-outline:before{content:""}.ion-ios-upload:before{content:""}.ion-ios-upload-outline:before{content:""}.ion-ios-videocam:before{content:""}.ion-ios-videocam-outline:before{content:""}.ion-ios-volume-high:before{content:""}.ion-ios-volume-low:before{content:""}.ion-ios-wineglass:before{content:""}.ion-ios-wineglass-outline:before{content:""}.ion-ios-world:before{content:""}.ion-ios-world-outline:before{content:""}.ion-ipad:before{content:""}.ion-iphone:before{content:""}.ion-ipod:before{content:""}.ion-jet:before{content:""}.ion-key:before{content:""}.ion-knife:before{content:""}.ion-laptop:before{content:""}.ion-leaf:before{content:""}.ion-levels:before{content:""}.ion-lightbulb:before{content:""}.ion-link:before{content:""}.ion-load-a:before{content:""}.ion-load-b:before{content:""}.ion-load-c:before{content:""}.ion-load-d:before{content:""}.ion-location:before{content:""}.ion-lock-combination:before{content:""}.ion-locked:before{content:""}.ion-log-in:before{content:""}.ion-log-out:before{content:""}.ion-loop:before{content:""}.ion-magnet:before{content:""}.ion-male:before{content:""}.ion-man:before{content:""}.ion-map:before{content:""}.ion-medkit:before{content:""}.ion-merge:before{content:""}.ion-mic-a:before{content:""}.ion-mic-b:before{content:""}.ion-mic-c:before{content:""}.ion-minus:before{content:""}.ion-minus-circled:before{content:""}.ion-minus-round:before{content:""}.ion-model-s:before{content:""}.ion-monitor:before{content:""}.ion-more:before{content:""}.ion-mouse:before{content:""}.ion-music-note:before{content:""}.ion-navicon:before{content:""}.ion-navicon-round:before{content:""}.ion-navigate:before{content:""}.ion-network:before{content:""}.ion-no-smoking:before{content:""}.ion-nuclear:before{content:""}.ion-outlet:before{content:""}.ion-paintbrush:before{content:""}.ion-paintbucket:before{content:""}.ion-paper-airplane:before{content:""}.ion-paperclip:before{content:""}.ion-pause:before{content:""}.ion-person:before{content:""}.ion-person-add:before{content:""}.ion-person-stalker:before{content:""}.ion-pie-graph:before{content:""}.ion-pin:before{content:""}.ion-pinpoint:before{content:""}.ion-pizza:before{content:""}.ion-plane:before{content:""}.ion-planet:before{content:""}.ion-play:before{content:""}.ion-playstation:before{content:""}.ion-plus:before{content:""}.ion-plus-circled:before{content:""}.ion-plus-round:before{content:""}.ion-podium:before{content:""}.ion-pound:before{content:""}.ion-power:before{content:""}.ion-pricetag:before{content:""}.ion-pricetags:before{content:""}.ion-printer:before{content:""}.ion-pull-request:before{content:""}.ion-qr-scanner:before{content:""}.ion-quote:before{content:""}.ion-radio-waves:before{content:""}.ion-record:before{content:""}.ion-refresh:before{content:""}.ion-reply:before{content:""}.ion-reply-all:before{content:""}.ion-ribbon-a:before{content:""}.ion-ribbon-b:before{content:""}.ion-sad:before{content:""}.ion-sad-outline:before{content:""}.ion-scissors:before{content:""}.ion-search:before{content:""}.ion-settings:before{content:""}.ion-share:before{content:""}.ion-shuffle:before{content:""}.ion-skip-backward:before{content:""}.ion-skip-forward:before{content:""}.ion-social-android:before{content:""}.ion-social-android-outline:before{content:""}.ion-social-angular:before{content:""}.ion-social-angular-outline:before{content:""}.ion-social-apple:before{content:""}.ion-social-apple-outline:before{content:""}.ion-social-bitcoin:before{content:""}.ion-social-bitcoin-outline:before{content:""}.ion-social-buffer:before{content:""}.ion-social-buffer-outline:before{content:""}.ion-social-chrome:before{content:""}.ion-social-chrome-outline:before{content:""}.ion-social-codepen:before{content:""}.ion-social-codepen-outline:before{content:""}.ion-social-css3:before{content:""}.ion-social-css3-outline:before{content:""}.ion-social-designernews:before{content:""}.ion-social-designernews-outline:before{content:""}.ion-social-dribbble:before{content:""}.ion-social-dribbble-outline:before{content:""}.ion-social-dropbox:before{content:""}.ion-social-dropbox-outline:before{content:""}.ion-social-euro:before{content:""}.ion-social-euro-outline:before{content:""}.ion-social-facebook:before{content:""}.ion-social-facebook-outline:before{content:""}.ion-social-foursquare:before{content:""}.ion-social-foursquare-outline:before{content:""}.ion-social-freebsd-devil:before{content:""}.ion-social-github:before{content:""}.ion-social-github-outline:before{content:""}.ion-social-google:before{content:""}.ion-social-google-outline:before{content:""}.ion-social-googleplus:before{content:""}.ion-social-googleplus-outline:before{content:""}.ion-social-hackernews:before{content:""}.ion-social-hackernews-outline:before{content:""}.ion-social-html5:before{content:""}.ion-social-html5-outline:before{content:""}.ion-social-instagram:before{content:""}.ion-social-instagram-outline:before{content:""}.ion-social-javascript:before{content:""}.ion-social-javascript-outline:before{content:""}.ion-social-linkedin:before{content:""}.ion-social-linkedin-outline:before{content:""}.ion-social-markdown:before{content:""}.ion-social-nodejs:before{content:""}.ion-social-octocat:before{content:""}.ion-social-pinterest:before{content:""}.ion-social-pinterest-outline:before{content:""}.ion-social-python:before{content:""}.ion-social-reddit:before{content:""}.ion-social-reddit-outline:before{content:""}.ion-social-rss:before{content:""}.ion-social-rss-outline:before{content:""}.ion-social-sass:before{content:""}.ion-social-skype:before{content:""}.ion-social-skype-outline:before{content:""}.ion-social-snapchat:before{content:""}.ion-social-snapchat-outline:before{content:""}.ion-social-tumblr:before{content:""}.ion-social-tumblr-outline:before{content:""}.ion-social-tux:before{content:""}.ion-social-twitch:before{content:""}.ion-social-twitch-outline:before{content:""}.ion-social-twitter:before{content:""}.ion-social-twitter-outline:before{content:""}.ion-social-usd:before{content:""}.ion-social-usd-outline:before{content:""}.ion-social-vimeo:before{content:""}.ion-social-vimeo-outline:before{content:""}.ion-social-whatsapp:before{content:""}.ion-social-whatsapp-outline:before{content:""}.ion-social-windows:before{content:""}.ion-social-windows-outline:before{content:""}.ion-social-wordpress:before{content:""}.ion-social-wordpress-outline:before{content:""}.ion-social-yahoo:before{content:""}.ion-social-yahoo-outline:before{content:""}.ion-social-yen:before{content:""}.ion-social-yen-outline:before{content:""}.ion-social-youtube:before{content:""}.ion-social-youtube-outline:before{content:""}.ion-soup-can:before{content:""}.ion-soup-can-outline:before{content:""}.ion-speakerphone:before{content:""}.ion-speedometer:before{content:""}.ion-spoon:before{content:""}.ion-star:before{content:""}.ion-stats-bars:before{content:""}.ion-steam:before{content:""}.ion-stop:before{content:""}.ion-thermometer:before{content:""}.ion-thumbsdown:before{content:""}.ion-thumbsup:before{content:""}.ion-toggle:before{content:""}.ion-toggle-filled:before{content:""}.ion-transgender:before{content:""}.ion-trash-a:before{content:""}.ion-trash-b:before{content:""}.ion-trophy:before{content:""}.ion-tshirt:before{content:""}.ion-tshirt-outline:before{content:""}.ion-umbrella:before{content:""}.ion-university:before{content:""}.ion-unlocked:before{content:""}.ion-upload:before{content:""}.ion-usb:before{content:""}.ion-videocamera:before{content:""}.ion-volume-high:before{content:""}.ion-volume-low:before{content:""}.ion-volume-medium:before{content:""}.ion-volume-mute:before{content:""}.ion-wand:before{content:""}.ion-waterdrop:before{content:""}.ion-wifi:before{content:""}.ion-wineglass:before{content:""}.ion-woman:before{content:""}.ion-wrench:before{content:""}.ion-xbox:before{content:""}a,abbr,acronym,address,applet,article,aside,audio,b,big,blockquote,body,canvas,caption,center,cite,code,dd,del,details,dfn,div,dl,dt,em,embed,fieldset,figcaption,figure,footer,form,h1,h2,h3,h4,h5,h6,header,hgroup,html,i,iframe,img,ins,kbd,label,legend,li,mark,menu,nav,object,ol,output,p,pre,q,ruby,s,samp,section,small,span,strike,strong,sub,summary,sup,table,tbody,td,tfoot,th,thead,time,tr,tt,u,ul,var,video{margin:0;padding:0;border:0;vertical-align:baseline;font:inherit;font-size:100%}ol,ul{list-style:none}blockquote,q{quotes:none}audio:not([controls]){display:none;height:0}[hidden],template{display:none}script{display:none!important}html{-webkit-user-select:none;-moz-user-select:none;-ms-user-select:none;user-select:none;font-family:sans-serif;-ms-text-size-adjust:100%;-webkit-text-size-adjust:100%}:focus,a,a:active,a:focus,a:hover,button,button:focus{outline:0}a{-webkit-user-drag:none;-webkit-tap-highlight-color:transparent}a[href]:hover{cursor:pointer}b,strong{font-weight:700}dfn{font-style:italic}hr{-moz-box-sizing:content-box;box-sizing:content-box;height:0}code,kbd,pre,samp{font-size:1em;font-family:monospace,serif}pre{white-space:pre-wrap}q{quotes:"\201C" "\201D" "\2018" "\2019"}sub,sup{position:relative;vertical-align:baseline;font-size:75%;line-height:0}sup{top:-.5em}sub{bottom:-.25em}fieldset{margin:0 2px;padding:.35em .625em .75em;border:1px solid silver}button,input,select,textarea{margin:0;outline-offset:0;outline-style:none;outline-width:0;-webkit-font-smoothing:inherit;background-image:none}button,select{text-transform:none}button,html input[type=button],input[type=reset],input[type=submit]{cursor:pointer;-webkit-appearance:button}button[disabled],html input[disabled]{cursor:default}input[type=search]{-webkit-box-sizing:content-box;-moz-box-sizing:content-box;box-sizing:content-box;-webkit-appearance:textfield}input[type=search]::-webkit-search-cancel-button,input[type=search]::-webkit-search-decoration{-webkit-appearance:none}button::-moz-focus-inner,input::-moz-focus-inner{padding:0;border:0}textarea{overflow:auto}img{-webkit-user-drag:none}table{border-spacing:0;border-collapse:collapse}*,:after,:before{-webkit-box-sizing:border-box;-moz-box-sizing:border-box;box-sizing:border-box}html{overflow:hidden;-ms-touch-action:pan-y;touch-action:pan-y}.ionic-body,body{-webkit-touch-callout:none;-webkit-font-smoothing:antialiased;font-smoothing:antialiased;-webkit-text-size-adjust:none;-moz-text-size-adjust:none;text-size-adjust:none;-webkit-tap-highlight-color:transparent;-webkit-user-select:none;-moz-user-select:none;-ms-user-select:none;user-select:none;top:0;right:0;bottom:0;left:0;overflow:hidden;margin:0;padding:0;color:#000;word-wrap:break-word;font-size:14px;font-family:-apple-system;font-family:"-apple-system","Helvetica Neue",Roboto,"Segoe UI",sans-serif;line-height:20px;text-rendering:optimizeLegibility;-webkit-backface-visibility:hidden;-webkit-user-drag:none;-ms-content-zooming:none}body.grade-b,body.grade-c{text-rendering:auto}.content{position:relative}.scroll-content{position:absolute;top:0;right:0;bottom:0;left:0;overflow:hidden;margin-top:-1px;padding-top:1px;margin-bottom:-1px;width:auto;height:auto}.menu .scroll-content.scroll-content-false{z-index:11}.scroll-view{position:relative;display:block;overflow:hidden;margin-top:-1px}.scroll-view.overflow-scroll{position:relative}.scroll-view.scroll-x{overflow-x:scroll;overflow-y:hidden}.scroll-view.scroll-y{overflow-x:hidden;overflow-y:scroll}.scroll-view.scroll-xy{overflow-x:scroll;overflow-y:scroll}.scroll{-webkit-user-select:none;-moz-user-select:none;-ms-user-select:none;user-select:none;-webkit-touch-callout:none;-webkit-text-size-adjust:none;-moz-text-size-adjust:none;text-size-adjust:none;-webkit-transform-origin:left top;transform-origin:left top}@-ms-viewport{width:device-width}.scroll-bar{position:absolute;z-index:9999}.ng-animate .scroll-bar{visibility:hidden}.scroll-bar-h{right:2px;bottom:3px;left:2px;height:3px}.scroll-bar-h .scroll-bar-indicator{height:100%}.scroll-bar-v{top:2px;right:3px;bottom:2px;width:3px}.scroll-bar-v .scroll-bar-indicator{width:100%}.scroll-bar-indicator{position:absolute;border-radius:4px;background:rgba(0,0,0,.3);opacity:1;-webkit-transition:opacity .3s linear;transition:opacity .3s linear}.scroll-bar-indicator.scroll-bar-fade-out{opacity:0}.platform-android .scroll-bar-indicator{border-radius:0}.grade-b .scroll-bar-indicator,.grade-c .scroll-bar-indicator{background:#aaa}.grade-b .scroll-bar-indicator.scroll-bar-fade-out,.grade-c .scroll-bar-indicator.scroll-bar-fade-out{-webkit-transition:none;transition:none}ion-infinite-scroll{height:60px;width:100%;display:block;display:-webkit-box;display:-webkit-flex;display:-moz-box;display:-moz-flex;display:-ms-flexbox;display:flex;-webkit-box-direction:normal;-webkit-box-orient:horizontal;-webkit-flex-direction:row;-moz-flex-direction:row;-ms-flex-direction:row;flex-direction:row;-webkit-box-pack:center;-ms-flex-pack:center;-webkit-justify-content:center;-moz-justify-content:center;justify-content:center;-webkit-box-align:center;-ms-flex-align:center;-webkit-align-items:center;-moz-align-items:center;align-items:center}ion-infinite-scroll .icon{font-size:30px;color:#666}ion-infinite-scroll:not(.active) .icon:before,ion-infinite-scroll:not(.active) .spinner{display:none}.overflow-scroll{overflow-x:hidden;overflow-y:scroll;-webkit-overflow-scrolling:touch;-ms-overflow-style:-ms-autohiding-scrollbar;top:0;right:0;bottom:0;left:0;position:absolute}.overflow-scroll.pane{overflow-x:hidden;overflow-y:scroll}.overflow-scroll .scroll{position:static;height:100%;-webkit-transform:translate3d(0,0,0)}.has-header{top:44px}.no-header{top:0}.has-subheader{top:88px}.has-tabs-top{top:93px}.has-header.has-subheader.has-tabs-top{top:137px}.has-footer{bottom:44px}.has-subfooter{bottom:88px}.bar-footer.has-tabs,.has-tabs{bottom:49px}.bar-footer.has-tabs.pane,.has-tabs.pane{bottom:49px;height:auto}.bar-subfooter.has-tabs,.has-footer.has-tabs{bottom:93px}.pane{-webkit-transform:translate3d(0,0,0);transform:translate3d(0,0,0);-webkit-transition-duration:0;transition-duration:0;z-index:1}.view{z-index:1}.pane,.view{position:absolute;top:0;right:0;bottom:0;left:0;width:100%;height:100%;background-color:#fff;overflow:hidden}.view-container{position:absolute;display:block;width:100%;height:100%}p{margin:0 0 10px}small{font-size:85%}cite{font-style:normal}.text-left{text-align:left}.text-right{text-align:right}.text-center{text-align:center}.h1,.h2,.h3,.h4,.h5,.h6,h1,h2,h3,h4,h5,h6{color:#000;font-weight:500;font-family:"-apple-system","Helvetica Neue",Roboto,"Segoe UI",sans-serif;line-height:1.2}.h1 small,.h2 small,.h3 small,.h4 small,.h5 small,.h6 small,h1 small,h2 small,h3 small,h4 small,h5 small,h6 small{font-weight:400;line-height:1}.h1,.h2,.h3,h1,h2,h3{margin-top:20px;margin-bottom:10px}.h1:first-child,.h2:first-child,.h3:first-child,h1:first-child,h2:first-child,h3:first-child{margin-top:0}.h1+.h1,.h1+.h2,.h1+.h3,.h1+h1,.h1+h2,.h1+h3,.h2+.h1,.h2+.h2,.h2+.h3,.h2+h1,.h2+h2,.h2+h3,.h3+.h1,.h3+.h2,.h3+.h3,.h3+h1,.h3+h2,.h3+h3,h1+.h1,h1+.h2,h1+.h3,h1+h1,h1+h2,h1+h3,h2+.h1,h2+.h2,h2+.h3,h2+h1,h2+h2,h2+h3,h3+.h1,h3+.h2,h3+.h3,h3+h1,h3+h2,h3+h3{margin-top:10px}.h4,.h5,.h6,h4,h5,h6{margin-top:10px;margin-bottom:10px}.h1,h1{font-size:36px}.h2,h2{font-size:30px}.h3,h3{font-size:24px}.h4,h4{font-size:18px}.h5,h5{font-size:14px}.h6,h6{font-size:12px}.h1 small,h1 small{font-size:24px}.h2 small,h2 small{font-size:18px}.h3 small,.h4 small,h3 small,h4 small{font-size:14px}dl{margin-bottom:20px}dd,dt{line-height:1.42857}dt{font-weight:700}blockquote{margin:0 0 20px;padding:10px 20px;border-left:5px solid gray}blockquote p{font-weight:300;font-size:17.5px;line-height:1.25}blockquote p:last-child{margin-bottom:0}blockquote small{display:block;line-height:1.42857}blockquote small:before{content:'\2014 \00A0'}blockquote:after,blockquote:before,q:after,q:before{content:""}address{display:block;margin-bottom:20px;font-style:normal;line-height:1.42857}a{color:#387ef5}a.subdued{padding-right:10px;color:#888;text-decoration:none}a.subdued:hover{text-decoration:none}a.subdued:last-child{padding-right:0}.action-sheet-backdrop{-webkit-transition:background-color 150ms ease-in-out;transition:background-color 150ms ease-in-out;position:fixed;top:0;left:0;z-index:11;width:100%;height:100%;background-color:transparent}.action-sheet-backdrop.active{background-color:rgba(0,0,0,.4)}.action-sheet-wrapper{-webkit-transform:translate3d(0,100%,0);transform:translate3d(0,100%,0);-webkit-transition:all cubic-bezier(.36,.66,.04,1) 500ms;transition:all cubic-bezier(.36,.66,.04,1) 500ms;position:absolute;bottom:0;left:0;right:0;width:100%;max-width:500px;margin:auto}.action-sheet-up{-webkit-transform:translate3d(0,0,0);transform:translate3d(0,0,0)}.action-sheet{margin-left:8px;margin-right:8px;width:auto;z-index:11;overflow:hidden}.action-sheet .button{display:block;padding:1px;width:100%;border-radius:0;border-color:#d1d3d6;background-color:transparent;color:#007aff;font-size:21px}.action-sheet .button:hover{color:#007aff}.action-sheet .button.destructive,.action-sheet .button.destructive:hover{color:#ff3b30}.action-sheet .button.activated,.action-sheet .button.active{box-shadow:none;border-color:#d1d3d6;color:#007aff;background:#e4e5e7}.action-sheet-has-icons .icon{position:absolute;left:16px}.action-sheet-title{padding:16px;color:#8f8f8f;text-align:center;font-size:13px}.action-sheet-group{margin-bottom:8px;border-radius:4px;background-color:#fff;overflow:hidden}.action-sheet-group .button{border-width:1px 0 0}.action-sheet-group .button:first-child:last-child{border-width:0}.action-sheet-options{background:#f1f2f3}.action-sheet-cancel .button{font-weight:500}.action-sheet-open,.action-sheet-open.modal-open .modal{pointer-events:none}.action-sheet-open .action-sheet-backdrop{pointer-events:auto}.platform-android .action-sheet-backdrop.active{background-color:rgba(0,0,0,.2)}.platform-android .action-sheet{margin:0}.platform-android .action-sheet .action-sheet-title,.platform-android .action-sheet .button{text-align:left;border-color:transparent;font-size:16px;color:inherit}.platform-android .action-sheet .action-sheet-title{font-size:14px;padding:16px;color:#666}.platform-android .action-sheet .button.activated,.platform-android .action-sheet .button.active{background:#e8e8e8}.platform-android .action-sheet-group{margin:0;border-radius:0;background-color:#fafafa}.platform-android .action-sheet-cancel{display:none}.platform-android .action-sheet-has-icons .button{padding-left:56px}.backdrop{position:fixed;top:0;left:0;z-index:11;width:100%;height:100%;background-color:rgba(0,0,0,.4);visibility:hidden;opacity:0;-webkit-transition:.1s opacity linear;transition:.1s opacity linear}.backdrop.visible{visibility:visible}.backdrop.active{opacity:1}.bar{display:-webkit-box;display:-webkit-flex;display:-moz-box;display:-moz-flex;display:-ms-flexbox;display:flex;-webkit-transform:translate3d(0,0,0);transform:translate3d(0,0,0);-webkit-user-select:none;-moz-user-select:none;-ms-user-select:none;user-select:none;position:absolute;right:0;left:0;z-index:9;-webkit-box-sizing:border-box;-moz-box-sizing:border-box;box-sizing:border-box;padding:5px;width:100%;height:44px;border-width:0;border-style:solid;border-top:1px solid transparent;border-bottom:1px solid #ddd;background-color:#fff;background-size:0}@media (min--moz-device-pixel-ratio:1.5),(-webkit-min-device-pixel-ratio:1.5),(min-device-pixel-ratio:1.5),(min-resolution:144dpi),(min-resolution:1.5dppx){.bar{border:none;background-image:linear-gradient(0deg,#ddd,#ddd 50%,transparent 50%);background-position:bottom;background-size:100% 1px;background-repeat:no-repeat}}.bar.bar-clear{border:none;background:0 0;color:#fff}.bar.bar-clear .button,.bar.bar-clear .title{color:#fff}.bar.item-input-inset .item-input-wrapper{margin-top:-1px}.bar.item-input-inset .item-input-wrapper input{padding-left:8px;width:94%;height:28px;background:0 0}.bar.bar-light{border-color:#ddd;background-color:#fff;background-image:linear-gradient(0deg,#ddd,#ddd 50%,transparent 50%);color:#444}.bar.bar-light .title{color:#444}.bar.bar-light.bar-footer{background-image:linear-gradient(180deg,#ddd,#ddd 50%,transparent 50%)}.bar.bar-stable{border-color:#b2b2b2;background-color:#f8f8f8;background-image:linear-gradient(0deg,#b2b2b2,#b2b2b2 50%,transparent 50%);color:#444}.bar.bar-stable .title{color:#444}.bar.bar-stable.bar-footer{background-image:linear-gradient(180deg,#b2b2b2,#b2b2b2 50%,transparent 50%)}.bar.bar-positive{border-color:#0c60ee;background-color:#387ef5;background-image:linear-gradient(0deg,#0c60ee,#0c60ee 50%,transparent 50%);color:#fff}.bar.bar-positive .title{color:#fff}.bar.bar-positive.bar-footer{background-image:linear-gradient(180deg,#0c60ee,#0c60ee 50%,transparent 50%)}.bar.bar-calm{border-color:#0a9dc7;background-color:#11c1f3;background-image:linear-gradient(0deg,#0a9dc7,#0a9dc7 50%,transparent 50%);color:#fff}.bar.bar-calm .title{color:#fff}.bar.bar-calm.bar-footer{background-image:linear-gradient(180deg,#0a9dc7,#0a9dc7 50%,transparent 50%)}.bar.bar-assertive{border-color:#e42112;background-color:#ef473a;background-image:linear-gradient(0deg,#e42112,#e42112 50%,transparent 50%);color:#fff}.bar.bar-assertive .title{color:#fff}.bar.bar-assertive.bar-footer{background-image:linear-gradient(180deg,#e42112,#e42112 50%,transparent 50%)}.bar.bar-balanced{border-color:#28a54c;background-color:#33cd5f;background-image:linear-gradient(0deg,#28a54c,#28a54c 50%,transparent 50%);color:#fff}.bar.bar-balanced .title{color:#fff}.bar.bar-balanced.bar-footer{background-image:linear-gradient(180deg,#28a54c,#28a54c 50%,transparent 50%)}.bar.bar-energized{border-color:#e6b500;background-color:#ffc900;background-image:linear-gradient(0deg,#e6b500,#e6b500 50%,transparent 50%);color:#fff}.bar.bar-energized .title{color:#fff}.bar.bar-energized.bar-footer{background-image:linear-gradient(180deg,#e6b500,#e6b500 50%,transparent 50%)}.bar.bar-royal{border-color:#6b46e5;background-color:#886aea;background-image:linear-gradient(0deg,#6b46e5,#6b46e5 50%,transparent 50%);color:#fff}.bar.bar-royal .title{color:#fff}.bar.bar-royal.bar-footer{background-image:linear-gradient(180deg,#6b46e5,#6b46e5 50%,transparent 50%)}.bar.bar-dark{border-color:#111;background-color:#444;background-image:linear-gradient(0deg,#111,#111 50%,transparent 50%);color:#fff}.bar.bar-dark .title{color:#fff}.bar.bar-dark.bar-footer{background-image:linear-gradient(180deg,#111,#111 50%,transparent 50%)}.bar .title{display:block;position:absolute;top:0;right:0;left:0;z-index:0;overflow:hidden;margin:0 10px;min-width:30px;height:43px;text-align:center;text-overflow:ellipsis;white-space:nowrap;font-size:17px;font-weight:500;line-height:44px}.bar .title.title-left{text-align:left}.bar .title.title-right{text-align:right}.bar .title a{color:inherit}.bar .button,.bar button{z-index:1;padding:0 8px;min-width:initial;min-height:31px;font-weight:400;font-size:13px;line-height:32px}.bar .button .icon:before,.bar .button.button-icon:before,.bar .button.icon-left:before,.bar .button.icon-right:before,.bar .button.icon:before,.bar button .icon:before,.bar button.button-icon:before,.bar button.icon-left:before,.bar button.icon-right:before,.bar button.icon:before{padding-right:2px;padding-left:2px;font-size:20px;line-height:32px}.bar .button.button-icon,.bar button.button-icon{font-size:17px}.bar .button.button-icon .icon:before,.bar .button.button-icon.icon-left:before,.bar .button.button-icon.icon-right:before,.bar .button.button-icon:before,.bar button.button-icon .icon:before,.bar button.button-icon.icon-left:before,.bar button.button-icon.icon-right:before,.bar button.button-icon:before{vertical-align:top;font-size:32px;line-height:32px}.bar .button.button-clear,.bar button.button-clear{padding-right:2px;padding-left:2px;font-weight:300;font-size:17px}.bar .button.button-clear .icon:before,.bar .button.button-clear.icon-left:before,.bar .button.button-clear.icon-right:before,.bar .button.button-clear.icon:before,.bar button.button-clear .icon:before,.bar button.button-clear.icon-left:before,.bar button.button-clear.icon-right:before,.bar button.button-clear.icon:before{font-size:32px;line-height:32px}.bar .button.back-button,.bar button.back-button{display:block;margin-right:5px;padding:0;white-space:nowrap;font-weight:400}.bar .button.back-button.activated,.bar .button.back-button.active,.bar button.back-button.activated,.bar button.back-button.active{opacity:.2}.bar .button-bar>.button,.bar .buttons>.button{min-height:31px;line-height:32px}.bar .button+.button-bar,.bar .button-bar+.button{margin-left:5px}.bar .buttons,.bar .buttons.primary-buttons,.bar .buttons.secondary-buttons{display:inherit}.bar .buttons span{display:inline-block}.bar .buttons-left span{margin-right:5px;display:inherit}.bar .buttons-right span{margin-left:5px;display:inherit}.bar .buttons.pull-right,.bar .title+.button:last-child,.bar .title+.buttons,.bar>.button+.button:last-child,.bar>.button.pull-right{position:absolute;top:5px;right:5px;bottom:5px}.platform-android .nav-bar-has-subheader .bar{background-image:none}.platform-android .bar .back-button .icon:before{font-size:24px}.platform-android .bar .title{font-size:19px;line-height:44px}.bar-light .button{border-color:#ddd;background-color:#fff;color:#444}.bar-light .button:hover{color:#444;text-decoration:none}.bar-light .button.activated,.bar-light .button.active{border-color:#ccc;background-color:#fafafa}.bar-light .button.button-clear{border-color:transparent;background:0 0;box-shadow:none;color:#444;font-size:17px}.bar-light .button.button-icon{border-color:transparent;background:0 0}.bar-stable .button{border-color:#b2b2b2;background-color:#f8f8f8;color:#444}.bar-stable .button:hover{color:#444;text-decoration:none}.bar-stable .button.activated,.bar-stable .button.active{border-color:#a2a2a2;background-color:#e5e5e5}.bar-stable .button.button-clear{border-color:transparent;background:0 0;box-shadow:none;color:#444;font-size:17px}.bar-stable .button.button-icon{border-color:transparent;background:0 0}.bar-positive .button{border-color:#0c60ee;background-color:#387ef5;color:#fff}.bar-positive .button:hover{color:#fff;text-decoration:none}.bar-positive .button.activated,.bar-positive .button.active{border-color:#0c60ee;background-color:#0c60ee}.bar-positive .button.button-clear{border-color:transparent;background:0 0;box-shadow:none;color:#fff;font-size:17px}.bar-positive .button.button-icon{border-color:transparent;background:0 0}.bar-calm .button{border-color:#0a9dc7;background-color:#11c1f3;color:#fff}.bar-calm .button:hover{color:#fff;text-decoration:none}.bar-calm .button.activated,.bar-calm .button.active{border-color:#0a9dc7;background-color:#0a9dc7}.bar-calm .button.button-clear{border-color:transparent;background:0 0;box-shadow:none;color:#fff;font-size:17px}.bar-calm .button.button-icon{border-color:transparent;background:0 0}.bar-assertive .button{border-color:#e42112;background-color:#ef473a;color:#fff}.bar-assertive .button:hover{color:#fff;text-decoration:none}.bar-assertive .button.activated,.bar-assertive .button.active{border-color:#e42112;background-color:#e42112}.bar-assertive .button.button-clear{border-color:transparent;background:0 0;box-shadow:none;color:#fff;font-size:17px}.bar-assertive .button.button-icon{border-color:transparent;background:0 0}.bar-balanced .button{border-color:#28a54c;background-color:#33cd5f;color:#fff}.bar-balanced .button:hover{color:#fff;text-decoration:none}.bar-balanced .button.activated,.bar-balanced .button.active{border-color:#28a54c;background-color:#28a54c}.bar-balanced .button.button-clear{border-color:transparent;background:0 0;box-shadow:none;color:#fff;font-size:17px}.bar-balanced .button.button-icon{border-color:transparent;background:0 0}.bar-energized .button{border-color:#e6b500;background-color:#ffc900;color:#fff}.bar-energized .button:hover{color:#fff;text-decoration:none}.bar-energized .button.activated,.bar-energized .button.active{border-color:#e6b500;background-color:#e6b500}.bar-energized .button.button-clear{border-color:transparent;background:0 0;box-shadow:none;color:#fff;font-size:17px}.bar-energized .button.button-icon{border-color:transparent;background:0 0}.bar-royal .button{border-color:#6b46e5;background-color:#886aea;color:#fff}.bar-royal .button:hover{color:#fff;text-decoration:none}.bar-royal .button.activated,.bar-royal .button.active{border-color:#6b46e5;background-color:#6b46e5}.bar-royal .button.button-clear{border-color:transparent;background:0 0;box-shadow:none;color:#fff;font-size:17px}.bar-royal .button.button-icon{border-color:transparent;background:0 0}.bar-dark .button{border-color:#111;background-color:#444;color:#fff}.bar-dark .button:hover{color:#fff;text-decoration:none}.bar-dark .button.activated,.bar-dark .button.active{border-color:#000;background-color:#262626}.bar-dark .button.button-clear{border-color:transparent;background:0 0;box-shadow:none;color:#fff;font-size:17px}.bar-dark .button.button-icon{border-color:transparent;background:0 0}.bar-header{top:0;border-top-width:0;border-bottom-width:1px}.bar-header.has-tabs-top,.tabs-top .bar-header{border-bottom-width:0;background-image:none}.bar-footer{bottom:0;border-top-width:1px;border-bottom-width:0;background-position:top;height:44px}.bar-footer.item-input-inset{position:absolute}.bar-footer .title{height:43px;line-height:44px}.bar-tabs{padding:0}.bar-subheader{top:44px;height:44px}.bar-subheader .title{height:43px;line-height:44px}.bar-subfooter{bottom:44px;height:44px}.bar-subfooter .title{height:43px;line-height:44px}.nav-bar-block{position:absolute;top:0;right:0;left:0;z-index:9}.bar .back-button.hide,.bar .buttons .hide{display:none}.nav-bar-tabs-top .bar{background-image:none}.tabs{display:-webkit-box;display:-webkit-flex;display:-moz-box;display:-moz-flex;display:-ms-flexbox;display:flex;-webkit-box-direction:normal;-webkit-box-orient:horizontal;-webkit-flex-direction:horizontal;-moz-flex-direction:horizontal;-ms-flex-direction:horizontal;flex-direction:horizontal;-webkit-box-pack:center;-ms-flex-pack:center;-webkit-justify-content:center;-moz-justify-content:center;justify-content:center;-webkit-transform:translate3d(0,0,0);transform:translate3d(0,0,0);border-color:#b2b2b2;background-color:#f8f8f8;background-image:linear-gradient(0deg,#b2b2b2,#b2b2b2 50%,transparent 50%);color:#444;position:absolute;bottom:0;z-index:5;width:100%;height:49px;border-style:solid;border-top-width:1px;background-size:0;line-height:49px}.tabs .tab-item .badge{background-color:#444;color:#f8f8f8}@media (min--moz-device-pixel-ratio:1.5),(-webkit-min-device-pixel-ratio:1.5),(min-device-pixel-ratio:1.5),(min-resolution:144dpi),(min-resolution:1.5dppx){.tabs{padding-top:2px;border-top:none!important;border-bottom:none;background-position:top;background-size:100% 1px;background-repeat:no-repeat}}.tabs-light>.tabs,.tabs.tabs-light{border-color:#ddd;background-color:#fff;background-image:linear-gradient(0deg,#ddd,#ddd 50%,transparent 50%);color:#444}.tabs-light>.tabs .tab-item .badge,.tabs.tabs-light .tab-item .badge{background-color:#444;color:#fff}.tabs-stable>.tabs,.tabs.tabs-stable{border-color:#b2b2b2;background-color:#f8f8f8;background-image:linear-gradient(0deg,#b2b2b2,#b2b2b2 50%,transparent 50%);color:#444}.tabs-stable>.tabs .tab-item .badge,.tabs.tabs-stable .tab-item .badge{background-color:#444;color:#f8f8f8}.tabs-positive>.tabs,.tabs.tabs-positive{border-color:#0c60ee;background-color:#387ef5;background-image:linear-gradient(0deg,#0c60ee,#0c60ee 50%,transparent 50%);color:#fff}.tabs-positive>.tabs .tab-item .badge,.tabs.tabs-positive .tab-item .badge{background-color:#fff;color:#387ef5}.tabs-calm>.tabs,.tabs.tabs-calm{border-color:#0a9dc7;background-color:#11c1f3;background-image:linear-gradient(0deg,#0a9dc7,#0a9dc7 50%,transparent 50%);color:#fff}.tabs-calm>.tabs .tab-item .badge,.tabs.tabs-calm .tab-item .badge{background-color:#fff;color:#11c1f3}.tabs-assertive>.tabs,.tabs.tabs-assertive{border-color:#e42112;background-color:#ef473a;background-image:linear-gradient(0deg,#e42112,#e42112 50%,transparent 50%);color:#fff}.tabs-assertive>.tabs .tab-item .badge,.tabs.tabs-assertive .tab-item .badge{background-color:#fff;color:#ef473a}.tabs-balanced>.tabs,.tabs.tabs-balanced{border-color:#28a54c;background-color:#33cd5f;background-image:linear-gradient(0deg,#28a54c,#28a54c 50%,transparent 50%);color:#fff}.tabs-balanced>.tabs .tab-item .badge,.tabs.tabs-balanced .tab-item .badge{background-color:#fff;color:#33cd5f}.tabs-energized>.tabs,.tabs.tabs-energized{border-color:#e6b500;background-color:#ffc900;background-image:linear-gradient(0deg,#e6b500,#e6b500 50%,transparent 50%);color:#fff}.tabs-energized>.tabs .tab-item .badge,.tabs.tabs-energized .tab-item .badge{background-color:#fff;color:#ffc900}.tabs-royal>.tabs,.tabs.tabs-royal{border-color:#6b46e5;background-color:#886aea;background-image:linear-gradient(0deg,#6b46e5,#6b46e5 50%,transparent 50%);color:#fff}.tabs-royal>.tabs .tab-item .badge,.tabs.tabs-royal .tab-item .badge{background-color:#fff;color:#886aea}.tabs-dark>.tabs,.tabs.tabs-dark{border-color:#111;background-color:#444;background-image:linear-gradient(0deg,#111,#111 50%,transparent 50%);color:#fff}.tabs-dark>.tabs .tab-item .badge,.tabs.tabs-dark .tab-item .badge{background-color:#fff;color:#444}.tabs-striped .tabs{background-color:#fff;background-image:none;border:none;border-bottom:1px solid #ddd;padding-top:2px}.tabs-striped .tab-item.activated,.tabs-striped .tab-item.active,.tabs-striped .tab-item.tab-item-active{margin-top:-2px;border-style:solid;border-width:2px 0 0;border-color:#444}.tabs-striped .tab-item.activated .badge,.tabs-striped .tab-item.active .badge,.tabs-striped .tab-item.tab-item-active .badge{top:2px;opacity:1}.tabs-striped.tabs-light .tabs{background-color:#fff}.tabs-striped.tabs-light .tab-item{color:rgba(68,68,68,.4);opacity:1}.tabs-striped.tabs-light .tab-item .badge{opacity:.4}.tabs-striped.tabs-light .tab-item.activated,.tabs-striped.tabs-light .tab-item.active,.tabs-striped.tabs-light .tab-item.tab-item-active{margin-top:-2px;color:#444;border-style:solid;border-width:2px 0 0;border-color:#444}.tabs-striped.tabs-stable .tabs{background-color:#f8f8f8}.tabs-striped.tabs-stable .tab-item{color:rgba(68,68,68,.4);opacity:1}.tabs-striped.tabs-stable .tab-item .badge{opacity:.4}.tabs-striped.tabs-stable .tab-item.activated,.tabs-striped.tabs-stable .tab-item.active,.tabs-striped.tabs-stable .tab-item.tab-item-active{margin-top:-2px;color:#444;border-style:solid;border-width:2px 0 0;border-color:#444}.tabs-striped.tabs-positive .tabs{background-color:#387ef5}.tabs-striped.tabs-positive .tab-item{color:rgba(255,255,255,.4);opacity:1}.tabs-striped.tabs-positive .tab-item .badge{opacity:.4}.tabs-striped.tabs-positive .tab-item.activated,.tabs-striped.tabs-positive .tab-item.active,.tabs-striped.tabs-positive .tab-item.tab-item-active{margin-top:-2px;color:#fff;border-style:solid;border-width:2px 0 0;border-color:#fff}.tabs-striped.tabs-calm .tabs{background-color:#11c1f3}.tabs-striped.tabs-calm .tab-item{color:rgba(255,255,255,.4);opacity:1}.tabs-striped.tabs-calm .tab-item .badge{opacity:.4}.tabs-striped.tabs-calm .tab-item.activated,.tabs-striped.tabs-calm .tab-item.active,.tabs-striped.tabs-calm .tab-item.tab-item-active{margin-top:-2px;color:#fff;border-style:solid;border-width:2px 0 0;border-color:#fff}.tabs-striped.tabs-assertive .tabs{background-color:#ef473a}.tabs-striped.tabs-assertive .tab-item{color:rgba(255,255,255,.4);opacity:1}.tabs-striped.tabs-assertive .tab-item .badge{opacity:.4}.tabs-striped.tabs-assertive .tab-item.activated,.tabs-striped.tabs-assertive .tab-item.active,.tabs-striped.tabs-assertive .tab-item.tab-item-active{margin-top:-2px;color:#fff;border-style:solid;border-width:2px 0 0;border-color:#fff}.tabs-striped.tabs-balanced .tabs{background-color:#33cd5f}.tabs-striped.tabs-balanced .tab-item{color:rgba(255,255,255,.4);opacity:1}.tabs-striped.tabs-balanced .tab-item .badge{opacity:.4}.tabs-striped.tabs-balanced .tab-item.activated,.tabs-striped.tabs-balanced .tab-item.active,.tabs-striped.tabs-balanced .tab-item.tab-item-active{margin-top:-2px;color:#fff;border-style:solid;border-width:2px 0 0;border-color:#fff}.tabs-striped.tabs-energized .tabs{background-color:#ffc900}.tabs-striped.tabs-energized .tab-item{color:rgba(255,255,255,.4);opacity:1}.tabs-striped.tabs-energized .tab-item .badge{opacity:.4}.tabs-striped.tabs-energized .tab-item.activated,.tabs-striped.tabs-energized .tab-item.active,.tabs-striped.tabs-energized .tab-item.tab-item-active{margin-top:-2px;color:#fff;border-style:solid;border-width:2px 0 0;border-color:#fff}.tabs-striped.tabs-royal .tabs{background-color:#886aea}.tabs-striped.tabs-royal .tab-item{color:rgba(255,255,255,.4);opacity:1}.tabs-striped.tabs-royal .tab-item .badge{opacity:.4}.tabs-striped.tabs-royal .tab-item.activated,.tabs-striped.tabs-royal .tab-item.active,.tabs-striped.tabs-royal .tab-item.tab-item-active{margin-top:-2px;color:#fff;border-style:solid;border-width:2px 0 0;border-color:#fff}.tabs-striped.tabs-dark .tabs{background-color:#444}.tabs-striped.tabs-dark .tab-item{color:rgba(255,255,255,.4);opacity:1}.tabs-striped.tabs-dark .tab-item .badge{opacity:.4}.tabs-striped.tabs-dark .tab-item.activated,.tabs-striped.tabs-dark .tab-item.active,.tabs-striped.tabs-dark .tab-item.tab-item-active{margin-top:-2px;color:#fff;border-style:solid;border-width:2px 0 0;border-color:#fff}.tabs-striped.tabs-top .tab-item.activated .badge,.tabs-striped.tabs-top .tab-item.active .badge,.tabs-striped.tabs-top .tab-item.tab-item-active .badge{top:4%}.tabs-striped.tabs-background-light .tabs{background-color:#fff;background-image:none}.tabs-striped.tabs-background-stable .tabs{background-color:#f8f8f8;background-image:none}.tabs-striped.tabs-background-positive .tabs{background-color:#387ef5;background-image:none}.tabs-striped.tabs-background-calm .tabs{background-color:#11c1f3;background-image:none}.tabs-striped.tabs-background-assertive .tabs{background-color:#ef473a;background-image:none}.tabs-striped.tabs-background-balanced .tabs{background-color:#33cd5f;background-image:none}.tabs-striped.tabs-background-energized .tabs{background-color:#ffc900;background-image:none}.tabs-striped.tabs-background-royal .tabs{background-color:#886aea;background-image:none}.tabs-striped.tabs-background-dark .tabs{background-color:#444;background-image:none}.tabs-striped.tabs-color-light .tab-item{color:rgba(255,255,255,.4);opacity:1}.tabs-striped.tabs-color-light .tab-item .badge{opacity:.4}.tabs-striped.tabs-color-light .tab-item.activated,.tabs-striped.tabs-color-light .tab-item.active,.tabs-striped.tabs-color-light .tab-item.tab-item-active{margin-top:-2px;color:#fff;border:0 solid #fff;border-top-width:2px}.tabs-striped.tabs-color-light .tab-item.activated .badge,.tabs-striped.tabs-color-light .tab-item.active .badge,.tabs-striped.tabs-color-light .tab-item.tab-item-active .badge{top:2px;opacity:1}.tabs-striped.tabs-color-stable .tab-item{color:rgba(248,248,248,.4);opacity:1}.tabs-striped.tabs-color-stable .tab-item .badge{opacity:.4}.tabs-striped.tabs-color-stable .tab-item.activated,.tabs-striped.tabs-color-stable .tab-item.active,.tabs-striped.tabs-color-stable .tab-item.tab-item-active{margin-top:-2px;color:#f8f8f8;border:0 solid #f8f8f8;border-top-width:2px}.tabs-striped.tabs-color-stable .tab-item.activated .badge,.tabs-striped.tabs-color-stable .tab-item.active .badge,.tabs-striped.tabs-color-stable .tab-item.tab-item-active .badge{top:2px;opacity:1}.tabs-striped.tabs-color-positive .tab-item{color:rgba(56,126,245,.4);opacity:1}.tabs-striped.tabs-color-positive .tab-item .badge{opacity:.4}.tabs-striped.tabs-color-positive .tab-item.activated,.tabs-striped.tabs-color-positive .tab-item.active,.tabs-striped.tabs-color-positive .tab-item.tab-item-active{margin-top:-2px;color:#387ef5;border:0 solid #387ef5;border-top-width:2px}.tabs-striped.tabs-color-positive .tab-item.activated .badge,.tabs-striped.tabs-color-positive .tab-item.active .badge,.tabs-striped.tabs-color-positive .tab-item.tab-item-active .badge{top:2px;opacity:1}.tabs-striped.tabs-color-calm .tab-item{color:rgba(17,193,243,.4);opacity:1}.tabs-striped.tabs-color-calm .tab-item .badge{opacity:.4}.tabs-striped.tabs-color-calm .tab-item.activated,.tabs-striped.tabs-color-calm .tab-item.active,.tabs-striped.tabs-color-calm .tab-item.tab-item-active{margin-top:-2px;color:#11c1f3;border:0 solid #11c1f3;border-top-width:2px}.tabs-striped.tabs-color-calm .tab-item.activated .badge,.tabs-striped.tabs-color-calm .tab-item.active .badge,.tabs-striped.tabs-color-calm .tab-item.tab-item-active .badge{top:2px;opacity:1}.tabs-striped.tabs-color-assertive .tab-item{color:rgba(239,71,58,.4);opacity:1}.tabs-striped.tabs-color-assertive .tab-item .badge{opacity:.4}.tabs-striped.tabs-color-assertive .tab-item.activated,.tabs-striped.tabs-color-assertive .tab-item.active,.tabs-striped.tabs-color-assertive .tab-item.tab-item-active{margin-top:-2px;color:#ef473a;border:0 solid #ef473a;border-top-width:2px}.tabs-striped.tabs-color-assertive .tab-item.activated .badge,.tabs-striped.tabs-color-assertive .tab-item.active .badge,.tabs-striped.tabs-color-assertive .tab-item.tab-item-active .badge{top:2px;opacity:1}.tabs-striped.tabs-color-balanced .tab-item{color:rgba(51,205,95,.4);opacity:1}.tabs-striped.tabs-color-balanced .tab-item .badge{opacity:.4}.tabs-striped.tabs-color-balanced .tab-item.activated,.tabs-striped.tabs-color-balanced .tab-item.active,.tabs-striped.tabs-color-balanced .tab-item.tab-item-active{margin-top:-2px;color:#33cd5f;border:0 solid #33cd5f;border-top-width:2px}.tabs-striped.tabs-color-balanced .tab-item.activated .badge,.tabs-striped.tabs-color-balanced .tab-item.active .badge,.tabs-striped.tabs-color-balanced .tab-item.tab-item-active .badge{top:2px;opacity:1}.tabs-striped.tabs-color-energized .tab-item{color:rgba(255,201,0,.4);opacity:1}.tabs-striped.tabs-color-energized .tab-item .badge{opacity:.4}.tabs-striped.tabs-color-energized .tab-item.activated,.tabs-striped.tabs-color-energized .tab-item.active,.tabs-striped.tabs-color-energized .tab-item.tab-item-active{margin-top:-2px;color:#ffc900;border:0 solid #ffc900;border-top-width:2px}.tabs-striped.tabs-color-energized .tab-item.activated .badge,.tabs-striped.tabs-color-energized .tab-item.active .badge,.tabs-striped.tabs-color-energized .tab-item.tab-item-active .badge{top:2px;opacity:1}.tabs-striped.tabs-color-royal .tab-item{color:rgba(136,106,234,.4);opacity:1}.tabs-striped.tabs-color-royal .tab-item .badge{opacity:.4}.tabs-striped.tabs-color-royal .tab-item.activated,.tabs-striped.tabs-color-royal .tab-item.active,.tabs-striped.tabs-color-royal .tab-item.tab-item-active{margin-top:-2px;color:#886aea;border:0 solid #886aea;border-top-width:2px}.tabs-striped.tabs-color-royal .tab-item.activated .badge,.tabs-striped.tabs-color-royal .tab-item.active .badge,.tabs-striped.tabs-color-royal .tab-item.tab-item-active .badge{top:2px;opacity:1}.tabs-striped.tabs-color-dark .tab-item{color:rgba(68,68,68,.4);opacity:1}.tabs-striped.tabs-color-dark .tab-item .badge{opacity:.4}.tabs-striped.tabs-color-dark .tab-item.activated,.tabs-striped.tabs-color-dark .tab-item.active,.tabs-striped.tabs-color-dark .tab-item.tab-item-active{margin-top:-2px;color:#444;border:0 solid #444;border-top-width:2px}.tabs-striped.tabs-color-dark .tab-item.activated .badge,.tabs-striped.tabs-color-dark .tab-item.active .badge,.tabs-striped.tabs-color-dark .tab-item.tab-item-active .badge{top:2px;opacity:1}.tabs-background-light .tabs,.tabs-background-light>.tabs{background-color:#fff;background-image:linear-gradient(0deg,#ddd,#ddd 50%,transparent 50%);border-color:#ddd}.tabs-background-stable .tabs,.tabs-background-stable>.tabs{background-color:#f8f8f8;background-image:linear-gradient(0deg,#b2b2b2,#b2b2b2 50%,transparent 50%);border-color:#b2b2b2}.tabs-background-positive .tabs,.tabs-background-positive>.tabs{background-color:#387ef5;background-image:linear-gradient(0deg,#0c60ee,#0c60ee 50%,transparent 50%);border-color:#0c60ee}.tabs-background-calm .tabs,.tabs-background-calm>.tabs{background-color:#11c1f3;background-image:linear-gradient(0deg,#0a9dc7,#0a9dc7 50%,transparent 50%);border-color:#0a9dc7}.tabs-background-assertive .tabs,.tabs-background-assertive>.tabs{background-color:#ef473a;background-image:linear-gradient(0deg,#e42112,#e42112 50%,transparent 50%);border-color:#e42112}.tabs-background-balanced .tabs,.tabs-background-balanced>.tabs{background-color:#33cd5f;background-image:linear-gradient(0deg,#28a54c,#28a54c 50%,transparent 50%);border-color:#28a54c}.tabs-background-energized .tabs,.tabs-background-energized>.tabs{background-color:#ffc900;background-image:linear-gradient(0deg,#e6b500,#e6b500 50%,transparent 50%);border-color:#e6b500}.tabs-background-royal .tabs,.tabs-background-royal>.tabs{background-color:#886aea;background-image:linear-gradient(0deg,#6b46e5,#6b46e5 50%,transparent 50%);border-color:#6b46e5}.tabs-background-dark .tabs,.tabs-background-dark>.tabs{background-color:#444;background-image:linear-gradient(0deg,#111,#111 50%,transparent 50%);border-color:#111}.tabs-color-light .tab-item{color:rgba(255,255,255,.4);opacity:1}.tabs-color-light .tab-item .badge{opacity:.4}.tabs-color-light .tab-item.activated,.tabs-color-light .tab-item.active,.tabs-color-light .tab-item.tab-item-active{color:#fff;border:0 solid #fff}.tabs-color-light .tab-item.activated .badge,.tabs-color-light .tab-item.active .badge,.tabs-color-light .tab-item.tab-item-active .badge{opacity:1}.tabs-color-stable .tab-item{color:rgba(248,248,248,.4);opacity:1}.tabs-color-stable .tab-item .badge{opacity:.4}.tabs-color-stable .tab-item.activated,.tabs-color-stable .tab-item.active,.tabs-color-stable .tab-item.tab-item-active{color:#f8f8f8;border:0 solid #f8f8f8}.tabs-color-stable .tab-item.activated .badge,.tabs-color-stable .tab-item.active .badge,.tabs-color-stable .tab-item.tab-item-active .badge{opacity:1}.tabs-color-positive .tab-item{color:rgba(56,126,245,.4);opacity:1}.tabs-color-positive .tab-item .badge{opacity:.4}.tabs-color-positive .tab-item.activated,.tabs-color-positive .tab-item.active,.tabs-color-positive .tab-item.tab-item-active{color:#387ef5;border:0 solid #387ef5}.tabs-color-positive .tab-item.activated .badge,.tabs-color-positive .tab-item.active .badge,.tabs-color-positive .tab-item.tab-item-active .badge{opacity:1}.tabs-color-calm .tab-item{color:rgba(17,193,243,.4);opacity:1}.tabs-color-calm .tab-item .badge{opacity:.4}.tabs-color-calm .tab-item.activated,.tabs-color-calm .tab-item.active,.tabs-color-calm .tab-item.tab-item-active{color:#11c1f3;border:0 solid #11c1f3}.tabs-color-calm .tab-item.activated .badge,.tabs-color-calm .tab-item.active .badge,.tabs-color-calm .tab-item.tab-item-active .badge{opacity:1}.tabs-color-assertive .tab-item{color:rgba(239,71,58,.4);opacity:1}.tabs-color-assertive .tab-item .badge{opacity:.4}.tabs-color-assertive .tab-item.activated,.tabs-color-assertive .tab-item.active,.tabs-color-assertive .tab-item.tab-item-active{color:#ef473a;border:0 solid #ef473a}.tabs-color-assertive .tab-item.activated .badge,.tabs-color-assertive .tab-item.active .badge,.tabs-color-assertive .tab-item.tab-item-active .badge{opacity:1}.tabs-color-balanced .tab-item{color:rgba(51,205,95,.4);opacity:1}.tabs-color-balanced .tab-item .badge{opacity:.4}.tabs-color-balanced .tab-item.activated,.tabs-color-balanced .tab-item.active,.tabs-color-balanced .tab-item.tab-item-active{color:#33cd5f;border:0 solid #33cd5f}.tabs-color-balanced .tab-item.activated .badge,.tabs-color-balanced .tab-item.active .badge,.tabs-color-balanced .tab-item.tab-item-active .badge{opacity:1}.tabs-color-energized .tab-item{color:rgba(255,201,0,.4);opacity:1}.tabs-color-energized .tab-item .badge{opacity:.4}.tabs-color-energized .tab-item.activated,.tabs-color-energized .tab-item.active,.tabs-color-energized .tab-item.tab-item-active{color:#ffc900;border:0 solid #ffc900}.tabs-color-energized .tab-item.activated .badge,.tabs-color-energized .tab-item.active .badge,.tabs-color-energized .tab-item.tab-item-active .badge{opacity:1}.tabs-color-royal .tab-item{color:rgba(136,106,234,.4);opacity:1}.tabs-color-royal .tab-item .badge{opacity:.4}.tabs-color-royal .tab-item.activated,.tabs-color-royal .tab-item.active,.tabs-color-royal .tab-item.tab-item-active{color:#886aea;border:0 solid #886aea}.tabs-color-royal .tab-item.activated .badge,.tabs-color-royal .tab-item.active .badge,.tabs-color-royal .tab-item.tab-item-active .badge{opacity:1}.tabs-color-dark .tab-item{color:rgba(68,68,68,.4);opacity:1}.tabs-color-dark .tab-item .badge{opacity:.4}.tabs-color-dark .tab-item.activated,.tabs-color-dark .tab-item.active,.tabs-color-dark .tab-item.tab-item-active{color:#444;border:0 solid #444}.tabs-color-dark .tab-item.activated .badge,.tabs-color-dark .tab-item.active .badge,.tabs-color-dark .tab-item.tab-item-active .badge{opacity:1}ion-tabs.tabs-color-active-light .tab-item{color:#444}ion-tabs.tabs-color-active-light .tab-item.activated,ion-tabs.tabs-color-active-light .tab-item.active,ion-tabs.tabs-color-active-light .tab-item.tab-item-active{color:#fff}ion-tabs.tabs-striped.tabs-color-active-light .tab-item.activated,ion-tabs.tabs-striped.tabs-color-active-light .tab-item.active,ion-tabs.tabs-striped.tabs-color-active-light .tab-item.tab-item-active{border-color:#fff;color:#fff}ion-tabs.tabs-color-active-stable .tab-item{color:#444}ion-tabs.tabs-color-active-stable .tab-item.activated,ion-tabs.tabs-color-active-stable .tab-item.active,ion-tabs.tabs-color-active-stable .tab-item.tab-item-active{color:#f8f8f8}ion-tabs.tabs-striped.tabs-color-active-stable .tab-item.activated,ion-tabs.tabs-striped.tabs-color-active-stable .tab-item.active,ion-tabs.tabs-striped.tabs-color-active-stable .tab-item.tab-item-active{border-color:#f8f8f8;color:#f8f8f8}ion-tabs.tabs-color-active-positive .tab-item{color:#444}ion-tabs.tabs-color-active-positive .tab-item.activated,ion-tabs.tabs-color-active-positive .tab-item.active,ion-tabs.tabs-color-active-positive .tab-item.tab-item-active{color:#387ef5}ion-tabs.tabs-striped.tabs-color-active-positive .tab-item.activated,ion-tabs.tabs-striped.tabs-color-active-positive .tab-item.active,ion-tabs.tabs-striped.tabs-color-active-positive .tab-item.tab-item-active{border-color:#387ef5;color:#387ef5}ion-tabs.tabs-color-active-calm .tab-item{color:#444}ion-tabs.tabs-color-active-calm .tab-item.activated,ion-tabs.tabs-color-active-calm .tab-item.active,ion-tabs.tabs-color-active-calm .tab-item.tab-item-active{color:#11c1f3}ion-tabs.tabs-striped.tabs-color-active-calm .tab-item.activated,ion-tabs.tabs-striped.tabs-color-active-calm .tab-item.active,ion-tabs.tabs-striped.tabs-color-active-calm .tab-item.tab-item-active{border-color:#11c1f3;color:#11c1f3}ion-tabs.tabs-color-active-assertive .tab-item{color:#444}ion-tabs.tabs-color-active-assertive .tab-item.activated,ion-tabs.tabs-color-active-assertive .tab-item.active,ion-tabs.tabs-color-active-assertive .tab-item.tab-item-active{color:#ef473a}ion-tabs.tabs-striped.tabs-color-active-assertive .tab-item.activated,ion-tabs.tabs-striped.tabs-color-active-assertive .tab-item.active,ion-tabs.tabs-striped.tabs-color-active-assertive .tab-item.tab-item-active{border-color:#ef473a;color:#ef473a}ion-tabs.tabs-color-active-balanced .tab-item{color:#444}ion-tabs.tabs-color-active-balanced .tab-item.activated,ion-tabs.tabs-color-active-balanced .tab-item.active,ion-tabs.tabs-color-active-balanced .tab-item.tab-item-active{color:#33cd5f}ion-tabs.tabs-striped.tabs-color-active-balanced .tab-item.activated,ion-tabs.tabs-striped.tabs-color-active-balanced .tab-item.active,ion-tabs.tabs-striped.tabs-color-active-balanced .tab-item.tab-item-active{border-color:#33cd5f;color:#33cd5f}ion-tabs.tabs-color-active-energized .tab-item{color:#444}ion-tabs.tabs-color-active-energized .tab-item.activated,ion-tabs.tabs-color-active-energized .tab-item.active,ion-tabs.tabs-color-active-energized .tab-item.tab-item-active{color:#ffc900}ion-tabs.tabs-striped.tabs-color-active-energized .tab-item.activated,ion-tabs.tabs-striped.tabs-color-active-energized .tab-item.active,ion-tabs.tabs-striped.tabs-color-active-energized .tab-item.tab-item-active{border-color:#ffc900;color:#ffc900}ion-tabs.tabs-color-active-royal .tab-item{color:#444}ion-tabs.tabs-color-active-royal .tab-item.activated,ion-tabs.tabs-color-active-royal .tab-item.active,ion-tabs.tabs-color-active-royal .tab-item.tab-item-active{color:#886aea}ion-tabs.tabs-striped.tabs-color-active-royal .tab-item.activated,ion-tabs.tabs-striped.tabs-color-active-royal .tab-item.active,ion-tabs.tabs-striped.tabs-color-active-royal .tab-item.tab-item-active{border-color:#886aea;color:#886aea}ion-tabs.tabs-color-active-dark .tab-item{color:#fff}ion-tabs.tabs-color-active-dark .tab-item.activated,ion-tabs.tabs-color-active-dark .tab-item.active,ion-tabs.tabs-color-active-dark .tab-item.tab-item-active{color:#444}ion-tabs.tabs-striped.tabs-color-active-dark .tab-item.activated,ion-tabs.tabs-striped.tabs-color-active-dark .tab-item.active,ion-tabs.tabs-striped.tabs-color-active-dark .tab-item.tab-item-active{border-color:#444;color:#444}.tabs-top.tabs-striped{padding-bottom:0}.tabs-top.tabs-striped .tab-item{background:0 0;-webkit-transition:color .1s ease;-moz-transition:color .1s ease;-ms-transition:color .1s ease;-o-transition:color .1s ease;transition:color .1s ease}.tabs-top.tabs-striped .tab-item.activated,.tabs-top.tabs-striped .tab-item.active,.tabs-top.tabs-striped .tab-item.tab-item-active{margin-top:1px;border-width:0 0 2px!important;border-style:solid}.tabs-top.tabs-striped .tab-item.activated>.badge,.tabs-top.tabs-striped .tab-item.activated>i,.tabs-top.tabs-striped .tab-item.active>.badge,.tabs-top.tabs-striped .tab-item.active>i,.tabs-top.tabs-striped .tab-item.tab-item-active>.badge,.tabs-top.tabs-striped .tab-item.tab-item-active>i{margin-top:-1px}.tabs-top.tabs-striped .tab-item .badge{-webkit-transition:color .2s ease;-moz-transition:color .2s ease;-ms-transition:color .2s ease;-o-transition:color .2s ease;transition:color .2s ease}.tabs-top.tabs-striped:not(.tabs-icon-left):not(.tabs-icon-top) .tab-item.activated .tab-title,.tabs-top.tabs-striped:not(.tabs-icon-left):not(.tabs-icon-top) .tab-item.activated i,.tabs-top.tabs-striped:not(.tabs-icon-left):not(.tabs-icon-top) .tab-item.active .tab-title,.tabs-top.tabs-striped:not(.tabs-icon-left):not(.tabs-icon-top) .tab-item.active i,.tabs-top.tabs-striped:not(.tabs-icon-left):not(.tabs-icon-top) .tab-item.tab-item-active .tab-title,.tabs-top.tabs-striped:not(.tabs-icon-left):not(.tabs-icon-top) .tab-item.tab-item-active i{display:block;margin-top:-1px}.tabs-top.tabs-striped.tabs-icon-left .tab-item{margin-top:1px}.tabs-top.tabs-striped.tabs-icon-left .tab-item.activated .tab-title,.tabs-top.tabs-striped.tabs-icon-left .tab-item.activated i,.tabs-top.tabs-striped.tabs-icon-left .tab-item.active .tab-title,.tabs-top.tabs-striped.tabs-icon-left .tab-item.active i,.tabs-top.tabs-striped.tabs-icon-left .tab-item.tab-item-active .tab-title,.tabs-top.tabs-striped.tabs-icon-left .tab-item.tab-item-active i{margin-top:-.1em}.tabs-top>.tabs,.tabs.tabs-top{top:44px;padding-top:0;background-position:bottom;border-top-width:0;border-bottom-width:1px}.tabs-top>.tabs .tab-item.activated .badge,.tabs-top>.tabs .tab-item.active .badge,.tabs-top>.tabs .tab-item.tab-item-active .badge,.tabs.tabs-top .tab-item.activated .badge,.tabs.tabs-top .tab-item.active .badge,.tabs.tabs-top .tab-item.tab-item-active .badge{top:4%}.tabs-top~.bar-header{border-bottom-width:0}.tab-item{-webkit-box-flex:1;-webkit-flex:1;-moz-box-flex:1;-moz-flex:1;-ms-flex:1;flex:1;display:block;overflow:hidden;max-width:150px;height:100%;color:inherit;text-align:center;text-decoration:none;text-overflow:ellipsis;white-space:nowrap;font-weight:400;font-size:14px;font-family:"-apple-system","Helvetica Neue",Roboto,"Segoe UI",sans-serif;opacity:.7}.tab-item:hover{cursor:pointer}.tab-item.tab-hidden,.tabs-item-hide>.tabs,.tabs.tabs-item-hide{display:none}.tabs-icon-bottom.tabs .tab-item,.tabs-icon-bottom>.tabs .tab-item,.tabs-icon-top.tabs .tab-item,.tabs-icon-top>.tabs .tab-item{font-size:10px;line-height:14px}.tab-item .icon{display:block;margin:0 auto;height:32px;font-size:32px}.tabs-icon-left.tabs .tab-item,.tabs-icon-left>.tabs .tab-item,.tabs-icon-right.tabs .tab-item,.tabs-icon-right>.tabs .tab-item{font-size:10px}.tabs-icon-left.tabs .tab-item .icon,.tabs-icon-left.tabs .tab-item .tab-title,.tabs-icon-left>.tabs .tab-item .icon,.tabs-icon-left>.tabs .tab-item .tab-title,.tabs-icon-right.tabs .tab-item .icon,.tabs-icon-right.tabs .tab-item .tab-title,.tabs-icon-right>.tabs .tab-item .icon,.tabs-icon-right>.tabs .tab-item .tab-title{display:inline-block;vertical-align:top;margin-top:-.1em}.tabs-icon-left.tabs .tab-item .icon:before,.tabs-icon-left.tabs .tab-item .tab-title:before,.tabs-icon-left>.tabs .tab-item .icon:before,.tabs-icon-left>.tabs .tab-item .tab-title:before,.tabs-icon-right.tabs .tab-item .icon:before,.tabs-icon-right.tabs .tab-item .tab-title:before,.tabs-icon-right>.tabs .tab-item .icon:before,.tabs-icon-right>.tabs .tab-item .tab-title:before{font-size:24px;line-height:49px}.tabs-icon-left.tabs .tab-item .icon,.tabs-icon-left>.tabs .tab-item .icon{padding-right:3px}.tabs-icon-right.tabs .tab-item .icon,.tabs-icon-right>.tabs .tab-item .icon{padding-left:3px}.tabs-icon-only.tabs .icon,.tabs-icon-only>.tabs .icon{line-height:inherit}.tab-item.has-badge{position:relative}.tab-item .badge{position:absolute;top:4%;right:33%;right:calc(50% - 26px);padding:1px 6px;height:auto;font-size:12px;line-height:16px}.tab-item.activated,.tab-item.active,.tab-item.tab-item-active{opacity:1}.tab-item.activated.tab-item-light,.tab-item.active.tab-item-light,.tab-item.tab-item-active.tab-item-light{color:#fff}.tab-item.activated.tab-item-stable,.tab-item.active.tab-item-stable,.tab-item.tab-item-active.tab-item-stable{color:#f8f8f8}.tab-item.activated.tab-item-positive,.tab-item.active.tab-item-positive,.tab-item.tab-item-active.tab-item-positive{color:#387ef5}.tab-item.activated.tab-item-calm,.tab-item.active.tab-item-calm,.tab-item.tab-item-active.tab-item-calm{color:#11c1f3}.tab-item.activated.tab-item-assertive,.tab-item.active.tab-item-assertive,.tab-item.tab-item-active.tab-item-assertive{color:#ef473a}.tab-item.activated.tab-item-balanced,.tab-item.active.tab-item-balanced,.tab-item.tab-item-active.tab-item-balanced{color:#33cd5f}.tab-item.activated.tab-item-energized,.tab-item.active.tab-item-energized,.tab-item.tab-item-active.tab-item-energized{color:#ffc900}.tab-item.activated.tab-item-royal,.tab-item.active.tab-item-royal,.tab-item.tab-item-active.tab-item-royal{color:#886aea}.tab-item.activated.tab-item-dark,.tab-item.active.tab-item-dark,.tab-item.tab-item-active.tab-item-dark{color:#444}.item.tabs{display:-webkit-box;display:-webkit-flex;display:-moz-box;display:-moz-flex;display:-ms-flexbox;display:flex;padding:0}.item.tabs .icon:before{position:relative}.tab-item.disabled,.tab-item[disabled]{opacity:.4;cursor:default;pointer-events:none}.nav-bar-tabs-top.hide~.view-container .tabs-top .tabs{top:0}.pane[hide-nav-bar=true] .has-tabs-top{top:49px}.menu{position:absolute;top:0;bottom:0;z-index:0;overflow:hidden;min-height:100%;max-height:100%;width:275px;background-color:#fff}.menu .scroll-content{z-index:10}.menu .bar-header{z-index:11}.menu-content{-webkit-transform:none;transform:none;box-shadow:-1px 0 2px rgba(0,0,0,.2),1px 0 2px rgba(0,0,0,.2)}.menu-open .menu-content .pane,.menu-open .menu-content .scroll-content,.menu-open .menu-content .scroll-content .scroll{pointer-events:none}.menu-open .menu-content .scroll-content:not(.overflow-scroll){overflow:hidden}.grade-b .menu-content,.grade-c .menu-content{-webkit-box-sizing:content-box;-moz-box-sizing:content-box;box-sizing:content-box;right:-1px;left:-1px;border-right:1px solid #ccc;border-left:1px solid #ccc;box-shadow:none}.menu-left{left:0}.menu-right{right:0}.aside-open.aside-resizing .menu-right{display:none}.menu-animated{-webkit-transition:-webkit-transform 200ms ease;transition:transform 200ms ease}.modal-backdrop,.modal-backdrop-bg{position:fixed;top:0;left:0;z-index:10;width:100%;height:100%}.modal-backdrop-bg{pointer-events:none}.modal{display:block;position:absolute;top:0;z-index:10;overflow:hidden;min-height:100%;width:100%;background-color:#fff}@media (min-width:680px){.modal{top:20%;right:20%;bottom:20%;left:20%;min-height:240px;width:60%}.modal.ng-leave-active{bottom:0}.platform-ios.platform-cordova .modal-wrapper .modal .bar-header:not(.bar-subheader){height:44px}.platform-ios.platform-cordova .modal-wrapper .modal .bar-header:not(.bar-subheader)>*{margin-top:0}.platform-ios.platform-cordova .modal-wrapper .modal .bar-subheader,.platform-ios.platform-cordova .modal-wrapper .modal .has-header,.platform-ios.platform-cordova .modal-wrapper .modal .tabs-top>.tabs,.platform-ios.platform-cordova .modal-wrapper .modal .tabs.tabs-top{top:44px}.platform-ios.platform-cordova .modal-wrapper .modal .has-subheader{top:88px}.platform-ios.platform-cordova .modal-wrapper .modal .has-header.has-tabs-top{top:93px}.platform-ios.platform-cordova .modal-wrapper .modal .has-header.has-subheader.has-tabs-top{top:137px}.modal-backdrop-bg{-webkit-transition:opacity 300ms ease-in-out;transition:opacity 300ms ease-in-out;background-color:#000;opacity:0}.active .modal-backdrop-bg{opacity:.5}}.modal-open{pointer-events:none}.modal-open .modal,.modal-open .modal-backdrop{pointer-events:auto}.modal-open.loading-active .modal,.modal-open.loading-active .modal-backdrop{pointer-events:none}.popover-backdrop{position:fixed;top:0;left:0;z-index:10;width:100%;height:100%;background-color:transparent}.popover-backdrop.active{background-color:rgba(0,0,0,.1)}.popover{position:absolute;top:25%;left:50%;z-index:10;display:block;margin-top:12px;margin-left:-110px;height:280px;width:220px;background-color:#fff;box-shadow:0 1px 3px rgba(0,0,0,.4);opacity:0}.popover .item:first-child{border-top:0}.popover .item:last-child{border-bottom:0}.popover.popover-bottom{margin-top:-12px}.popover,.popover .bar-header{border-radius:2px}.popover .scroll-content{z-index:1;margin:2px 0}.popover .bar-header{border-bottom-right-radius:0;border-bottom-left-radius:0}.popover .has-header{border-top-right-radius:0;border-top-left-radius:0}.popover-arrow{display:none}.platform-ios .popover{box-shadow:0 0 40px rgba(0,0,0,.08);border-radius:10px}.platform-ios .popover .bar-header{-webkit-border-top-right-radius:10px;border-top-right-radius:10px;-webkit-border-top-left-radius:10px;border-top-left-radius:10px}.platform-ios .popover .scroll-content{margin:8px 0;border-radius:10px}.platform-ios .popover .scroll-content.has-header{margin-top:0}.platform-ios .popover-arrow{position:absolute;display:block;top:-17px;width:30px;height:19px;overflow:hidden}.platform-ios .popover-arrow:after{position:absolute;top:12px;left:5px;width:20px;height:20px;background-color:#fff;border-radius:3px;content:'';-webkit-transform:rotate(-45deg);transform:rotate(-45deg)}.platform-ios .popover-bottom .popover-arrow{top:auto;bottom:-10px}.platform-ios .popover-bottom .popover-arrow:after{top:-6px}.platform-android .popover{margin-top:-32px;background-color:#fafafa;box-shadow:0 2px 6px rgba(0,0,0,.35)}.platform-android .popover .item{border-color:#fafafa;background-color:#fafafa;color:#4d4d4d}.platform-android .popover.popover-bottom{margin-top:32px}.platform-android .popover-backdrop,.platform-android .popover-backdrop.active{background-color:transparent}.popover-open{pointer-events:none}.popover-open .popover,.popover-open .popover-backdrop{pointer-events:auto}.popover-open.loading-active .popover,.popover-open.loading-active .popover-backdrop{pointer-events:none}@media (min-width:680px){.popover{width:360px;margin-left:-180px}}.popup-container{position:absolute;top:0;left:0;bottom:0;right:0;background:0 0;display:-webkit-box;display:-webkit-flex;display:-moz-box;display:-moz-flex;display:-ms-flexbox;display:flex;-webkit-box-pack:center;-ms-flex-pack:center;-webkit-justify-content:center;-moz-justify-content:center;justify-content:center;-webkit-box-align:center;-ms-flex-align:center;-webkit-align-items:center;-moz-align-items:center;align-items:center;z-index:12;visibility:hidden}.popup-container.popup-showing{visibility:visible}.popup-container.popup-hidden .popup{-webkit-animation-name:scaleOut;animation-name:scaleOut;-webkit-animation-duration:.1s;animation-duration:.1s;-webkit-animation-timing-function:ease-in-out;animation-timing-function:ease-in-out;-webkit-animation-fill-mode:both;animation-fill-mode:both}.popup-container.active .popup{-webkit-animation-name:superScaleIn;animation-name:superScaleIn;-webkit-animation-duration:.2s;animation-duration:.2s;-webkit-animation-timing-function:ease-in-out;animation-timing-function:ease-in-out;-webkit-animation-fill-mode:both;animation-fill-mode:both}.popup-container .popup{width:250px;max-width:100%;max-height:90%;border-radius:0;background-color:rgba(255,255,255,.9);display:-webkit-box;display:-webkit-flex;display:-moz-box;display:-moz-flex;display:-ms-flexbox;display:flex;-webkit-box-direction:normal;-webkit-box-orient:vertical;-webkit-flex-direction:column;-moz-flex-direction:column;-ms-flex-direction:column;flex-direction:column}.popup-container input,.popup-container textarea{width:100%}.popup-head{padding:15px 10px;border-bottom:1px solid #eee;text-align:center}.popup-title{margin:0;padding:0;font-size:15px}.popup-sub-title{margin:5px 0 0;padding:0;font-weight:400;font-size:11px}.popup-body{padding:10px;overflow:auto}.popup-buttons{display:-webkit-box;display:-webkit-flex;display:-moz-box;display:-moz-flex;display:-ms-flexbox;display:flex;-webkit-box-direction:normal;-webkit-box-orient:horizontal;-webkit-flex-direction:row;-moz-flex-direction:row;-ms-flex-direction:row;flex-direction:row;padding:10px;min-height:65px}.popup-buttons .button{-webkit-box-flex:1;-webkit-flex:1;-moz-box-flex:1;-moz-flex:1;-ms-flex:1;flex:1;display:block;min-height:45px;border-radius:2px;line-height:20px;margin-right:5px}.popup-buttons .button:last-child{margin-right:0}.popup-open,.popup-open.modal-open .modal{pointer-events:none}.popup-open .popup,.popup-open .popup-backdrop{pointer-events:auto}.loading-container{position:absolute;left:0;top:0;right:0;bottom:0;z-index:13;display:-webkit-box;display:-webkit-flex;display:-moz-box;display:-moz-flex;display:-ms-flexbox;display:flex;-webkit-box-pack:center;-ms-flex-pack:center;-webkit-justify-content:center;-moz-justify-content:center;justify-content:center;-webkit-box-align:center;-ms-flex-align:center;-webkit-align-items:center;-moz-align-items:center;align-items:center;-webkit-transition:.2s opacity linear;transition:.2s opacity linear;visibility:hidden;opacity:0}.loading-container:not(.visible) .icon,.loading-container:not(.visible) .spinner{display:none}.loading-container.visible{visibility:visible}.loading-container.active{opacity:1}.loading-container .loading{padding:20px;border-radius:5px;background-color:rgba(0,0,0,.7);color:#fff;text-align:center;text-overflow:ellipsis;font-size:15px}.loading-container .loading h1,.loading-container .loading h2,.loading-container .loading h3,.loading-container .loading h4,.loading-container .loading h5,.loading-container .loading h6{color:#fff}.item{border-color:#ddd;background-color:#fff;color:#444;position:relative;z-index:2;display:block;margin:-1px;padding:16px;border-width:1px;border-style:solid;font-size:16px}.item h2{margin:0 0 2px;font-size:16px;font-weight:400}.item h3{margin:0 0 4px;font-size:14px}.item h4{margin:0 0 4px;font-size:12px}.item h5,.item h6{margin:0 0 3px;font-size:10px}.item p{color:#666;font-size:14px;margin-bottom:2px}.item h1:last-child,.item h2:last-child,.item h3:last-child,.item h4:last-child,.item h5:last-child,.item h6:last-child,.item p:last-child{margin-bottom:0}.item .badge{display:-webkit-box;display:-webkit-flex;display:-moz-box;display:-moz-flex;display:-ms-flexbox;display:flex;position:absolute;top:16px;right:32px}.item.item-button-right .badge{right:67px}.item.item-divider .badge{top:8px}.item .badge+.badge{margin-right:5px}.item.item-light{border-color:#ddd;background-color:#fff;color:#444}.item.item-stable{border-color:#b2b2b2;background-color:#f8f8f8;color:#444}.item.item-positive{border-color:#0c60ee;background-color:#387ef5;color:#fff}.item.item-calm{border-color:#0a9dc7;background-color:#11c1f3;color:#fff}.item.item-assertive{border-color:#e42112;background-color:#ef473a;color:#fff}.item.item-balanced{border-color:#28a54c;background-color:#33cd5f;color:#fff}.item.item-energized{border-color:#e6b500;background-color:#ffc900;color:#fff}.item.item-royal{border-color:#6b46e5;background-color:#886aea;color:#fff}.item.item-dark{border-color:#111;background-color:#444;color:#fff}.item[ng-click]:hover{cursor:pointer}.item-borderless,.list-borderless .item{border-width:0}.item .item-content.activated,.item .item-content.activated.item-complex>.item-content,.item .item-content.active,.item .item-content.active.item-complex>.item-content,.item-complex.activated .item-content,.item-complex.activated .item-content.item-complex>.item-content,.item-complex.active .item-content,.item-complex.active .item-content.item-complex>.item-content,.item.activated,.item.activated.item-complex>.item-content,.item.active,.item.active.item-complex>.item-content{border-color:#ccc;background-color:#D9D9D9}.item .item-content.activated.item-light,.item .item-content.activated.item-light.item-complex>.item-content,.item .item-content.active.item-light,.item .item-content.active.item-light.item-complex>.item-content,.item-complex.activated .item-content.item-light,.item-complex.activated .item-content.item-light.item-complex>.item-content,.item-complex.active .item-content.item-light,.item-complex.active .item-content.item-light.item-complex>.item-content,.item.activated.item-light,.item.activated.item-light.item-complex>.item-content,.item.active.item-light,.item.active.item-light.item-complex>.item-content{border-color:#ccc;background-color:#fafafa}.item .item-content.activated.item-stable,.item .item-content.activated.item-stable.item-complex>.item-content,.item .item-content.active.item-stable,.item .item-content.active.item-stable.item-complex>.item-content,.item-complex.activated .item-content.item-stable,.item-complex.activated .item-content.item-stable.item-complex>.item-content,.item-complex.active .item-content.item-stable,.item-complex.active .item-content.item-stable.item-complex>.item-content,.item.activated.item-stable,.item.activated.item-stable.item-complex>.item-content,.item.active.item-stable,.item.active.item-stable.item-complex>.item-content{border-color:#a2a2a2;background-color:#e5e5e5}.item .item-content.activated.item-positive,.item .item-content.activated.item-positive.item-complex>.item-content,.item .item-content.active.item-positive,.item .item-content.active.item-positive.item-complex>.item-content,.item-complex.activated .item-content.item-positive,.item-complex.activated .item-content.item-positive.item-complex>.item-content,.item-complex.active .item-content.item-positive,.item-complex.active .item-content.item-positive.item-complex>.item-content,.item.activated.item-positive,.item.activated.item-positive.item-complex>.item-content,.item.active.item-positive,.item.active.item-positive.item-complex>.item-content{border-color:#0c60ee;background-color:#0c60ee}.item .item-content.activated.item-calm,.item .item-content.activated.item-calm.item-complex>.item-content,.item .item-content.active.item-calm,.item .item-content.active.item-calm.item-complex>.item-content,.item-complex.activated .item-content.item-calm,.item-complex.activated .item-content.item-calm.item-complex>.item-content,.item-complex.active .item-content.item-calm,.item-complex.active .item-content.item-calm.item-complex>.item-content,.item.activated.item-calm,.item.activated.item-calm.item-complex>.item-content,.item.active.item-calm,.item.active.item-calm.item-complex>.item-content{border-color:#0a9dc7;background-color:#0a9dc7}.item .item-content.activated.item-assertive,.item .item-content.activated.item-assertive.item-complex>.item-content,.item .item-content.active.item-assertive,.item .item-content.active.item-assertive.item-complex>.item-content,.item-complex.activated .item-content.item-assertive,.item-complex.activated .item-content.item-assertive.item-complex>.item-content,.item-complex.active .item-content.item-assertive,.item-complex.active .item-content.item-assertive.item-complex>.item-content,.item.activated.item-assertive,.item.activated.item-assertive.item-complex>.item-content,.item.active.item-assertive,.item.active.item-assertive.item-complex>.item-content{border-color:#e42112;background-color:#e42112}.item .item-content.activated.item-balanced,.item .item-content.activated.item-balanced.item-complex>.item-content,.item .item-content.active.item-balanced,.item .item-content.active.item-balanced.item-complex>.item-content,.item-complex.activated .item-content.item-balanced,.item-complex.activated .item-content.item-balanced.item-complex>.item-content,.item-complex.active .item-content.item-balanced,.item-complex.active .item-content.item-balanced.item-complex>.item-content,.item.activated.item-balanced,.item.activated.item-balanced.item-complex>.item-content,.item.active.item-balanced,.item.active.item-balanced.item-complex>.item-content{border-color:#28a54c;background-color:#28a54c}.item .item-content.activated.item-energized,.item .item-content.activated.item-energized.item-complex>.item-content,.item .item-content.active.item-energized,.item .item-content.active.item-energized.item-complex>.item-content,.item-complex.activated .item-content.item-energized,.item-complex.activated .item-content.item-energized.item-complex>.item-content,.item-complex.active .item-content.item-energized,.item-complex.active .item-content.item-energized.item-complex>.item-content,.item.activated.item-energized,.item.activated.item-energized.item-complex>.item-content,.item.active.item-energized,.item.active.item-energized.item-complex>.item-content{border-color:#e6b500;background-color:#e6b500}.item .item-content.activated.item-royal,.item .item-content.activated.item-royal.item-complex>.item-content,.item .item-content.active.item-royal,.item .item-content.active.item-royal.item-complex>.item-content,.item-complex.activated .item-content.item-royal,.item-complex.activated .item-content.item-royal.item-complex>.item-content,.item-complex.active .item-content.item-royal,.item-complex.active .item-content.item-royal.item-complex>.item-content,.item.activated.item-royal,.item.activated.item-royal.item-complex>.item-content,.item.active.item-royal,.item.active.item-royal.item-complex>.item-content{border-color:#6b46e5;background-color:#6b46e5}.item .item-content.activated.item-dark,.item .item-content.activated.item-dark.item-complex>.item-content,.item .item-content.active.item-dark,.item .item-content.active.item-dark.item-complex>.item-content,.item-complex.activated .item-content.item-dark,.item-complex.activated .item-content.item-dark.item-complex>.item-content,.item-complex.active .item-content.item-dark,.item-complex.active .item-content.item-dark.item-complex>.item-content,.item.activated.item-dark,.item.activated.item-dark.item-complex>.item-content,.item.active.item-dark,.item.active.item-dark.item-complex>.item-content{border-color:#000;background-color:#262626}.item,.item h1,.item h2,.item h3,.item h4,.item h5,.item h6,.item p,.item-content,.item-content h1,.item-content h2,.item-content h3,.item-content h4,.item-content h5,.item-content h6,.item-content p{overflow:hidden;text-overflow:ellipsis;white-space:nowrap}a.item{color:inherit;text-decoration:none}a.item:focus,a.item:hover{text-decoration:none}.item-complex,a.item.item-complex,button.item.item-complex{padding:0}.item-complex .item-content,.item-radio .item-content{position:relative;z-index:2;padding:16px 49px 16px 16px;border:none;background-color:#fff}a.item-content{display:block;color:inherit;text-decoration:none}.item-body h1,.item-body h2,.item-body h3,.item-body h4,.item-body h5,.item-body h6,.item-body p,.item-complex.item-text-wrap,.item-complex.item-text-wrap .item-content,.item-complex.item-text-wrap h1,.item-complex.item-text-wrap h2,.item-complex.item-text-wrap h3,.item-complex.item-text-wrap h4,.item-complex.item-text-wrap h5,.item-complex.item-text-wrap h6,.item-complex.item-text-wrap p,.item-text-wrap,.item-text-wrap .item,.item-text-wrap .item-content,.item-text-wrap h1,.item-text-wrap h2,.item-text-wrap h3,.item-text-wrap h4,.item-text-wrap h5,.item-text-wrap h6,.item-text-wrap p{overflow:visible;white-space:normal}.item-complex.item-light>.item-content{border-color:#ddd;background-color:#fff;color:#444}.item-complex.item-light>.item-content.active,.item-complex.item-light>.item-content.active.item-complex>.item-content,.item-complex.item-light>.item-content:active,.item-complex.item-light>.item-content:active.item-complex>.item-content{border-color:#ccc;background-color:#fafafa}.item-complex.item-stable>.item-content{border-color:#b2b2b2;background-color:#f8f8f8;color:#444}.item-complex.item-stable>.item-content.active,.item-complex.item-stable>.item-content.active.item-complex>.item-content,.item-complex.item-stable>.item-content:active,.item-complex.item-stable>.item-content:active.item-complex>.item-content{border-color:#a2a2a2;background-color:#e5e5e5}.item-complex.item-positive>.item-content{border-color:#0c60ee;background-color:#387ef5;color:#fff}.item-complex.item-positive>.item-content.active,.item-complex.item-positive>.item-content.active.item-complex>.item-content,.item-complex.item-positive>.item-content:active,.item-complex.item-positive>.item-content:active.item-complex>.item-content{border-color:#0c60ee;background-color:#0c60ee}.item-complex.item-calm>.item-content{border-color:#0a9dc7;background-color:#11c1f3;color:#fff}.item-complex.item-calm>.item-content.active,.item-complex.item-calm>.item-content.active.item-complex>.item-content,.item-complex.item-calm>.item-content:active,.item-complex.item-calm>.item-content:active.item-complex>.item-content{border-color:#0a9dc7;background-color:#0a9dc7}.item-complex.item-assertive>.item-content{border-color:#e42112;background-color:#ef473a;color:#fff}.item-complex.item-assertive>.item-content.active,.item-complex.item-assertive>.item-content.active.item-complex>.item-content,.item-complex.item-assertive>.item-content:active,.item-complex.item-assertive>.item-content:active.item-complex>.item-content{border-color:#e42112;background-color:#e42112}.item-complex.item-balanced>.item-content{border-color:#28a54c;background-color:#33cd5f;color:#fff}.item-complex.item-balanced>.item-content.active,.item-complex.item-balanced>.item-content.active.item-complex>.item-content,.item-complex.item-balanced>.item-content:active,.item-complex.item-balanced>.item-content:active.item-complex>.item-content{border-color:#28a54c;background-color:#28a54c}.item-complex.item-energized>.item-content{border-color:#e6b500;background-color:#ffc900;color:#fff}.item-complex.item-energized>.item-content.active,.item-complex.item-energized>.item-content.active.item-complex>.item-content,.item-complex.item-energized>.item-content:active,.item-complex.item-energized>.item-content:active.item-complex>.item-content{border-color:#e6b500;background-color:#e6b500}.item-complex.item-royal>.item-content{border-color:#6b46e5;background-color:#886aea;color:#fff}.item-complex.item-royal>.item-content.active,.item-complex.item-royal>.item-content.active.item-complex>.item-content,.item-complex.item-royal>.item-content:active,.item-complex.item-royal>.item-content:active.item-complex>.item-content{border-color:#6b46e5;background-color:#6b46e5}.item-complex.item-dark>.item-content{border-color:#111;background-color:#444;color:#fff}.item-complex.item-dark>.item-content.active,.item-complex.item-dark>.item-content.active.item-complex>.item-content,.item-complex.item-dark>.item-content:active,.item-complex.item-dark>.item-content:active.item-complex>.item-content{border-color:#000;background-color:#262626}.item-icon-left .icon,.item-icon-right .icon{display:-webkit-box;display:-webkit-flex;display:-moz-box;display:-moz-flex;display:-ms-flexbox;display:flex;-webkit-box-align:center;-ms-flex-align:center;-webkit-align-items:center;-moz-align-items:center;align-items:center;position:absolute;top:0;height:100%;font-size:32px}.item-icon-left .icon:before,.item-icon-right .icon:before{display:block;width:32px;text-align:center}.item .fill-icon{min-width:30px;min-height:30px;font-size:28px}.item-icon-left{padding-left:54px}.item-icon-left .icon{left:11px}.item-complex.item-icon-left{padding-left:0}.item-complex.item-icon-left .item-content{padding-left:54px}.item-icon-right{padding-right:54px}.item-icon-right .icon{right:11px}.item-complex.item-icon-right{padding-right:0}.item-complex.item-icon-right .item-content{padding-right:54px}.item-icon-left.item-icon-right .icon:first-child{right:auto}.item-icon-left .item-delete .icon,.item-icon-left.item-icon-right .icon:last-child{left:auto}.item-icon-left .icon-accessory,.item-icon-right .icon-accessory{color:#ccc;font-size:16px}.item-icon-left .icon-accessory{left:3px}.item-icon-right .icon-accessory{right:3px}.item-button-left{padding-left:72px}.item-button-left .item-content>.button,.item-button-left>.button{display:-webkit-box;display:-webkit-flex;display:-moz-box;display:-moz-flex;display:-ms-flexbox;display:flex;-webkit-box-align:center;-ms-flex-align:center;-webkit-align-items:center;-moz-align-items:center;align-items:center;position:absolute;top:8px;left:11px;min-width:34px;min-height:34px;font-size:18px;line-height:32px}.item-button-left .item-content>.button .icon:before,.item-button-left>.button .icon:before{position:relative;left:auto;width:auto;line-height:31px}.item-button-left .item-content>.button>.button,.item-button-left>.button>.button{margin:0 2px;min-height:34px;font-size:18px;line-height:32px}.item-button-right,a.item.item-button-right,button.item.item-button-right{padding-right:80px}.item-button-right .item-content>.button,.item-button-right .item-content>.buttons,.item-button-right>.button,.item-button-right>.buttons{display:-webkit-box;display:-webkit-flex;display:-moz-box;display:-moz-flex;display:-ms-flexbox;display:flex;-webkit-box-align:center;-ms-flex-align:center;-webkit-align-items:center;-moz-align-items:center;align-items:center;position:absolute;top:8px;right:16px;min-width:34px;min-height:34px;font-size:18px;line-height:32px}.item-button-right .item-content>.button .icon:before,.item-button-right .item-content>.buttons .icon:before,.item-button-right>.button .icon:before,.item-button-right>.buttons .icon:before{position:relative;left:auto;width:auto;line-height:31px}.item-button-right .item-content>.button>.button,.item-button-right .item-content>.buttons>.button,.item-button-right>.button>.button,.item-button-right>.buttons>.button{margin:0 2px;min-width:34px;min-height:34px;font-size:18px;line-height:32px}.item-button-left.item-button-right .button:first-child{right:auto}.item-button-left.item-button-right .button:last-child{left:auto}.item-avatar,.item-avatar .item-content,.item-avatar-left,.item-avatar-left .item-content{padding-left:72px;min-height:72px}.item-avatar .item-content .item-image,.item-avatar .item-content>img:first-child,.item-avatar .item-image,.item-avatar-left .item-content .item-image,.item-avatar-left .item-content>img:first-child,.item-avatar-left .item-image,.item-avatar-left>img:first-child,.item-avatar>img:first-child{position:absolute;top:16px;left:16px;max-width:40px;max-height:40px;width:100%;height:100%;border-radius:50%}.item-avatar-right,.item-avatar-right .item-content{padding-right:72px;min-height:72px}.item-avatar-right .item-content .item-image,.item-avatar-right .item-content>img:first-child,.item-avatar-right .item-image,.item-avatar-right>img:first-child{position:absolute;top:16px;right:16px;max-width:40px;max-height:40px;width:100%;height:100%;border-radius:50%}.item-thumbnail-left,.item-thumbnail-left .item-content{padding-top:8px;padding-left:106px;min-height:100px}.item-thumbnail-left .item-content .item-image,.item-thumbnail-left .item-content>img:first-child,.item-thumbnail-left .item-image,.item-thumbnail-left>img:first-child{position:absolute;top:10px;left:10px;max-width:80px;max-height:80px;width:100%;height:100%}.item-avatar-left.item-complex,.item-avatar.item-complex,.item-thumbnail-left.item-complex{padding-top:0;padding-left:0}.item-thumbnail-right,.item-thumbnail-right .item-content{padding-top:8px;padding-right:106px;min-height:100px}.item-thumbnail-right .item-content .item-image,.item-thumbnail-right .item-content>img:first-child,.item-thumbnail-right .item-image,.item-thumbnail-right>img:first-child{position:absolute;top:10px;right:10px;max-width:80px;max-height:80px;width:100%;height:100%}.item-avatar-right.item-complex,.item-thumbnail-right.item-complex{padding-top:0;padding-right:0}.item-image{padding:0;text-align:center}.item-image .list-img,.item-image img:first-child{width:100%;vertical-align:middle}.item-body{overflow:auto;padding:16px;text-overflow:inherit;white-space:normal}.item-body h1,.item-body h2,.item-body h3,.item-body h4,.item-body h5,.item-body h6,.item-body p{margin-top:16px;margin-bottom:16px}.item-divider{padding-top:8px;padding-bottom:8px;min-height:30px;background-color:#f5f5f5;color:#222;font-weight:500}.item-divider-ios,.platform-ios .item-divider-platform{padding-top:26px;text-transform:uppercase;font-weight:300;font-size:13px;background-color:#efeff4;color:#555}.item-divider-android,.platform-android .item-divider-platform{font-weight:300;font-size:13px}.item-note{float:right;color:#aaa;font-size:14px}.item-left-editable .item-content,.item-right-editable .item-content{-webkit-transition-duration:250ms;transition-duration:250ms;-webkit-transition-timing-function:ease-in-out;transition-timing-function:ease-in-out;-webkit-transition-property:-webkit-transform;-moz-transition-property:-moz-transform;transition-property:transform}.item-left-editing.item-left-editable .item-content,.list-left-editing .item-left-editable .item-content{-webkit-transform:translate3d(50px,0,0);transform:translate3d(50px,0,0)}.item-remove-animate.ng-leave{-webkit-transition-duration:300ms;transition-duration:300ms}.item-remove-animate.ng-leave .item-content,.item-remove-animate.ng-leave:last-of-type{-webkit-transition-duration:300ms;transition-duration:300ms;-webkit-transition-timing-function:ease-in;transition-timing-function:ease-in;-webkit-transition-property:all;transition-property:all}.item-remove-animate.ng-leave.ng-leave-active .item-content{opacity:0;-webkit-transform:translate3d(-100%,0,0)!important;transform:translate3d(-100%,0,0)!important}.item-remove-animate.ng-leave.ng-leave-active:last-of-type{opacity:0}.item-remove-animate.ng-leave.ng-leave-active~ion-item:not(.ng-leave){-webkit-transform:translate3d(0,-webkit-calc(-100% + 1px),0);transform:translate3d(0,calc(-100% + 1px),0);-webkit-transition-duration:300ms;transition-duration:300ms;-webkit-transition-timing-function:cubic-bezier(.25,.81,.24,1);transition-timing-function:cubic-bezier(.25,.81,.24,1);-webkit-transition-property:all;transition-property:all}.item-left-edit{-webkit-transition:all ease-in-out 125ms;transition:all ease-in-out 125ms;position:absolute;top:0;left:0;z-index:0;width:50px;height:100%;line-height:100%;display:none;opacity:0;-webkit-transform:translate3d(-21px,0,0);transform:translate3d(-21px,0,0)}.item-left-edit .button{height:100%}.item-left-edit .button.icon{display:-webkit-box;display:-webkit-flex;display:-moz-box;display:-moz-flex;display:-ms-flexbox;display:flex;-webkit-box-align:center;-ms-flex-align:center;-webkit-align-items:center;-moz-align-items:center;align-items:center;position:absolute;top:0;height:100%}.item-left-edit.visible{display:block}.item-left-edit.visible.active{opacity:1;-webkit-transform:translate3d(8px,0,0);transform:translate3d(8px,0,0)}.list-left-editing .item-left-edit{-webkit-transition-delay:125ms;transition-delay:125ms}.item-delete .button.icon{color:#ef473a;font-size:24px}.item-delete .button.icon:hover{opacity:.7}.item-right-edit{-webkit-transition:all ease-in-out 250ms;transition:all ease-in-out 250ms;position:absolute;top:0;right:0;z-index:3;width:75px;height:100%;background:inherit;padding-left:20px;display:block;opacity:0;-webkit-transform:translate3d(75px,0,0);transform:translate3d(75px,0,0)}.item-right-edit .button{min-width:50px;height:100%}.item-right-edit .button.icon{display:-webkit-box;display:-webkit-flex;display:-moz-box;display:-moz-flex;display:-ms-flexbox;display:flex;-webkit-box-align:center;-ms-flex-align:center;-webkit-align-items:center;-moz-align-items:center;align-items:center;position:absolute;top:0;height:100%;font-size:32px}.item-right-edit.visible{display:block}.item-right-edit.visible.active{opacity:1;-webkit-transform:translate3d(0,0,0);transform:translate3d(0,0,0)}.item-reorder .button.icon{color:#444;font-size:32px}.item-reordering{position:absolute;left:0;top:0;z-index:9;width:100%;box-shadow:0 0 10px 0 #aaa}.item-reordering .item-reorder{z-index:9}.item-placeholder{opacity:.7}.item-options{position:absolute;top:0;right:0;z-index:1;height:100%}.item-options .button{height:100%;border:none;border-radius:0;display:-webkit-inline-box;display:-webkit-inline-flex;display:-moz-inline-flex;display:-ms-inline-flexbox;display:inline-flex;-webkit-box-align:center;-ms-flex-align:center;-webkit-align-items:center;-moz-align-items:center;align-items:center}.item-options .button:before{margin:0 auto}.list{position:relative;padding-top:1px;padding-bottom:1px;padding-left:0;margin-bottom:20px}.list:last-child{margin-bottom:0}.list:last-child.card{margin-bottom:40px}.list-header{margin-top:20px;padding:5px 15px;background-color:transparent;color:#222;font-weight:700}.card.list .list-item{padding-right:1px;padding-left:1px}.card,.list-inset{overflow:hidden;margin:20px 10px;border-radius:2px;background-color:#fff}.card{padding-top:1px;padding-bottom:1px;box-shadow:0 1px 3px rgba(0,0,0,.3)}.card .item{border-left:0;border-right:0}.card .item:first-child{border-top:0}.card .item:last-child{border-bottom:0}.padding .card,.padding .list-inset{margin-left:0;margin-right:0}.card .item:first-child,.card .item:first-child .item-content,.list-inset .item:first-child,.list-inset .item:first-child .item-content,.padding>.list .item:first-child,.padding>.list .item:first-child .item-content{border-top-left-radius:2px;border-top-right-radius:2px}.card .item:last-child,.card .item:last-child .item-content,.list-inset .item:last-child,.list-inset .item:last-child .item-content,.padding>.list .item:last-child,.padding>.list .item:last-child .item-content{border-bottom-right-radius:2px;border-bottom-left-radius:2px}.card .item:last-child,.list-inset .item:last-child{margin-bottom:-1px}.card .item,.list-inset .item,.padding-horizontal>.list .item,.padding>.list .item{margin-right:0;margin-left:0}.card .item.item-input input,.list-inset .item.item-input input,.padding-horizontal>.list .item.item-input input,.padding>.list .item.item-input input{padding-right:44px}.padding-left>.list .item{margin-left:0}.padding-right>.list .item{margin-right:0}.badge{background-color:transparent;color:#AAA;z-index:1;display:inline-block;padding:3px 8px;min-width:10px;border-radius:10px;vertical-align:baseline;text-align:center;white-space:nowrap;font-weight:700;font-size:14px;line-height:16px}.badge:empty{display:none}.badge.badge-light,.tabs .tab-item .badge.badge-light{background-color:#fff;color:#444}.badge.badge-stable,.tabs .tab-item .badge.badge-stable{background-color:#f8f8f8;color:#444}.badge.badge-positive,.tabs .tab-item .badge.badge-positive{background-color:#387ef5;color:#fff}.badge.badge-calm,.tabs .tab-item .badge.badge-calm{background-color:#11c1f3;color:#fff}.badge.badge-assertive,.tabs .tab-item .badge.badge-assertive{background-color:#ef473a;color:#fff}.badge.badge-balanced,.tabs .tab-item .badge.badge-balanced{background-color:#33cd5f;color:#fff}.badge.badge-energized,.tabs .tab-item .badge.badge-energized{background-color:#ffc900;color:#fff}.badge.badge-royal,.tabs .tab-item .badge.badge-royal{background-color:#886aea;color:#fff}.badge.badge-dark,.tabs .tab-item .badge.badge-dark{background-color:#444;color:#fff}.button .badge{position:relative;top:-1px}.slider{position:relative;visibility:hidden;overflow:hidden}.slider-slides{position:relative;height:100%}.slider-slide{position:relative;display:block;float:left;width:100%;height:100%;vertical-align:top}.slider-slide-image>img{width:100%}.slider-pager{position:absolute;bottom:20px;z-index:1;width:100%;height:15px;text-align:center}.slider-pager .slider-pager-page{display:inline-block;margin:0 3px;width:15px;color:#000;text-decoration:none;opacity:.3}.slider-pager .slider-pager-page.active{-webkit-transition:opacity .4s ease-in;transition:opacity .4s ease-in;opacity:1}.slider-pager-page.ng-animate,.slider-pager-page.ng-enter,.slider-pager-page.ng-leave,.slider-slide.ng-animate,.slider-slide.ng-enter,.slider-slide.ng-leave{-webkit-transition:none!important;transition:none!important}.slider-pager-page.ng-animate,.slider-slide.ng-animate{-webkit-animation:none 0s;animation:none 0s}.swiper-container{margin:0 auto;position:relative;z-index:1}.swiper-container-no-flexbox .swiper-slide{float:left}.swiper-container-vertical>.swiper-wrapper{-webkit-box-orient:vertical;-moz-box-orient:vertical;-ms-flex-direction:column;-webkit-flex-direction:column;flex-direction:column}.swiper-wrapper{z-index:1;display:-webkit-box;display:-moz-box;display:-ms-flexbox;display:-webkit-flex;display:flex;-webkit-transition-property:-webkit-transform;-moz-transition-property:-moz-transform;-o-transition-property:-o-transform;-ms-transition-property:-ms-transform;transition-property:transform;-webkit-box-sizing:content-box;-moz-box-sizing:content-box;box-sizing:content-box}.swiper-container-android .swiper-slide,.swiper-wrapper{-webkit-transform:translate3d(0,0,0);-moz-transform:translate3d(0,0,0);-o-transform:translate(0,0);-ms-transform:translate3d(0,0,0);transform:translate3d(0,0,0)}.swiper-container-multirow>.swiper-wrapper{-webkit-box-lines:multiple;-moz-box-lines:multiple;-ms-flex-wrap:wrap;-webkit-flex-wrap:wrap;flex-wrap:wrap}.swiper-container-free-mode>.swiper-wrapper{-webkit-transition-timing-function:ease-out;-moz-transition-timing-function:ease-out;-ms-transition-timing-function:ease-out;-o-transition-timing-function:ease-out;transition-timing-function:ease-out;margin:0 auto}.swiper-slide{display:block;-webkit-flex-shrink:0;-ms-flex:0 0 auto;flex-shrink:0;position:relative}.swiper-container-autoheight,.swiper-container-autoheight .swiper-slide{height:auto}.swiper-container-autoheight .swiper-wrapper{-webkit-box-align:start;-ms-flex-align:start;-webkit-align-items:flex-start;align-items:flex-start;-webkit-transition-property:-webkit-transform,height;-moz-transition-property:-moz-transform;-o-transition-property:-o-transform;-ms-transition-property:-ms-transform;transition-property:transform,height}.swiper-container .swiper-notification{position:absolute;left:0;top:0;pointer-events:none;opacity:0;z-index:-1000}.swiper-wp8-horizontal{-ms-touch-action:pan-y;touch-action:pan-y}.swiper-wp8-vertical{-ms-touch-action:pan-x;touch-action:pan-x}.swiper-button-next,.swiper-button-prev{position:absolute;top:50%;width:27px;height:44px;margin-top:-22px;z-index:10;cursor:pointer;-moz-background-size:27px 44px;-webkit-background-size:27px 44px;background-size:27px 44px;background-position:center;background-repeat:no-repeat}.swiper-button-next.swiper-button-disabled,.swiper-button-prev.swiper-button-disabled{opacity:.35;cursor:auto;pointer-events:none}.swiper-button-prev,.swiper-container-rtl .swiper-button-next{background-image:url("data:image/svg+xml;charset=utf-8,%3Csvg%20xmlns%3D'http%3A%2F%2Fwww.w3.org%2F2000%2Fsvg'%20viewBox%3D'0%200%2027%2044'%3E%3Cpath%20d%3D'M0%2C22L22%2C0l2.1%2C2.1L4.2%2C22l19.9%2C19.9L22%2C44L0%2C22L0%2C22L0%2C22z'%20fill%3D'%23007aff'%2F%3E%3C%2Fsvg%3E");left:10px;right:auto}.swiper-button-prev.swiper-button-black,.swiper-container-rtl .swiper-button-next.swiper-button-black{background-image:url("data:image/svg+xml;charset=utf-8,%3Csvg%20xmlns%3D'http%3A%2F%2Fwww.w3.org%2F2000%2Fsvg'%20viewBox%3D'0%200%2027%2044'%3E%3Cpath%20d%3D'M0%2C22L22%2C0l2.1%2C2.1L4.2%2C22l19.9%2C19.9L22%2C44L0%2C22L0%2C22L0%2C22z'%20fill%3D'%23000000'%2F%3E%3C%2Fsvg%3E")}.swiper-button-prev.swiper-button-white,.swiper-container-rtl .swiper-button-next.swiper-button-white{background-image:url("data:image/svg+xml;charset=utf-8,%3Csvg%20xmlns%3D'http%3A%2F%2Fwww.w3.org%2F2000%2Fsvg'%20viewBox%3D'0%200%2027%2044'%3E%3Cpath%20d%3D'M0%2C22L22%2C0l2.1%2C2.1L4.2%2C22l19.9%2C19.9L22%2C44L0%2C22L0%2C22L0%2C22z'%20fill%3D'%23ffffff'%2F%3E%3C%2Fsvg%3E")}.swiper-button-next,.swiper-container-rtl .swiper-button-prev{background-image:url("data:image/svg+xml;charset=utf-8,%3Csvg%20xmlns%3D'http%3A%2F%2Fwww.w3.org%2F2000%2Fsvg'%20viewBox%3D'0%200%2027%2044'%3E%3Cpath%20d%3D'M27%2C22L27%2C22L5%2C44l-2.1-2.1L22.8%2C22L2.9%2C2.1L5%2C0L27%2C22L27%2C22z'%20fill%3D'%23007aff'%2F%3E%3C%2Fsvg%3E");right:10px;left:auto}.swiper-button-next.swiper-button-black,.swiper-container-rtl .swiper-button-prev.swiper-button-black{background-image:url("data:image/svg+xml;charset=utf-8,%3Csvg%20xmlns%3D'http%3A%2F%2Fwww.w3.org%2F2000%2Fsvg'%20viewBox%3D'0%200%2027%2044'%3E%3Cpath%20d%3D'M27%2C22L27%2C22L5%2C44l-2.1-2.1L22.8%2C22L2.9%2C2.1L5%2C0L27%2C22L27%2C22z'%20fill%3D'%23000000'%2F%3E%3C%2Fsvg%3E")}.swiper-button-next.swiper-button-white,.swiper-container-rtl .swiper-button-prev.swiper-button-white{background-image:url("data:image/svg+xml;charset=utf-8,%3Csvg%20xmlns%3D'http%3A%2F%2Fwww.w3.org%2F2000%2Fsvg'%20viewBox%3D'0%200%2027%2044'%3E%3Cpath%20d%3D'M27%2C22L27%2C22L5%2C44l-2.1-2.1L22.8%2C22L2.9%2C2.1L5%2C0L27%2C22L27%2C22z'%20fill%3D'%23ffffff'%2F%3E%3C%2Fsvg%3E")}.swiper-pagination{position:absolute;text-align:center;-webkit-transition:300ms;-moz-transition:300ms;-o-transition:300ms;transition:300ms;-webkit-transform:translate3d(0,0,0);-ms-transform:translate3d(0,0,0);-o-transform:translate3d(0,0,0);transform:translate3d(0,0,0);z-index:10}.swiper-pagination.swiper-pagination-hidden{opacity:0}.swiper-pagination-bullet{width:8px;height:8px;display:inline-block;border-radius:100%;background:#000;opacity:.2}button.swiper-pagination-bullet{border:none;margin:0;padding:0;box-shadow:none;-moz-appearance:none;-ms-appearance:none;-webkit-appearance:none;appearance:none}.swiper-pagination-clickable .swiper-pagination-bullet{cursor:pointer}.swiper-pagination-white .swiper-pagination-bullet{background:#fff}.swiper-pagination-bullet-active{opacity:1}.swiper-pagination-white .swiper-pagination-bullet-active{background:#fff}.swiper-pagination-black .swiper-pagination-bullet-active{background:#000}.swiper-container-vertical>.swiper-pagination{right:10px;top:50%;-webkit-transform:translate3d(0,-50%,0);-moz-transform:translate3d(0,-50%,0);-o-transform:translate(0,-50%);-ms-transform:translate3d(0,-50%,0);transform:translate3d(0,-50%,0)}.swiper-container-vertical>.swiper-pagination .swiper-pagination-bullet{margin:5px 0;display:block}.swiper-container-horizontal>.swiper-pagination{bottom:10px;left:0;width:100%}.swiper-container-horizontal>.swiper-pagination .swiper-pagination-bullet{margin:0 5px}.swiper-container-3d{-webkit-perspective:1200px;-moz-perspective:1200px;-o-perspective:1200px;perspective:1200px}.swiper-container-3d .swiper-cube-shadow,.swiper-container-3d .swiper-slide,.swiper-container-3d .swiper-slide-shadow-bottom,.swiper-container-3d .swiper-slide-shadow-left,.swiper-container-3d .swiper-slide-shadow-right,.swiper-container-3d .swiper-slide-shadow-top,.swiper-container-3d .swiper-wrapper{-webkit-transform-style:preserve-3d;-moz-transform-style:preserve-3d;-ms-transform-style:preserve-3d;transform-style:preserve-3d}.swiper-container-3d .swiper-slide-shadow-bottom,.swiper-container-3d .swiper-slide-shadow-left,.swiper-container-3d .swiper-slide-shadow-right,.swiper-container-3d .swiper-slide-shadow-top{position:absolute;left:0;top:0;width:100%;height:100%;pointer-events:none;z-index:10}.swiper-container-3d .swiper-slide-shadow-left{background-image:-webkit-gradient(linear,left top,right top,from(rgba(0,0,0,.5)),to(transparent));background-image:-webkit-linear-gradient(right,rgba(0,0,0,.5),transparent);background-image:-moz-linear-gradient(right,rgba(0,0,0,.5),transparent);background-image:-o-linear-gradient(right,rgba(0,0,0,.5),transparent);background-image:linear-gradient(to left,rgba(0,0,0,.5),transparent)}.swiper-container-3d .swiper-slide-shadow-right{background-image:-webkit-gradient(linear,right top,left top,from(rgba(0,0,0,.5)),to(transparent));background-image:-webkit-linear-gradient(left,rgba(0,0,0,.5),transparent);background-image:-moz-linear-gradient(left,rgba(0,0,0,.5),transparent);background-image:-o-linear-gradient(left,rgba(0,0,0,.5),transparent);background-image:linear-gradient(to right,rgba(0,0,0,.5),transparent)}.swiper-container-3d .swiper-slide-shadow-top{background-image:-webkit-gradient(linear,left top,left bottom,from(rgba(0,0,0,.5)),to(transparent));background-image:-webkit-linear-gradient(bottom,rgba(0,0,0,.5),transparent);background-image:-moz-linear-gradient(bottom,rgba(0,0,0,.5),transparent);background-image:-o-linear-gradient(bottom,rgba(0,0,0,.5),transparent);background-image:linear-gradient(to top,rgba(0,0,0,.5),transparent)}.swiper-container-3d .swiper-slide-shadow-bottom{background-image:-webkit-gradient(linear,left bottom,left top,from(rgba(0,0,0,.5)),to(transparent));background-image:-webkit-linear-gradient(top,rgba(0,0,0,.5),transparent);background-image:-moz-linear-gradient(top,rgba(0,0,0,.5),transparent);background-image:-o-linear-gradient(top,rgba(0,0,0,.5),transparent);background-image:linear-gradient(to bottom,rgba(0,0,0,.5),transparent)}.swiper-container-coverflow .swiper-wrapper{-ms-perspective:1200px}.swiper-container-fade.swiper-container-free-mode .swiper-slide{-webkit-transition-timing-function:ease-out;-moz-transition-timing-function:ease-out;-ms-transition-timing-function:ease-out;-o-transition-timing-function:ease-out;transition-timing-function:ease-out}.swiper-container-fade .swiper-slide,.swiper-container-fade .swiper-slide .swiper-slide{pointer-events:none}.swiper-container-fade .swiper-slide-active,.swiper-container-fade .swiper-slide-active .swiper-slide-active{pointer-events:auto}.swiper-container-cube{overflow:visible}.swiper-container-cube .swiper-slide{pointer-events:none;visibility:hidden;-webkit-transform-origin:0 0;-moz-transform-origin:0 0;-ms-transform-origin:0 0;transform-origin:0 0;-webkit-backface-visibility:hidden;-moz-backface-visibility:hidden;-ms-backface-visibility:hidden;backface-visibility:hidden;width:100%;height:100%;z-index:1}.swiper-container-cube.swiper-container-rtl .swiper-slide{-webkit-transform-origin:100% 0;-moz-transform-origin:100% 0;-ms-transform-origin:100% 0;transform-origin:100% 0}.swiper-container-cube .swiper-slide-active,.swiper-container-cube .swiper-slide-next,.swiper-container-cube .swiper-slide-next+.swiper-slide,.swiper-container-cube .swiper-slide-prev{pointer-events:auto;visibility:visible}.swiper-container-cube .swiper-slide-shadow-bottom,.swiper-container-cube .swiper-slide-shadow-left,.swiper-container-cube .swiper-slide-shadow-right,.swiper-container-cube .swiper-slide-shadow-top{z-index:0;-webkit-backface-visibility:hidden;-moz-backface-visibility:hidden;-ms-backface-visibility:hidden;backface-visibility:hidden}.swiper-container-cube .swiper-cube-shadow{position:absolute;left:0;bottom:0;width:100%;height:100%;background:#000;opacity:.6;-webkit-filter:blur(50px);filter:blur(50px);z-index:0}.swiper-scrollbar{border-radius:10px;position:relative;-ms-touch-action:none;background:rgba(0,0,0,.1)}.swiper-container-horizontal>.swiper-scrollbar{position:absolute;left:1%;bottom:3px;z-index:50;height:5px;width:98%}.swiper-container-vertical>.swiper-scrollbar{position:absolute;right:3px;top:1%;z-index:50;width:5px;height:98%}.swiper-scrollbar-drag{height:100%;width:100%;position:relative;background:rgba(0,0,0,.5);border-radius:10px;left:0;top:0}.swiper-scrollbar-cursor-drag{cursor:move}.swiper-lazy-preloader{width:42px;height:42px;position:absolute;left:50%;top:50%;margin-left:-21px;margin-top:-21px;z-index:10;-webkit-transform-origin:50%;-moz-transform-origin:50%;transform-origin:50%;-webkit-animation:swiper-preloader-spin 1s steps(12,end) infinite;-moz-animation:swiper-preloader-spin 1s steps(12,end) infinite;animation:swiper-preloader-spin 1s steps(12,end) infinite}.swiper-lazy-preloader:after{display:block;content:"";width:100%;height:100%;background-image:url("data:image/svg+xml;charset=utf-8,%3Csvg%20viewBox%3D'0%200%20120%20120'%20xmlns%3D'http%3A%2F%2Fwww.w3.org%2F2000%2Fsvg'%20xmlns%3Axlink%3D'http%3A%2F%2Fwww.w3.org%2F1999%2Fxlink'%3E%3Cdefs%3E%3Cline%20id%3D'l'%20x1%3D'60'%20x2%3D'60'%20y1%3D'7'%20y2%3D'27'%20stroke%3D'%236c6c6c'%20stroke-width%3D'11'%20stroke-linecap%3D'round'%2F%3E%3C%2Fdefs%3E%3Cg%3E%3Cuse%20xlink%3Ahref%3D'%23l'%20opacity%3D'.27'%2F%3E%3Cuse%20xlink%3Ahref%3D'%23l'%20opacity%3D'.27'%20transform%3D'rotate(30%2060%2C60)'%2F%3E%3Cuse%20xlink%3Ahref%3D'%23l'%20opacity%3D'.27'%20transform%3D'rotate(60%2060%2C60)'%2F%3E%3Cuse%20xlink%3Ahref%3D'%23l'%20opacity%3D'.27'%20transform%3D'rotate(90%2060%2C60)'%2F%3E%3Cuse%20xlink%3Ahref%3D'%23l'%20opacity%3D'.27'%20transform%3D'rotate(120%2060%2C60)'%2F%3E%3Cuse%20xlink%3Ahref%3D'%23l'%20opacity%3D'.27'%20transform%3D'rotate(150%2060%2C60)'%2F%3E%3Cuse%20xlink%3Ahref%3D'%23l'%20opacity%3D'.37'%20transform%3D'rotate(180%2060%2C60)'%2F%3E%3Cuse%20xlink%3Ahref%3D'%23l'%20opacity%3D'.46'%20transform%3D'rotate(210%2060%2C60)'%2F%3E%3Cuse%20xlink%3Ahref%3D'%23l'%20opacity%3D'.56'%20transform%3D'rotate(240%2060%2C60)'%2F%3E%3Cuse%20xlink%3Ahref%3D'%23l'%20opacity%3D'.66'%20transform%3D'rotate(270%2060%2C60)'%2F%3E%3Cuse%20xlink%3Ahref%3D'%23l'%20opacity%3D'.75'%20transform%3D'rotate(300%2060%2C60)'%2F%3E%3Cuse%20xlink%3Ahref%3D'%23l'%20opacity%3D'.85'%20transform%3D'rotate(330%2060%2C60)'%2F%3E%3C%2Fg%3E%3C%2Fsvg%3E");background-position:50%;-webkit-background-size:100%;background-size:100%;background-repeat:no-repeat}.swiper-lazy-preloader-white:after{background-image:url("data:image/svg+xml;charset=utf-8,%3Csvg%20viewBox%3D'0%200%20120%20120'%20xmlns%3D'http%3A%2F%2Fwww.w3.org%2F2000%2Fsvg'%20xmlns%3Axlink%3D'http%3A%2F%2Fwww.w3.org%2F1999%2Fxlink'%3E%3Cdefs%3E%3Cline%20id%3D'l'%20x1%3D'60'%20x2%3D'60'%20y1%3D'7'%20y2%3D'27'%20stroke%3D'%23fff'%20stroke-width%3D'11'%20stroke-linecap%3D'round'%2F%3E%3C%2Fdefs%3E%3Cg%3E%3Cuse%20xlink%3Ahref%3D'%23l'%20opacity%3D'.27'%2F%3E%3Cuse%20xlink%3Ahref%3D'%23l'%20opacity%3D'.27'%20transform%3D'rotate(30%2060%2C60)'%2F%3E%3Cuse%20xlink%3Ahref%3D'%23l'%20opacity%3D'.27'%20transform%3D'rotate(60%2060%2C60)'%2F%3E%3Cuse%20xlink%3Ahref%3D'%23l'%20opacity%3D'.27'%20transform%3D'rotate(90%2060%2C60)'%2F%3E%3Cuse%20xlink%3Ahref%3D'%23l'%20opacity%3D'.27'%20transform%3D'rotate(120%2060%2C60)'%2F%3E%3Cuse%20xlink%3Ahref%3D'%23l'%20opacity%3D'.27'%20transform%3D'rotate(150%2060%2C60)'%2F%3E%3Cuse%20xlink%3Ahref%3D'%23l'%20opacity%3D'.37'%20transform%3D'rotate(180%2060%2C60)'%2F%3E%3Cuse%20xlink%3Ahref%3D'%23l'%20opacity%3D'.46'%20transform%3D'rotate(210%2060%2C60)'%2F%3E%3Cuse%20xlink%3Ahref%3D'%23l'%20opacity%3D'.56'%20transform%3D'rotate(240%2060%2C60)'%2F%3E%3Cuse%20xlink%3Ahref%3D'%23l'%20opacity%3D'.66'%20transform%3D'rotate(270%2060%2C60)'%2F%3E%3Cuse%20xlink%3Ahref%3D'%23l'%20opacity%3D'.75'%20transform%3D'rotate(300%2060%2C60)'%2F%3E%3Cuse%20xlink%3Ahref%3D'%23l'%20opacity%3D'.85'%20transform%3D'rotate(330%2060%2C60)'%2F%3E%3C%2Fg%3E%3C%2Fsvg%3E")}@-webkit-keyframes swiper-preloader-spin{100%{-webkit-transform:rotate(360deg)}}@keyframes swiper-preloader-spin{100%{transform:rotate(360deg)}}ion-slides{width:100%;height:100%;display:block}.slide-zoom{display:block;width:100%;text-align:center}.swiper-container{width:100%;height:100%;padding:0;overflow:hidden}.swiper-wrapper{position:absolute;left:0;top:0;width:100%;height:100%;padding:0}.swiper-slide{width:100%;height:100%;box-sizing:border-box}.swiper-slide img{width:auto;height:auto;max-width:100%;max-height:100%}.scroll-refresher{position:absolute;top:-60px;right:0;left:0;overflow:hidden;margin:auto;height:60px}.scroll-refresher .ionic-refresher-content{position:absolute;bottom:15px;left:0;width:100%;color:#666;text-align:center;font-size:30px}.scroll-refresher .ionic-refresher-content .text-pulling,.scroll-refresher .ionic-refresher-content .text-refreshing{font-size:16px;line-height:16px}.scroll-refresher .ionic-refresher-content.ionic-refresher-with-text{bottom:10px}.scroll-refresher .icon-pulling,.scroll-refresher .icon-refreshing{width:100%;-webkit-backface-visibility:hidden;backface-visibility:hidden;-webkit-transform-style:preserve-3d;transform-style:preserve-3d}.scroll-refresher .icon-pulling{-webkit-animation-name:refresh-spin-back;animation-name:refresh-spin-back;-webkit-animation-duration:200ms;animation-duration:200ms;-webkit-animation-timing-function:linear;animation-timing-function:linear;-webkit-animation-fill-mode:none;animation-fill-mode:none;-webkit-transform:translate3d(0,0,0) rotate(0deg);transform:translate3d(0,0,0) rotate(0deg)}.scroll-refresher .icon-refreshing,.scroll-refresher .text-refreshing{display:none}.scroll-refresher .icon-refreshing{-webkit-animation-duration:1.5s;animation-duration:1.5s}.scroll-refresher.active .icon-pulling:not(.pulling-rotation-disabled){-webkit-animation-name:refresh-spin;animation-name:refresh-spin;-webkit-transform:translate3d(0,0,0) rotate(-180deg);transform:translate3d(0,0,0) rotate(-180deg)}.scroll-refresher.active.refreshing{-webkit-transition:transform .2s;transition:transform .2s;-webkit-transform:scale(1,1);transform:scale(1,1)}.scroll-refresher.active.refreshing .icon-pulling,.scroll-refresher.active.refreshing .text-pulling{display:none}.scroll-refresher.active.refreshing .icon-refreshing,.scroll-refresher.active.refreshing .text-refreshing{display:block}.scroll-refresher.active.refreshing.refreshing-tail{-webkit-transform:scale(0,0);transform:scale(0,0)}.overflow-scroll>.scroll{-webkit-overflow-scrolling:touch;width:100%}.overflow-scroll>.scroll.overscroll{position:fixed;right:0;left:0}.overflow-scroll.padding>.scroll.overscroll{padding:10px}@-webkit-keyframes refresh-spin{0%{-webkit-transform:translate3d(0,0,0) rotate(0)}100%{-webkit-transform:translate3d(0,0,0) rotate(180deg)}}@keyframes refresh-spin{0%{transform:translate3d(0,0,0) rotate(0)}100%{transform:translate3d(0,0,0) rotate(180deg)}}@-webkit-keyframes refresh-spin-back{0%{-webkit-transform:translate3d(0,0,0) rotate(180deg)}100%{-webkit-transform:translate3d(0,0,0) rotate(0)}}@keyframes refresh-spin-back{0%{transform:translate3d(0,0,0) rotate(180deg)}100%{transform:translate3d(0,0,0) rotate(0)}}.spinner{stroke:#444;fill:#444}.spinner svg{width:28px;height:28px}.spinner.spinner-light{stroke:#fff;fill:#fff}.spinner.spinner-stable{stroke:#f8f8f8;fill:#f8f8f8}.spinner.spinner-positive{stroke:#387ef5;fill:#387ef5}.spinner.spinner-calm{stroke:#11c1f3;fill:#11c1f3}.spinner.spinner-balanced{stroke:#33cd5f;fill:#33cd5f}.spinner.spinner-assertive{stroke:#ef473a;fill:#ef473a}.spinner.spinner-energized{stroke:#ffc900;fill:#ffc900}.spinner.spinner-royal{stroke:#886aea;fill:#886aea}.spinner.spinner-dark{stroke:#444;fill:#444}.spinner-android{stroke:#4b8bf4}.spinner-ios,.spinner-ios-small{stroke:#69717d}.spinner-spiral .stop1{stop-color:#fff;stop-opacity:0}.spinner-spiral.spinner-light .stop1{stop-color:#444}.spinner-spiral.spinner-light .stop2{stop-color:#fff}.spinner-spiral.spinner-stable .stop2{stop-color:#f8f8f8}.spinner-spiral.spinner-positive .stop2{stop-color:#387ef5}.spinner-spiral.spinner-calm .stop2{stop-color:#11c1f3}.spinner-spiral.spinner-balanced .stop2{stop-color:#33cd5f}.spinner-spiral.spinner-assertive .stop2{stop-color:#ef473a}.spinner-spiral.spinner-energized .stop2{stop-color:#ffc900}.spinner-spiral.spinner-royal .stop2{stop-color:#886aea}.spinner-spiral.spinner-dark .stop2{stop-color:#444}form{margin:0 0 1.42857}legend{display:block;margin-bottom:1.42857;padding:0;width:100%;border:1px solid #ddd;color:#444;font-size:21px;line-height:2.85714}legend small{color:#f8f8f8;font-size:1.07143}button,input,label,select,textarea{font-weight:400;font-size:14px;line-height:1.42857}button,input,select,textarea{font-family:"-apple-system","Helvetica Neue",Roboto,"Segoe UI",sans-serif}.item-input{display:-webkit-box;display:-webkit-flex;display:-moz-box;display:-moz-flex;display:-ms-flexbox;display:flex;-webkit-box-align:center;-ms-flex-align:center;-webkit-align-items:center;-moz-align-items:center;align-items:center;position:relative;overflow:hidden;padding:6px 0 5px 16px}.item-input input{-webkit-border-radius:0;border-radius:0;-webkit-box-flex:1;-webkit-flex:1 220px;-moz-box-flex:1;-moz-flex:1 220px;-ms-flex:1 220px;flex:1 220px;-webkit-appearance:none;-moz-appearance:none;appearance:none;margin:0;padding-right:24px;background-color:transparent}.item-input .button .icon{-webkit-box-flex:0;-webkit-flex:0 0 24px;-moz-box-flex:0;-moz-flex:0 0 24px;-ms-flex:0 0 24px;flex:0 0 24px;position:static;display:inline-block;height:auto;text-align:center;font-size:16px}.item-input .button-bar{-webkit-border-radius:0;border-radius:0;-webkit-box-flex:1;-webkit-flex:1 0 220px;-moz-box-flex:1;-moz-flex:1 0 220px;-ms-flex:1 0 220px;flex:1 0 220px;-webkit-appearance:none;-moz-appearance:none;appearance:none}.item-input .icon{min-width:14px}.platform-windowsphone .item-input input{flex-shrink:1}.item-input-inset{display:-webkit-box;display:-webkit-flex;display:-moz-box;display:-moz-flex;display:-ms-flexbox;display:flex;-webkit-box-align:center;-ms-flex-align:center;-webkit-align-items:center;-moz-align-items:center;align-items:center;position:relative;overflow:hidden;padding:10.67px}.item-input-wrapper{display:-webkit-box;display:-webkit-flex;display:-moz-box;display:-moz-flex;display:-ms-flexbox;display:flex;-webkit-box-flex:1;-webkit-flex:1 0;-moz-box-flex:1;-moz-flex:1 0;-ms-flex:1 0;flex:1 0;-webkit-box-align:center;-ms-flex-align:center;-webkit-align-items:center;-moz-align-items:center;align-items:center;-webkit-border-radius:4px;border-radius:4px;padding-right:8px;padding-left:8px;background:#eee}.item-input-inset .item-input-wrapper input{padding-left:4px;height:29px;background:0 0;line-height:18px}.item-input-wrapper~.button{margin-left:10.67px}.input-label{display:table;padding:7px 10px 7px 0;max-width:200px;width:35%;color:#444;font-size:16px}.placeholder-icon{color:#aaa}.placeholder-icon:first-child{padding-right:6px}.placeholder-icon:last-child{padding-left:6px}.item-stacked-label{display:block;background-color:transparent;box-shadow:none}.item-stacked-label .icon,.item-stacked-label .input-label{display:inline-block;padding:4px 0 0;vertical-align:middle}.item-stacked-label input,.item-stacked-label textarea{-webkit-border-radius:2px;border-radius:2px;padding:4px 8px 3px 0;border:none;background-color:#fff}.item-stacked-label input{overflow:hidden;height:46px}.item-select.item-stacked-label select{position:relative;padding:0;max-width:90%;direction:ltr;white-space:pre-wrap;margin:-3px}.item-floating-label{display:block;background-color:transparent;box-shadow:none}.item-floating-label .input-label{position:relative;padding:5px 0 0;opacity:0;top:10px;-webkit-transition:opacity .15s ease-in,top .2s linear;transition:opacity .15s ease-in,top .2s linear}.item-floating-label .input-label.has-input{opacity:1;top:0;-webkit-transition:opacity .15s ease-in,top .2s linear;transition:opacity .15s ease-in,top .2s linear}input[type=search],input[type=text],input[type=password],input[type=datetime],input[type=datetime-local],input[type=date],input[type=month],input[type=time],input[type=week],input[type=number],input[type=email],input[type=url],input[type=tel],input[type=color],textarea{display:block;padding-top:2px;padding-left:0;height:34px;color:#111;vertical-align:middle;font-size:14px;line-height:16px}.platform-android input[type=datetime-local],.platform-android input[type=date],.platform-android input[type=month],.platform-android input[type=time],.platform-android input[type=week],.platform-ios input[type=datetime-local],.platform-ios input[type=date],.platform-ios input[type=month],.platform-ios input[type=time],.platform-ios input[type=week]{padding-top:8px}.item-input input,.item-input textarea{width:100%}textarea{padding-left:0}textarea::-moz-placeholder{color:#aaa}textarea:-ms-input-placeholder{color:#aaa}textarea::-webkit-input-placeholder{color:#aaa;text-indent:-3px}textarea{height:auto}input[type=search],input[type=text],input[type=password],input[type=datetime],input[type=datetime-local],input[type=date],input[type=month],input[type=time],input[type=week],input[type=number],input[type=email],input[type=url],input[type=tel],input[type=color],textarea{border:0}input[type=radio],input[type=checkbox]{margin:0;line-height:normal}.item-input input[type=button],.item-input input[type=reset],.item-input input[type=submit],.item-input input[type=radio],.item-input input[type=checkbox],.item-input input[type=file],.item-input input[type=image]{width:auto}input[type=file]{line-height:34px}.cloned-text-input+input,.cloned-text-input+textarea,.previous-input-focus{position:absolute!important;left:-9999px;width:200px}input::-moz-placeholder,textarea::-moz-placeholder{color:#aaa}input:-ms-input-placeholder,textarea:-ms-input-placeholder{color:#aaa}input::-webkit-input-placeholder,textarea::-webkit-input-placeholder{color:#aaa;text-indent:0}input[disabled],input[readonly]:not(.cloned-text-input),select[disabled],select[readonly],textarea[disabled],textarea[readonly]:not(.cloned-text-input){background-color:#f8f8f8;cursor:not-allowed}input[type=radio][disabled],input[type=radio][readonly],input[type=checkbox][disabled],input[type=checkbox][readonly]{background-color:transparent}.checkbox{position:relative;display:inline-block;padding:7px;cursor:pointer}.checkbox .checkbox-icon:before,.checkbox input:before{border-color:#ddd}.checkbox input:checked+.checkbox-icon:before,.checkbox input:checked:before{background:#387ef5;border-color:#387ef5}.checkbox-light .checkbox-icon:before,.checkbox-light input:before{border-color:#ddd}.checkbox-light input:checked+.checkbox-icon:before,.checkbox-light input:checked:before{background:#ddd;border-color:#ddd}.checkbox-stable .checkbox-icon:before,.checkbox-stable input:before{border-color:#b2b2b2}.checkbox-stable input:checked+.checkbox-icon:before,.checkbox-stable input:checked:before{background:#b2b2b2;border-color:#b2b2b2}.checkbox-positive .checkbox-icon:before,.checkbox-positive input:before{border-color:#387ef5}.checkbox-positive input:checked+.checkbox-icon:before,.checkbox-positive input:checked:before{background:#387ef5;border-color:#387ef5}.checkbox-calm .checkbox-icon:before,.checkbox-calm input:before{border-color:#11c1f3}.checkbox-calm input:checked+.checkbox-icon:before,.checkbox-calm input:checked:before{background:#11c1f3;border-color:#11c1f3}.checkbox-assertive .checkbox-icon:before,.checkbox-assertive input:before{border-color:#ef473a}.checkbox-assertive input:checked+.checkbox-icon:before,.checkbox-assertive input:checked:before{background:#ef473a;border-color:#ef473a}.checkbox-balanced .checkbox-icon:before,.checkbox-balanced input:before{border-color:#33cd5f}.checkbox-balanced input:checked+.checkbox-icon:before,.checkbox-balanced input:checked:before{background:#33cd5f;border-color:#33cd5f}.checkbox-energized .checkbox-icon:before,.checkbox-energized input:before{border-color:#ffc900}.checkbox-energized input:checked+.checkbox-icon:before,.checkbox-energized input:checked:before{background:#ffc900;border-color:#ffc900}.checkbox-royal .checkbox-icon:before,.checkbox-royal input:before{border-color:#886aea}.checkbox-royal input:checked+.checkbox-icon:before,.checkbox-royal input:checked:before{background:#886aea;border-color:#886aea}.checkbox-dark .checkbox-icon:before,.checkbox-dark input:before{border-color:#444}.checkbox-dark input:checked+.checkbox-icon:before,.checkbox-dark input:checked:before{background:#444;border-color:#444}.checkbox input:disabled+.checkbox-icon:before,.checkbox input:disabled:before{border-color:#ddd}.checkbox input:disabled:checked+.checkbox-icon:before,.checkbox input:disabled:checked:before{background:#ddd}.checkbox.checkbox-input-hidden input{display:none!important}.checkbox input,.checkbox-icon{position:relative;width:28px;height:28px;display:block;border:0;background:0 0;cursor:pointer;-webkit-appearance:none}.checkbox input:before,.checkbox-icon:before{display:table;width:100%;height:100%;border-width:1px;border-style:solid;border-radius:28px;background:#fff;content:' ';-webkit-transition:background-color 20ms ease-in-out;transition:background-color 20ms ease-in-out}.checkbox input:checked:before,input:checked+.checkbox-icon:before{border-width:2px}.checkbox input:after,.checkbox-icon:after{-webkit-transition:opacity .05s ease-in-out;transition:opacity .05s ease-in-out;-webkit-transform:rotate(-45deg);transform:rotate(-45deg);position:absolute;top:33%;left:25%;display:table;width:14px;height:6px;border:1px solid #fff;border-top:0;border-right:0;content:' ';opacity:0}.checkbox-square .checkbox-icon:before,.checkbox-square input:before,.platform-android .checkbox-platform .checkbox-icon:before,.platform-android .checkbox-platform input:before{border-radius:2px;width:72%;height:72%;margin-top:14%;margin-left:14%;border-width:2px}.checkbox-square .checkbox-icon:after,.checkbox-square input:after,.platform-android .checkbox-platform .checkbox-icon:after,.platform-android .checkbox-platform input:after{border-width:2px;top:19%;left:25%;width:13px;height:7px}.platform-android .item-checkbox-right .checkbox-square .checkbox-icon::after{top:31%}.grade-c .checkbox input:after,.grade-c .checkbox-icon:after{-webkit-transform:rotate(0);transform:rotate(0);top:3px;left:4px;border:none;color:#fff;content:'\2713';font-weight:700;font-size:20px}.checkbox input:checked:after,input:checked+.checkbox-icon:after{opacity:1}.item-checkbox{padding-left:60px}.item-checkbox.active{box-shadow:none}.item-checkbox .checkbox{position:absolute;top:50%;right:8px;left:8px;z-index:3;margin-top:-21px}.item-checkbox.item-checkbox-right{padding-right:60px;padding-left:16px}.item-checkbox-right .checkbox input,.item-checkbox-right .checkbox-icon{float:right}.item-toggle{pointer-events:none}.toggle{position:relative;display:inline-block;pointer-events:auto;margin:-5px;padding:5px}.toggle input:checked+.track{border-color:#4cd964;background-color:#4cd964}.toggle.dragging .handle{background-color:#f2f2f2!important}.toggle.toggle-light input:checked+.track{border-color:#ddd;background-color:#ddd}.toggle.toggle-stable input:checked+.track{border-color:#b2b2b2;background-color:#b2b2b2}.toggle.toggle-positive input:checked+.track{border-color:#387ef5;background-color:#387ef5}.toggle.toggle-calm input:checked+.track{border-color:#11c1f3;background-color:#11c1f3}.toggle.toggle-assertive input:checked+.track{border-color:#ef473a;background-color:#ef473a}.toggle.toggle-balanced input:checked+.track{border-color:#33cd5f;background-color:#33cd5f}.toggle.toggle-energized input:checked+.track{border-color:#ffc900;background-color:#ffc900}.toggle.toggle-royal input:checked+.track{border-color:#886aea;background-color:#886aea}.toggle.toggle-dark input:checked+.track{border-color:#444;background-color:#444}.toggle input{display:none}.toggle .track{-webkit-transition-timing-function:ease-in-out;transition-timing-function:ease-in-out;-webkit-transition-duration:.3s;transition-duration:.3s;-webkit-transition-property:background-color,border;transition-property:background-color,border;display:inline-block;box-sizing:border-box;width:51px;height:31px;border:2px solid #e6e6e6;border-radius:20px;background-color:#fff;content:' ';cursor:pointer;pointer-events:none}.platform-android4_2 .toggle .track{-webkit-background-clip:padding-box}.toggle .handle{-webkit-transition:.3s cubic-bezier(0,1.1,1,1.1);transition:.3s cubic-bezier(0,1.1,1,1.1);-webkit-transition-property:background-color,transform;transition-property:background-color,transform;position:absolute;display:block;width:27px;height:27px;border-radius:27px;background-color:#fff;top:7px;left:7px;box-shadow:0 2px 7px rgba(0,0,0,.35),0 1px 1px rgba(0,0,0,.15)}.toggle .handle:before{position:absolute;top:-4px;left:-21.5px;padding:18.5px 34px;content:" "}.toggle input:checked+.track .handle{-webkit-transform:translate3d(20px,0,0);transform:translate3d(20px,0,0);background-color:#fff}.item-toggle.active{box-shadow:none}.item-toggle,.item-toggle.item-complex .item-content{padding-right:99px}.item-toggle.item-complex{padding-right:0}.item-toggle .toggle{position:absolute;top:10px;right:16px;z-index:3}.toggle input:disabled+.track{opacity:.6}.toggle-small .track{border:0;width:34px;height:15px;background:#9e9e9e}.toggle-small input:checked+.track{background:rgba(0,150,137,.5)}.toggle-small .handle{top:2px;left:4px;width:21px;height:21px;box-shadow:0 2px 5px rgba(0,0,0,.25)}.toggle-small input:checked+.track .handle{-webkit-transform:translate3d(16px,0,0);transform:translate3d(16px,0,0);background:#009689}.toggle-small.item-toggle .toggle{top:19px}.toggle-small .toggle-light input:checked+.track{background-color:rgba(221,221,221,.5)}.toggle-small .toggle-light input:checked+.track .handle{background-color:#ddd}.toggle-small .toggle-stable input:checked+.track{background-color:rgba(178,178,178,.5)}.toggle-small .toggle-stable input:checked+.track .handle{background-color:#b2b2b2}.toggle-small .toggle-positive input:checked+.track{background-color:rgba(56,126,245,.5)}.toggle-small .toggle-positive input:checked+.track .handle{background-color:#387ef5}.toggle-small .toggle-calm input:checked+.track{background-color:rgba(17,193,243,.5)}.toggle-small .toggle-calm input:checked+.track .handle{background-color:#11c1f3}.toggle-small .toggle-assertive input:checked+.track{background-color:rgba(239,71,58,.5)}.toggle-small .toggle-assertive input:checked+.track .handle{background-color:#ef473a}.toggle-small .toggle-balanced input:checked+.track{background-color:rgba(51,205,95,.5)}.toggle-small .toggle-balanced input:checked+.track .handle{background-color:#33cd5f}.toggle-small .toggle-energized input:checked+.track{background-color:rgba(255,201,0,.5)}.toggle-small .toggle-energized input:checked+.track .handle{background-color:#ffc900}.toggle-small .toggle-royal input:checked+.track{background-color:rgba(136,106,234,.5)}.toggle-small .toggle-royal input:checked+.track .handle{background-color:#886aea}.toggle-small .toggle-dark input:checked+.track{background-color:rgba(68,68,68,.5)}.toggle-small .toggle-dark input:checked+.track .handle{background-color:#444}.item-radio{padding:0}.item-radio:hover{cursor:pointer}.item-radio .item-content{padding-right:64px}.item-radio .radio-icon{position:absolute;top:0;right:0;z-index:3;visibility:hidden;padding:14px;height:100%;font-size:24px}.item-radio input{position:absolute;left:-9999px}.item-radio input:checked+.radio-content .item-content{background:#f7f7f7}.item-radio input:checked+.radio-content .radio-icon{visibility:visible}.range input{overflow:hidden;margin-top:5px;margin-bottom:5px;padding-right:2px;padding-left:1px;width:auto;height:43px;outline:0;background:-webkit-gradient(linear,50% 0,50% 100%,color-stop(0,#ccc),color-stop(100%,#ccc)) center no-repeat;background:linear-gradient(to right,#ccc 0,#ccc 100%) center no-repeat;background-size:99% 2px;-webkit-appearance:none}.range input::-moz-focus-outer{border:0}.range input::-webkit-slider-thumb{position:relative;width:28px;height:28px;border-radius:50%;background-color:#fff;box-shadow:0 0 2px rgba(0,0,0,.3),0 3px 5px rgba(0,0,0,.2);cursor:pointer;-webkit-appearance:none;border:0}.range input::-webkit-slider-thumb:before{position:absolute;top:13px;left:-2001px;width:2000px;height:2px;background:#444;content:' '}.range input::-webkit-slider-thumb:after{position:absolute;top:-15px;left:-15px;padding:30px;content:' '}.range input::-ms-fill-lower{height:2px;background:#444}.range{display:-webkit-box;display:-webkit-flex;display:-moz-box;display:-moz-flex;display:-ms-flexbox;display:flex;-webkit-box-align:center;-ms-flex-align:center;-webkit-align-items:center;-moz-align-items:center;align-items:center;padding:2px 11px}.range.range-light input::-webkit-slider-thumb:before{background:#ddd}.range.range-light input::-ms-fill-lower{background:#ddd}.range.range-stable input::-webkit-slider-thumb:before{background:#b2b2b2}.range.range-stable input::-ms-fill-lower{background:#b2b2b2}.range.range-positive input::-webkit-slider-thumb:before{background:#387ef5}.range.range-positive input::-ms-fill-lower{background:#387ef5}.range.range-calm input::-webkit-slider-thumb:before{background:#11c1f3}.range.range-calm input::-ms-fill-lower{background:#11c1f3}.range.range-balanced input::-webkit-slider-thumb:before{background:#33cd5f}.range.range-balanced input::-ms-fill-lower{background:#33cd5f}.range.range-assertive input::-webkit-slider-thumb:before{background:#ef473a}.range.range-assertive input::-ms-fill-lower{background:#ef473a}.range.range-energized input::-webkit-slider-thumb:before{background:#ffc900}.range.range-energized input::-ms-fill-lower{background:#ffc900}.range.range-royal input::-webkit-slider-thumb:before{background:#886aea}.range.range-royal input::-ms-fill-lower{background:#886aea}.range.range-dark input::-webkit-slider-thumb:before{background:#444}.range.range-dark input::-ms-fill-lower{background:#444}.range .icon{-webkit-box-flex:0;-webkit-flex:0;-moz-box-flex:0;-moz-flex:0;-ms-flex:0;flex:0;display:block;min-width:24px;text-align:center;font-size:24px}.range input{-webkit-box-flex:1;-webkit-flex:1;-moz-box-flex:1;-moz-flex:1;-ms-flex:1;flex:1;display:block;margin-right:10px;margin-left:10px}.range-label{-webkit-box-flex:0;-webkit-flex:0 0 auto;-moz-box-flex:0;-moz-flex:0 0 auto;-ms-flex:0 0 auto;flex:0 0 auto;display:block;white-space:nowrap}.range-label:first-child{padding-left:5px}.range input+.range-label{padding-right:5px;padding-left:0}.platform-windowsphone .range input{height:auto}.item-select{position:relative}.item-select select{-webkit-appearance:none;-moz-appearance:none;appearance:none;position:absolute;top:0;bottom:0;right:0;padding:0 48px 0 16px;max-width:65%;border:none;background:#fff;color:#333;text-indent:.01px;text-overflow:'';white-space:nowrap;font-size:14px;cursor:pointer;direction:rtl}.item-select select::-ms-expand{display:none}.item-select option{direction:ltr}.item-select:after{position:absolute;top:50%;right:16px;margin-top:-3px;width:0;height:0;border-top:5px solid;border-right:5px solid transparent;border-left:5px solid transparent;color:#999;content:"";pointer-events:none}.item-select.item-light select{background:#fff;color:#444}.item-select.item-stable select{background:#f8f8f8;color:#444}.item-select.item-stable .input-label,.item-select.item-stable:after{color:#666}.item-select.item-positive select{background:#387ef5;color:#fff}.item-select.item-positive .input-label,.item-select.item-positive:after{color:#fff}.item-select.item-calm select{background:#11c1f3;color:#fff}.item-select.item-calm .input-label,.item-select.item-calm:after{color:#fff}.item-select.item-assertive select{background:#ef473a;color:#fff}.item-select.item-assertive .input-label,.item-select.item-assertive:after{color:#fff}.item-select.item-balanced select{background:#33cd5f;color:#fff}.item-select.item-balanced .input-label,.item-select.item-balanced:after{color:#fff}.item-select.item-energized select{background:#ffc900;color:#fff}.item-select.item-energized .input-label,.item-select.item-energized:after{color:#fff}.item-select.item-royal select{background:#886aea;color:#fff}.item-select.item-royal .input-label,.item-select.item-royal:after{color:#fff}.item-select.item-dark select{background:#444;color:#fff}.item-select.item-dark .input-label,.item-select.item-dark:after{color:#fff}select[multiple],select[size]{height:auto}progress{display:block;margin:15px auto;width:100%}.button{border-color:transparent;background-color:#f8f8f8;color:#444;position:relative;display:inline-block;margin:0;padding:0 12px;min-width:52px;min-height:47px;border-width:1px;border-style:solid;border-radius:4px;vertical-align:top;text-align:center;text-overflow:ellipsis;font-size:16px;line-height:42px;cursor:pointer}.button:hover{color:#444;text-decoration:none}.button.activated,.button.active{border-color:#a2a2a2;background-color:#e5e5e5}.button:after{position:absolute;top:-6px;right:-6px;bottom:-6px;left:-6px;content:' '}.button .icon{vertical-align:top;pointer-events:none}.button .icon:before,.button.icon-left:before,.button.icon-right:before,.button.icon:before{display:inline-block;padding:0 0 1px;vertical-align:inherit;font-size:24px;line-height:41px;pointer-events:none}.button.icon-left:before{float:left;padding-right:.2em;padding-left:0}.button.icon-right:before{float:right;padding-right:0;padding-left:.2em}.button.button-block,.button.button-full{margin-top:10px;margin-bottom:10px}.button.button-light{border-color:transparent;background-color:#fff;color:#444}.button.button-light:hover{color:#444;text-decoration:none}.button.button-light.activated,.button.button-light.active{border-color:#a2a2a2;background-color:#fafafa}.button.button-light.button-clear{border-color:transparent;background:0 0;box-shadow:none;color:#ddd}.button.button-light.button-icon{border-color:transparent;background:0 0}.button.button-light.button-outline{border-color:#ddd;background:0 0;color:#ddd}.button.button-light.button-outline.activated,.button.button-light.button-outline.active{background-color:#ddd;box-shadow:none;color:#fff}.button.button-stable{border-color:transparent;background-color:#f8f8f8;color:#444}.button.button-stable:hover{color:#444;text-decoration:none}.button.button-stable.activated,.button.button-stable.active{border-color:#a2a2a2;background-color:#e5e5e5}.button.button-stable.button-clear{border-color:transparent;background:0 0;box-shadow:none;color:#b2b2b2}.button.button-stable.button-icon{border-color:transparent;background:0 0}.button.button-stable.button-outline{border-color:#b2b2b2;background:0 0;color:#b2b2b2}.button.button-stable.button-outline.activated,.button.button-stable.button-outline.active{background-color:#b2b2b2;box-shadow:none;color:#fff}.button.button-positive{border-color:transparent;background-color:#387ef5;color:#fff}.button.button-positive:hover{color:#fff;text-decoration:none}.button.button-positive.activated,.button.button-positive.active{border-color:#a2a2a2;background-color:#0c60ee}.button.button-positive.button-clear{border-color:transparent;background:0 0;box-shadow:none;color:#387ef5}.button.button-positive.button-icon{border-color:transparent;background:0 0}.button.button-positive.button-outline{border-color:#387ef5;background:0 0;color:#387ef5}.button.button-positive.button-outline.activated,.button.button-positive.button-outline.active{background-color:#387ef5;box-shadow:none;color:#fff}.button.button-calm{border-color:transparent;background-color:#11c1f3;color:#fff}.button.button-calm:hover{color:#fff;text-decoration:none}.button.button-calm.activated,.button.button-calm.active{border-color:#a2a2a2;background-color:#0a9dc7}.button.button-calm.button-clear{border-color:transparent;background:0 0;box-shadow:none;color:#11c1f3}.button.button-calm.button-icon{border-color:transparent;background:0 0}.button.button-calm.button-outline{border-color:#11c1f3;background:0 0;color:#11c1f3}.button.button-calm.button-outline.activated,.button.button-calm.button-outline.active{background-color:#11c1f3;box-shadow:none;color:#fff}.button.button-assertive{border-color:transparent;background-color:#ef473a;color:#fff}.button.button-assertive:hover{color:#fff;text-decoration:none}.button.button-assertive.activated,.button.button-assertive.active{border-color:#a2a2a2;background-color:#e42112}.button.button-assertive.button-clear{border-color:transparent;background:0 0;box-shadow:none;color:#ef473a}.button.button-assertive.button-icon{border-color:transparent;background:0 0}.button.button-assertive.button-outline{border-color:#ef473a;background:0 0;color:#ef473a}.button.button-assertive.button-outline.activated,.button.button-assertive.button-outline.active{background-color:#ef473a;box-shadow:none;color:#fff}.button.button-balanced{border-color:transparent;background-color:#33cd5f;color:#fff}.button.button-balanced:hover{color:#fff;text-decoration:none}.button.button-balanced.activated,.button.button-balanced.active{border-color:#a2a2a2;background-color:#28a54c}.button.button-balanced.button-clear{border-color:transparent;background:0 0;box-shadow:none;color:#33cd5f}.button.button-balanced.button-icon{border-color:transparent;background:0 0}.button.button-balanced.button-outline{border-color:#33cd5f;background:0 0;color:#33cd5f}.button.button-balanced.button-outline.activated,.button.button-balanced.button-outline.active{background-color:#33cd5f;box-shadow:none;color:#fff}.button.button-energized{border-color:transparent;background-color:#ffc900;color:#fff}.button.button-energized:hover{color:#fff;text-decoration:none}.button.button-energized.activated,.button.button-energized.active{border-color:#a2a2a2;background-color:#e6b500}.button.button-energized.button-clear{border-color:transparent;background:0 0;box-shadow:none;color:#ffc900}.button.button-energized.button-icon{border-color:transparent;background:0 0}.button.button-energized.button-outline{border-color:#ffc900;background:0 0;color:#ffc900}.button.button-energized.button-outline.activated,.button.button-energized.button-outline.active{background-color:#ffc900;box-shadow:none;color:#fff}.button.button-royal{border-color:transparent;background-color:#886aea;color:#fff}.button.button-royal:hover{color:#fff;text-decoration:none}.button.button-royal.activated,.button.button-royal.active{border-color:#a2a2a2;background-color:#6b46e5}.button.button-royal.button-clear{border-color:transparent;background:0 0;box-shadow:none;color:#886aea}.button.button-royal.button-icon{border-color:transparent;background:0 0}.button.button-royal.button-outline{border-color:#886aea;background:0 0;color:#886aea}.button.button-royal.button-outline.activated,.button.button-royal.button-outline.active{background-color:#886aea;box-shadow:none;color:#fff}.button.button-dark{border-color:transparent;background-color:#444;color:#fff}.button.button-dark:hover{color:#fff;text-decoration:none}.button.button-dark.activated,.button.button-dark.active{border-color:#a2a2a2;background-color:#262626}.button.button-dark.button-clear{border-color:transparent;background:0 0;box-shadow:none;color:#444}.button.button-dark.button-icon{border-color:transparent;background:0 0}.button.button-dark.button-outline{border-color:#444;background:0 0;color:#444}.button.button-dark.button-outline.activated,.button.button-dark.button-outline.active{background-color:#444;box-shadow:none;color:#fff}.button-small{padding:2px 4px 1px;min-width:28px;min-height:30px;font-size:12px;line-height:26px}.button-small .icon:before,.button-small.icon-left:before,.button-small.icon-right:before,.button-small.icon:before{font-size:16px;line-height:19px;margin-top:3px}.button-large{padding:0 16px;min-width:68px;min-height:59px;font-size:20px;line-height:53px}.button-large .icon:before,.button-large.icon-left:before,.button-large.icon-right:before,.button-large.icon:before{padding-bottom:2px;font-size:32px;line-height:51px}.button-icon{-webkit-transition:opacity .1s;transition:opacity .1s;padding:0 6px;min-width:initial;border-color:transparent;background:0 0}.button-icon.button.activated,.button-icon.button.active{border-color:transparent;background:0 0;box-shadow:none;opacity:.3}.button-icon .icon:before,.button-icon.icon:before{font-size:32px}.button-clear{-webkit-transition:opacity .1s;transition:opacity .1s;padding:0 6px;max-height:42px;border-color:transparent;background:0 0;box-shadow:none}.button-clear.button-clear{border-color:transparent;background:0 0;box-shadow:none;color:transparent}.button-clear.button-icon{border-color:transparent;background:0 0}.button-clear.activated,.button-clear.active{opacity:.3}.button-outline{-webkit-transition:opacity .1s;transition:opacity .1s;background:0 0;box-shadow:none}.button-outline.button-outline{border-color:transparent;background:0 0;color:transparent}.button-outline.button-outline.activated,.button-outline.button-outline.active{background-color:transparent;box-shadow:none;color:#fff}.padding>.button.button-block:first-child{margin-top:0}.button-block{display:block;clear:both}.button-block:after{clear:both}.button-full,.button-full>.button{display:block;margin-right:0;margin-left:0;border-right-width:0;border-left-width:0;border-radius:0}.button-full>button.button,button.button-block,button.button-full,input.button.button-block{width:100%}a.button{text-decoration:none}a.button .icon:before,a.button.icon-left:before,a.button.icon-right:before,a.button.icon:before{margin-top:2px}.button.disabled,.button[disabled]{opacity:.4;cursor:default!important;pointer-events:none}.button-bar{display:-webkit-box;display:-webkit-flex;display:-moz-box;display:-moz-flex;display:-ms-flexbox;display:flex;-webkit-box-flex:1;-webkit-flex:1;-moz-box-flex:1;-moz-flex:1;-ms-flex:1;flex:1;width:100%}.button-bar.button-bar-inline{display:block;width:auto}.button-bar.button-bar-inline:after,.button-bar.button-bar-inline:before{display:table;content:"";line-height:0}.button-bar.button-bar-inline:after{clear:both}.button-bar.button-bar-inline>.button{width:auto;display:inline-block;float:left}.button-bar.bar-light>.button{border-color:#ddd}.button-bar.bar-stable>.button{border-color:#b2b2b2}.button-bar.bar-positive>.button{border-color:#0c60ee}.button-bar.bar-calm>.button{border-color:#0a9dc7}.button-bar.bar-assertive>.button{border-color:#e42112}.button-bar.bar-balanced>.button{border-color:#28a54c}.button-bar.bar-energized>.button{border-color:#e6b500}.button-bar.bar-royal>.button{border-color:#6b46e5}.button-bar.bar-dark>.button{border-color:#111}.button-bar>.button{-webkit-box-flex:1;-webkit-flex:1;-moz-box-flex:1;-moz-flex:1;-ms-flex:1;flex:1;display:block;overflow:hidden;padding:0 16px;width:0;border-width:1px 0 1px 1px;border-radius:0;text-align:center;text-overflow:ellipsis;white-space:nowrap}.button-bar>.button .icon:before,.button-bar>.button:before{line-height:44px}.button-bar>.button:first-child{border-radius:4px 0 0 4px}.button-bar>.button:last-child{border-right-width:1px;border-radius:0 4px 4px 0}.button-bar>.button:only-child{border-radius:4px}.button-bar>.button-small .icon:before,.button-bar>.button-small:before{line-height:28px}.row{display:-webkit-box;display:-webkit-flex;display:-moz-box;display:-moz-flex;display:-ms-flexbox;display:flex;padding:5px;width:100%}.row-wrap{-webkit-flex-wrap:wrap;-moz-flex-wrap:wrap;-ms-flex-wrap:wrap;flex-wrap:wrap}.row-no-padding,.row-no-padding>.col{padding:0}.row+.row{margin-top:-5px;padding-top:0}.col{-webkit-box-flex:1;-webkit-flex:1;-moz-box-flex:1;-moz-flex:1;-ms-flex:1;flex:1;display:block;padding:5px;width:100%}.row-top{-webkit-box-align:start;-ms-flex-align:start;-webkit-align-items:flex-start;-moz-align-items:flex-start;align-items:flex-start}.row-bottom{-webkit-box-align:end;-ms-flex-align:end;-webkit-align-items:flex-end;-moz-align-items:flex-end;align-items:flex-end}.row-center{-webkit-box-align:center;-ms-flex-align:center;-webkit-align-items:center;-moz-align-items:center;align-items:center}.row-stretch{-webkit-box-align:stretch;-ms-flex-align:stretch;-webkit-align-items:stretch;-moz-align-items:stretch;align-items:stretch}.row-baseline{-webkit-box-align:baseline;-ms-flex-align:baseline;-webkit-align-items:baseline;-moz-align-items:baseline;align-items:baseline}.col-top{-webkit-align-self:flex-start;-moz-align-self:flex-start;-ms-flex-item-align:start;align-self:flex-start}.col-bottom{-webkit-align-self:flex-end;-moz-align-self:flex-end;-ms-flex-item-align:end;align-self:flex-end}.col-center{-webkit-align-self:center;-moz-align-self:center;-ms-flex-item-align:center;align-self:center}.col-offset-10{margin-left:10%}.col-offset-20{margin-left:20%}.col-offset-25{margin-left:25%}.col-offset-33,.col-offset-34{margin-left:33.3333%}.col-offset-50{margin-left:50%}.col-offset-66,.col-offset-67{margin-left:66.6666%}.col-offset-75{margin-left:75%}.col-offset-80{margin-left:80%}.col-offset-90{margin-left:90%}.col-10{-webkit-box-flex:0;-webkit-flex:0 0 10%;-moz-box-flex:0;-moz-flex:0 0 10%;-ms-flex:0 0 10%;flex:0 0 10%;max-width:10%}.col-20{-webkit-box-flex:0;-webkit-flex:0 0 20%;-moz-box-flex:0;-moz-flex:0 0 20%;-ms-flex:0 0 20%;flex:0 0 20%;max-width:20%}.col-25{-webkit-box-flex:0;-webkit-flex:0 0 25%;-moz-box-flex:0;-moz-flex:0 0 25%;-ms-flex:0 0 25%;flex:0 0 25%;max-width:25%}.col-33,.col-34{-webkit-box-flex:0;-webkit-flex:0 0 33.3333%;-moz-box-flex:0;-moz-flex:0 0 33.3333%;-ms-flex:0 0 33.3333%;flex:0 0 33.3333%;max-width:33.3333%}.col-40{-webkit-box-flex:0;-webkit-flex:0 0 40%;-moz-box-flex:0;-moz-flex:0 0 40%;-ms-flex:0 0 40%;flex:0 0 40%;max-width:40%}.col-50{-webkit-box-flex:0;-webkit-flex:0 0 50%;-moz-box-flex:0;-moz-flex:0 0 50%;-ms-flex:0 0 50%;flex:0 0 50%;max-width:50%}.col-60{-webkit-box-flex:0;-webkit-flex:0 0 60%;-moz-box-flex:0;-moz-flex:0 0 60%;-ms-flex:0 0 60%;flex:0 0 60%;max-width:60%}.col-66,.col-67{-webkit-box-flex:0;-webkit-flex:0 0 66.6666%;-moz-box-flex:0;-moz-flex:0 0 66.6666%;-ms-flex:0 0 66.6666%;flex:0 0 66.6666%;max-width:66.6666%}.col-75{-webkit-box-flex:0;-webkit-flex:0 0 75%;-moz-box-flex:0;-moz-flex:0 0 75%;-ms-flex:0 0 75%;flex:0 0 75%;max-width:75%}.col-80{-webkit-box-flex:0;-webkit-flex:0 0 80%;-moz-box-flex:0;-moz-flex:0 0 80%;-ms-flex:0 0 80%;flex:0 0 80%;max-width:80%}.col-90{-webkit-box-flex:0;-webkit-flex:0 0 90%;-moz-box-flex:0;-moz-flex:0 0 90%;-ms-flex:0 0 90%;flex:0 0 90%;max-width:90%}@media (max-width:567px){.responsive-sm{-webkit-box-direction:normal;-moz-box-direction:normal;-webkit-box-orient:vertical;-moz-box-orient:vertical;-webkit-flex-direction:column;-ms-flex-direction:column;flex-direction:column}.responsive-sm .col,.responsive-sm .col-10,.responsive-sm .col-20,.responsive-sm .col-25,.responsive-sm .col-33,.responsive-sm .col-34,.responsive-sm .col-50,.responsive-sm .col-66,.responsive-sm .col-67,.responsive-sm .col-75,.responsive-sm .col-80,.responsive-sm .col-90{-webkit-box-flex:1;-webkit-flex:1;-moz-box-flex:1;-moz-flex:1;-ms-flex:1;flex:1;margin-bottom:15px;margin-left:0;max-width:100%;width:100%}}@media (max-width:767px){.responsive-md{-webkit-box-direction:normal;-moz-box-direction:normal;-webkit-box-orient:vertical;-moz-box-orient:vertical;-webkit-flex-direction:column;-ms-flex-direction:column;flex-direction:column}.responsive-md .col,.responsive-md .col-10,.responsive-md .col-20,.responsive-md .col-25,.responsive-md .col-33,.responsive-md .col-34,.responsive-md .col-50,.responsive-md .col-66,.responsive-md .col-67,.responsive-md .col-75,.responsive-md .col-80,.responsive-md .col-90{-webkit-box-flex:1;-webkit-flex:1;-moz-box-flex:1;-moz-flex:1;-ms-flex:1;flex:1;margin-bottom:15px;margin-left:0;max-width:100%;width:100%}}@media (max-width:1023px){.responsive-lg{-webkit-box-direction:normal;-moz-box-direction:normal;-webkit-box-orient:vertical;-moz-box-orient:vertical;-webkit-flex-direction:column;-ms-flex-direction:column;flex-direction:column}.responsive-lg .col,.responsive-lg .col-10,.responsive-lg .col-20,.responsive-lg .col-25,.responsive-lg .col-33,.responsive-lg .col-34,.responsive-lg .col-50,.responsive-lg .col-66,.responsive-lg .col-67,.responsive-lg .col-75,.responsive-lg .col-80,.responsive-lg .col-90{-webkit-box-flex:1;-webkit-flex:1;-moz-box-flex:1;-moz-flex:1;-ms-flex:1;flex:1;margin-bottom:15px;margin-left:0;max-width:100%;width:100%}}.hide{display:none}.opacity-hide{opacity:0}.grade-b .opacity-hide,.grade-c .opacity-hide{opacity:1;display:none}.show{display:block}.opacity-show{opacity:1}.invisible{visibility:hidden}.keyboard-open .hide-on-keyboard-open{display:none}.keyboard-open .bar-footer.hide-on-keyboard-open+.pane .has-footer,.keyboard-open .tabs.hide-on-keyboard-open+.pane .has-tabs{bottom:0}.inline{display:inline-block}.disable-pointer-events{pointer-events:none}.enable-pointer-events{pointer-events:auto}.disable-user-behavior{-webkit-user-select:none;-moz-user-select:none;-ms-user-select:none;user-select:none;-webkit-touch-callout:none;-webkit-tap-highlight-color:transparent;-webkit-user-drag:none;-ms-touch-action:none;-ms-content-zooming:none}.click-block{position:absolute;top:0;right:0;bottom:0;left:0;opacity:0;z-index:99999;-webkit-transform:translate3d(0,0,0);transform:translate3d(0,0,0);overflow:hidden}.click-block-hide{-webkit-transform:translate3d(-9999px,0,0);transform:translate3d(-9999px,0,0)}.no-resize{resize:none}.block{display:block;clear:both}.block:after{display:block;visibility:hidden;clear:both;height:0;content:"."}.full-image{width:100%}.clearfix:after,.clearfix:before{display:table;content:"";line-height:0}.clearfix:after{clear:both}.padding{padding:10px}.padding-top,.padding-vertical{padding-top:10px}.padding-horizontal,.padding-right{padding-right:10px}.padding-bottom,.padding-vertical{padding-bottom:10px}.padding-horizontal,.padding-left{padding-left:10px}.iframe-wrapper{position:fixed;-webkit-overflow-scrolling:touch;overflow:scroll}.iframe-wrapper iframe{height:100%;width:100%}.rounded{border-radius:4px}.light,a.light{color:#fff}.light-bg{background-color:#fff}.light-border{border-color:#ddd}.stable,a.stable{color:#f8f8f8}.stable-bg{background-color:#f8f8f8}.stable-border{border-color:#b2b2b2}.positive,a.positive{color:#387ef5}.positive-bg{background-color:#387ef5}.positive-border{border-color:#0c60ee}.calm,a.calm{color:#11c1f3}.calm-bg{background-color:#11c1f3}.calm-border{border-color:#0a9dc7}.assertive,a.assertive{color:#ef473a}.assertive-bg{background-color:#ef473a}.assertive-border{border-color:#e42112}.balanced,a.balanced{color:#33cd5f}.balanced-bg{background-color:#33cd5f}.balanced-border{border-color:#28a54c}.energized,a.energized{color:#ffc900}.energized-bg{background-color:#ffc900}.energized-border{border-color:#e6b500}.royal,a.royal{color:#886aea}.royal-bg{background-color:#886aea}.royal-border{border-color:#6b46e5}.dark,a.dark{color:#444}.dark-bg{background-color:#444}.dark-border{border-color:#111}[collection-repeat]{left:0!important;top:0!important;position:absolute!important;z-index:1}.collection-repeat-container{position:relative;z-index:1}.collection-repeat-after-container{z-index:0;display:block}.collection-repeat-after-container.horizontal{display:inline-block}.ng-cloak,.ng-hide:not(.ng-hide-animate),.x-ng-cloak,[data-ng-cloak],[ng-cloak],[ng\:cloak],[x-ng-cloak]{display:none!important}.platform-ios.platform-cordova:not(.fullscreen) .bar-header:not(.bar-subheader){height:64px}.platform-ios.platform-cordova:not(.fullscreen) .bar-header:not(.bar-subheader).item-input-inset .item-input-wrapper{margin-top:19px!important}.platform-ios.platform-cordova:not(.fullscreen) .bar-header:not(.bar-subheader)>*{margin-top:20px}.platform-ios.platform-cordova:not(.fullscreen) .bar-subheader,.platform-ios.platform-cordova:not(.fullscreen) .has-header,.platform-ios.platform-cordova:not(.fullscreen) .tabs-top>.tabs,.platform-ios.platform-cordova:not(.fullscreen) .tabs.tabs-top{top:64px}.platform-ios.platform-cordova:not(.fullscreen) .has-subheader{top:108px}.platform-ios.platform-cordova:not(.fullscreen) .has-header.has-tabs-top{top:113px}.platform-ios.platform-cordova:not(.fullscreen) .has-header.has-subheader.has-tabs-top{top:157px}.platform-ios.platform-cordova .popover .bar-header:not(.bar-subheader){height:44px}.platform-ios.platform-cordova .popover .bar-header:not(.bar-subheader).item-input-inset .item-input-wrapper{margin-top:-1px}.platform-ios.platform-cordova .popover .bar-header:not(.bar-subheader)>*{margin-top:0}.platform-ios.platform-cordova .popover .bar-subheader,.platform-ios.platform-cordova .popover .has-header{top:44px}.platform-ios.platform-cordova .popover .has-subheader{top:88px}.platform-ios.platform-cordova.status-bar-hide{margin-bottom:20px}@media (orientation:landscape){.platform-ios.platform-browser.platform-ipad{position:fixed}}.platform-c:not(.enable-transitions) *{-webkit-transition:none!important;transition:none!important}.slide-in-up{-webkit-transform:translate3d(0,100%,0);transform:translate3d(0,100%,0)}.slide-in-up.ng-enter,.slide-in-up>.ng-enter{-webkit-transition:all cubic-bezier(.1,.7,.1,1) 400ms;transition:all cubic-bezier(.1,.7,.1,1) 400ms}.slide-in-up.ng-enter-active,.slide-in-up>.ng-enter-active{-webkit-transform:translate3d(0,0,0);transform:translate3d(0,0,0)}.slide-in-up.ng-leave,.slide-in-up>.ng-leave{-webkit-transition:all ease-in-out 250ms;transition:all ease-in-out 250ms}@-webkit-keyframes scaleOut{from{-webkit-transform:scale(1);opacity:1}to{-webkit-transform:scale(.8);opacity:0}}@keyframes scaleOut{from{transform:scale(1);opacity:1}to{transform:scale(.8);opacity:0}}@-webkit-keyframes superScaleIn{from{-webkit-transform:scale(1.2);opacity:0}to{-webkit-transform:scale(1);opacity:1}}@keyframes superScaleIn{from{transform:scale(1.2);opacity:0}to{transform:scale(1);opacity:1}}[nav-view-transition=ios] [nav-view=entering],[nav-view-transition=ios] [nav-view=leaving]{-webkit-transition-duration:500ms;transition-duration:500ms;-webkit-transition-timing-function:cubic-bezier(.36,.66,.04,1);transition-timing-function:cubic-bezier(.36,.66,.04,1);-webkit-transition-property:opacity,-webkit-transform,box-shadow;transition-property:opacity,transform,box-shadow}[nav-view-transition=ios][nav-view-direction=forward],[nav-view-transition=ios][nav-view-direction=back]{background-color:#000}[nav-view-transition=ios] [nav-view=active],[nav-view-transition=ios][nav-view-direction=forward] [nav-view=entering],[nav-view-transition=ios][nav-view-direction=back] [nav-view=leaving]{z-index:3}[nav-view-transition=ios][nav-view-direction=forward] [nav-view=leaving],[nav-view-transition=ios][nav-view-direction=back] [nav-view=entering]{z-index:2}[nav-bar-transition=ios] .back-text,[nav-bar-transition=ios] .buttons,[nav-bar-transition=ios] .title{-webkit-transition-duration:500ms;transition-duration:500ms;-webkit-transition-timing-function:cubic-bezier(.36,.66,.04,1);transition-timing-function:cubic-bezier(.36,.66,.04,1);-webkit-transition-property:opacity,-webkit-transform;transition-property:opacity,transform}[nav-bar-transition=ios] [nav-bar=entering],[nav-bar-transition=ios] [nav-bar=active]{z-index:10}[nav-bar-transition=ios] [nav-bar=entering] .bar,[nav-bar-transition=ios] [nav-bar=active] .bar{background:0 0}[nav-bar-transition=ios] [nav-bar=cached]{display:block}[nav-bar-transition=ios] [nav-bar=cached] .header-item{display:none}[nav-view-transition=android] [nav-view=entering],[nav-view-transition=android] [nav-view=leaving]{-webkit-transition-duration:200ms;transition-duration:200ms;-webkit-transition-timing-function:cubic-bezier(.4,.6,.2,1);transition-timing-function:cubic-bezier(.4,.6,.2,1);-webkit-transition-property:-webkit-transform;transition-property:transform}[nav-view-transition=android] [nav-view=active],[nav-view-transition=android][nav-view-direction=forward] [nav-view=entering],[nav-view-transition=android][nav-view-direction=back] [nav-view=leaving]{z-index:3}[nav-view-transition=android][nav-view-direction=forward] [nav-view=leaving],[nav-view-transition=android][nav-view-direction=back] [nav-view=entering]{z-index:2}[nav-bar-transition=android] .buttons,[nav-bar-transition=android] .title{-webkit-transition-duration:200ms;transition-duration:200ms;-webkit-transition-timing-function:cubic-bezier(.4,.6,.2,1);transition-timing-function:cubic-bezier(.4,.6,.2,1);-webkit-transition-property:opacity;transition-property:opacity}[nav-bar-transition=android] [nav-bar=entering],[nav-bar-transition=android] [nav-bar=active]{z-index:10}[nav-bar-transition=android] [nav-bar=entering] .bar,[nav-bar-transition=android] [nav-bar=active] .bar{background:0 0}[nav-bar-transition=android] [nav-bar=cached]{display:block}[nav-bar-transition=android] [nav-bar=cached] .header-item{display:none}[nav-swipe=fast] .back-text,[nav-swipe=fast] .buttons,[nav-swipe=fast] .title,[nav-swipe=fast] [nav-view]{-webkit-transition-duration:50ms;transition-duration:50ms;-webkit-transition-timing-function:linear;transition-timing-function:linear}[nav-swipe=slow] .back-text,[nav-swipe=slow] .buttons,[nav-swipe=slow] .title,[nav-swipe=slow] [nav-view]{-webkit-transition-duration:160ms;transition-duration:160ms;-webkit-transition-timing-function:linear;transition-timing-function:linear}[nav-bar=cached],[nav-view=cached]{display:none}[nav-view=stage]{opacity:0;-webkit-transition-duration:0;transition-duration:0}[nav-bar=stage] .back-text,[nav-bar=stage] .buttons,[nav-bar=stage] .title{position:absolute;opacity:0;-webkit-transition-duration:0s;transition-duration:0s}
