# Supplementary material for: InDEx: Open Source iOS and Android Software for Self-Reporting and Monitoring of Alcohol Consumption
Source: J Open Res Softw. Author manuscript; Available in PMC 2018 May 21. (PMC5961935; doi:10.5334/jors.207)
Supplement: Source Code [file NIHMS77548-supplement-Source_Code.zip › www/css/style.css]

.ion-nifty-modal {
    width: 90%;
    min-height: 0 !important;
    height: auto !important;
    top: 25%;
    left: 5%;
    right: 5%;
    bottom: 5%;
    border-radius: 10px;
    -webkit-box-shadow: 2px 2px 10px rgba(0, 0, 0, 0.5);
    box-shadow: 2px 2px 10px rgba(0, 0, 0, 0.5);
}
.ion-nifty-modal .ion-modal-content-custom {
    width: 100%;
    height: 100%;
    background-color: #fff;
    border-radius: 5px;
}

/* Fix modal backdrop for smaller devices */
@media (max-width: 679px) {
    .active .modal-backdrop-bg {
        opacity: .5;
    }
    .modal-backdrop-bg {
        -webkit-transition: opacity 300ms ease-in-out;
        transition: opacity 300ms ease-in-out;
        background-color: #000;
        opacity: 0;
    }
}
