# Supplementary material for: InDEx: Open Source iOS and Android Software for Self-Reporting and Monitoring of Alcohol Consumption
Source: J Open Res Softw. Author manuscript; Available in PMC 2018 May 21. (PMC5961935; doi:10.5334/jors.207)
Supplement: Source Code [file NIHMS77548-supplement-Source_Code.zip › www/js/goals/setGoals.controller.js]

angular.module('starter')
  ///////////
  //Set Goals Display Controller
  ///////////
  .controller('setGoalsCtrl', function($scope, parameters, $ionicPopup, barrierQuestions, userGoals) {
    var vm = this; //define the vm
    vm.goalData = parameters;
    vm.barrier_selected_temp = 0; //Temp barrier store

    vm.goalSet = {
      goal_id: parameters.goal_id,
      start_date: null,
      end_date: null,
      barrier_id: null,
      barrier_option: null,
      active_goal: true,
      goal_target: 0,
      goal_met: false,
      progress: 0
    };

    //Initialise the controller and setup some key enviorment setups
    initController();

    function initController() {
      $scope.page.setTitle("Set Goals");

      vm.goalSet.start_date = moment().format('YYYY-MM-DD');
      vm.goalSet.end_date = moment().add(vm.goalData.day_length, 'd').format('YYYY-MM-DD');

      //Get barriers
      vm.barriers = getBarriers(vm.goalData.barrier_list);
    };

    //Get barriers list
    function getBarriers(ids) {
      var barriers = {};
      for (i = 0; i < ids.length; i++) {

        barriers[i] = barrierQuestions.getQuestion(ids[i]);
      }
      return barriers;
    };

    //On barrier change
    vm.onBarrierChange = function() {
      var tempData = vm.barriers[vm.barrier_selected_temp];
      vm.barrier_options = tempData;
      vm.goalSet.barrier_id = tempData.barrier_id;
    };

    vm.getLength = function(num) {
      return new Array(num);
    };

    //Submit Goal
    vm.submitGoal = function() {

      if (vm.goalSet.goal_target == null || vm.goalSet.barrier_id == null || vm.goalSet.barrier_option == null) {
        //Throw error message codes do not match
        var alertPopup = $ionicPopup.alert({
          title: 'Missing an Option!',
          template: 'You have not selected an option!'
        });
      } else {

        userGoals.setUserGoal(vm.goalSet)
        $scope.closeModal(null);
      }
    };
  });
