# Supplementary material for: InDEx: Open Source iOS and Android Software for Self-Reporting and Monitoring of Alcohol Consumption
Source: J Open Res Softw. Author manuscript; Available in PMC 2018 May 21. (PMC5961935; doi:10.5334/jors.207)
Supplement: Source Code [file NIHMS77548-supplement-Source_Code.zip › www/js/services/data/helpQuestions.js]

angular.module('starter')
  ///////////
  //Help list questions
  ///////////
  .factory('helpList', function() {

    var quest = [{
        question: 'How do I add a drink?',
        response: 'You can add a drink by clicking the ‘Add Drinks’ tab.',
        question_id: 0
      },
      {
        question: 'How do I modify a drink?',
        response: 'You can modify a drink in two ways: 1) Using the ‘Add Drinks’ tab, navigate to the day and drink you would like to edit. 2) On the ‘Drinks Diary’ tab, scroll to the day for which the drink was logged and swipe ‘LEFT’ to edit.',
        question_id: 1
      },
      {
        question: 'How do I remove a drink?',
        response: 'You can remove a drink by going to the ‘Drinks Diary’ tab and swiping ‘LEFT’ on the day you would like to edit.',
        question_id: 2
      },
      {
        question: 'I still need help',
        response: 'If you still need support using the InDEx App please contact daniel.leightley@kcl.ac.uk.',
        question_id: 3
      }
    ];

    return {
      getQuest: function(id) {
        if (id < drinks.length) {
          return quest[id];
        } else {
          return false;
        }
      },
      allQuestions: function() {
        return quest
      }
    };
  });
