# Supplementary material for: InDEx: Open Source iOS and Android Software for Self-Reporting and Monitoring of Alcohol Consumption
Source: J Open Res Softw. Author manuscript; Available in PMC 2018 May 21. (PMC5961935; doi:10.5334/jors.207)
Supplement: Source Code [file NIHMS77548-supplement-Source_Code.zip › www/js/services/filters/array-reverse.filters.js]

angular.module('starter')
    //This function revsers an array input use by ng-repeat="array | reverse"
    .filter('reverse', function() {
        return function(items) {
            return items.slice().reverse();
        };
    });
