# Supplementary material for: InDEx: Open Source iOS and Android Software for Self-Reporting and Monitoring of Alcohol Consumption
Source: J Open Res Softw. Author manuscript; Available in PMC 2018 May 21. (PMC5961935; doi:10.5334/jors.207)
Supplement: Source Code [file NIHMS77548-supplement-Source_Code.zip › www/js/services/screenDetect.service.js]

angular.module('starter')
  ///////////
  //Screen Detect Service
  ///////////
  .service('screenDetect', function($state, GlobalStore, helperFunc) {
    var screening_id = null; //1: reg week, 2: day 8, 3: 15, 4: 22, 5: 30

    //Determine the number of days using the app
    function determineScreening() {

      var daysUsing = helperFunc.dateDifference(moment(), GlobalStore.getUserDetails().createdAt, 1);

      getScreeningSwitch(daysUsing)
    };

    function getScreeningSwitch(daysUsing) {
      switch (daysUsing) {
        case 1:
          if (GlobalStore.getRegistrationScreening() == false) {
            screening_id = 1;
            $state.go("screening")
            console.log("Go to registration screening")
          }
          break;
        case 2:
          if (GlobalStore.getRegistrationScreening() == false) {
            screening_id = 1;
            $state.go("screening")
            console.log("Go to registration screening")
            //Account locked
          }
          break;
        case 8:
          if (GlobalStore.getDay8Screening() == false) {
            screening_id = 2;
            $state.go("screening")
            console.log("Go to day 8 screening")
          }
          break;
        case 9:
          if (GlobalStore.getDay8Screening() == false) {
            screening_id = 2;
            $state.go("screening")
            console.log("Go to day 8 screening")
          }
          break;
        case 15:
          if (GlobalStore.getDay15Screening() == false) {
            screening_id = 3;
            $state.go("screening")
            console.log("Go to day 15 screening")
          }
          break;
        case 16:
          if (GlobalStore.getDay15Screening() == false) {
            screening_id = 3;
            $state.go("screening")
            console.log("Go to day 15 screening")
          }
          break;
        case 22:
          if (GlobalStore.getDay22Screening() == false) {
            screening_id = 4;
            $state.go("screening")
            console.log("Go to day 22 screening")
          }
          break;
        case 23:
          if (GlobalStore.getDay22Screening() == false) {
            screening_id = 4;
            $state.go("screening")
            console.log("Go to day 22 screening")
          }
          break;
        default:
          if (GlobalStore.getFinalScreening() == false && daysUsing >= 28) {
            screening_id = 5;
            $state.go("screening")
            console.log("Go to final screening")
          }
      }
    };

    //Get the Screening ID
    //Return the screening ID to the requestor
    function getScreeningID() {
      return screening_id;
    };

    return {
      determineScreening: determineScreening,
      getScreeningID: getScreeningID
    };
  })
