# Supplementary material for: InDEx: Open Source iOS and Android Software for Self-Reporting and Monitoring of Alcohol Consumption
Source: J Open Res Softw. Author manuscript; Available in PMC 2018 May 21. (PMC5961935; doi:10.5334/jors.207)
Supplement: Source Code [file NIHMS77548-supplement-Source_Code.zip › www/js/services/userDiary.service.js]

angular.module('starter')
  ///////////
  //User Diary Service
  ///////////
  .service('userDiary', function(helperFunc, GlobalStore) {

    return {
      setDrinkDiaryFreeDay: function(free_day_event) {
        var temp_diary = GlobalStore.getUserDrinksDiary();

        //Check to ensure no data for present day
        var date_data = helperFunc.getObjects(temp_diary, 'date', free_day_event.date);

        if (date_data.length > 0) {
          //Check to see why it is not empty. It could be that drinks have been added OR the day is already set as a drinks free day

          temp_diary = temp_diary.filter(function(obj) {
            return obj.date !== free_day_event.date;
          });

          //If drinks already present. Remove all
          if (free_day_event.drink_free_status == true) {
            temp_diary.push(free_day_event)
          }

        } else {
          //object is empty
          temp_diary.push(free_day_event)
        }

        GlobalStore.setUserDrinksDiary(temp_diary);
      },
      setDrinkDiaryEvent: function(diaryEvent) {
        var temp_diary = GlobalStore.getUserDrinksDiary();

        //Check to ensure no data for presented day
        var date_data = helperFunc.getObjects(temp_diary, 'date', diaryEvent.date);

        if (date_data.length > 0) {

          temp_diary = temp_diary.filter(function(obj) {
            if (obj.drink_id == diaryEvent.drink_id && obj.date == diaryEvent.date) {} else {
              return obj
            }
          });

          temp_diary.push(diaryEvent)

        } else {
          //Object is empty
          temp_diary.push(diaryEvent)
        }
        GlobalStore.setUserDrinksDiary(temp_diary);
      },
      removeDrink: function(date, drink_id) {

        var diary = GlobalStore.getUserDrinksDiary();

        if (diary.length == 1) {
          //Enable user to see a drink free day
          //Forces them to be aware of the function
          GlobalStore.setUserDrinksDiary([{
            "date": moment().format('YYYY-MM-DD'),
            "drink_free_status": true,
            "pos": {}
          }]);
          return
        }

        for (i = 0; i < diary.length; i++) {

          if (diary[i].date == date && diary[i].drink_id == drink_id) {
            diary.splice(i, 1);
          }
        }

        GlobalStore.setUserDrinksDiary(diary);
      },
      findDrink: function(date, drink_id) {

        var diary = GlobalStore.getUserDrinksDiary();

        for (i = 0; i < diary.length; i++) {

          if (diary[i].date == date && diary[i].drink_id == drink_id) {
            //Drink matches. Return drink
            return diary[i]
          }
        }
      },
      findDrinkDate: function(date) {

        var diary = [];

        for (i = 0; i < GlobalStore.getUserDrinksDiary().length; i++) {
          if (GlobalStore.getUserDrinksDiary()[i].date == date) {
            diary.push(GlobalStore.getUserDrinksDiary()[i])
          }
        }

        return diary
      },
      generateDaySummary: function() {

        //Identify the start date and dates between then and now
        var date_list = helperFunc.getDates(this.startDateDrinks(), moment(), 'YYYY-MM-DD');

        var compiled_summary = [];

        //Loop through all objects and generate summary including day summaries
        for (i = 0; i < date_list.length; i++) {

          var drinkData = helperFunc.getObjects(GlobalStore.getUserDrinksDiary(), "date", date_list[i]);

          if (drinkData.length > 0) {

            //Check if drink free day
            if (drinkData[0].drink_free_status == true) {
              //Drink free day
              compiled_summary.push({
                "date": date_list[i],
                "drink_free_status": true
              })
            } else {
              //Drinks logged
              compiled_summary.push({
                "date": date_list[i],
                "drink_free_status": false,
                "drink_price_total": this.getTotalCost(drinkData),
                "drink_calories_total": this.getTotalCalories(drinkData),
                "drink_qty": this.getTotalDrinks(drinkData),
                "drink_units_total": this.getTotalUnits(drinkData)
              })
            }
          } else {
            //Drink free day assumed
            compiled_summary.push({
              "date": date_list[i],
              "drink_free_status": true
            })
          }
        }

        return compiled_summary
      },
      getTotalCost: function(data) {
        var total = 0;
        for (var i in data) {
          total += data[i].drink_price_total;
        }

        return Math.round(total);
      },
      getTotalCalories: function(data) {
        var total = 0;
        for (var i in data) {
          total += data[i].drink_calories_total;
        }
        return total;
      },
      getTotalDrinks: function(data) {
        var total = 0;
        for (var i in data) {
          total += data[i].drink_qty;
        }

        return total;
      },
      getTotalUnits: function(data) {
        var total = 0;
        for (var i in data) {
          total += data[i].drink_units_total;
        }

        return Math.round(total);
      },
      getTotalUnitsWeek: function(data) {
        var total = [];
        var date = [];
        var dataTemp = data.slice().reverse();

        for (i = 0; i < 6; i++) {

          var drinkData = dataTemp[i];

          if (drinkData === undefined) {
            total.push(0);
            date.push('M');
          } else {
            if (drinkData.drink_free_status == true) {
              total.push(0);
              date.push(moment(drinkData.date).format('ddd'));
            } else {
              total.push(drinkData.drink_units_total);
              date.push(moment(drinkData.date).format('ddd'));
            }
          }
        }

        return [total, date]
      },
      getTotalDrinksWeek: function(data) {
        var total = [];
        var date = [];
        var dataTemp = data.slice().reverse();

        for (i = 0; i < 6; i++) {

          var drinkData = dataTemp[i];

          if (drinkData === undefined) {
            total.push(0);
            date.push('M');
          } else {
            if (drinkData.drink_free_status == true) {
              total.push(0);
              date.push(moment(drinkData.date).format('ddd'));
            } else {
              total.push(drinkData.drink_qty);
              date.push(moment(drinkData.date).format('ddd'));
            }
          }
        }

        return [total, date]
      },
      getTotalCaloriesWeek: function(data) {
        var total = [];
        var date = [];
        var dataTemp = data.slice().reverse();

        for (i = 0; i < 6; i++) {

          var drinkData = dataTemp[i];

          if (drinkData === undefined) {
            total.push(0);
            date.push('M');
          } else {
            if (drinkData.drink_free_status == true) {
              total.push(0);
              date.push(moment(drinkData.date).format('ddd'));
            } else {
              total.push(drinkData.drink_calories_total);
              date.push(moment(drinkData.date).format('ddd'));
            }
          }
        }

        return [total, date]
      },
      getTotalCostWeek: function(data) {
        var total = [];
        var date = [];
        var dataTemp = data.slice().reverse();

        for (i = 0; i < 6; i++) {

          var drinkData = dataTemp[i];

          if (drinkData === undefined) {
            total.push(0);
            date.push('M');
          } else {
            if (drinkData.drink_free_status == true) {
              total.push(0);
              date.push(moment(drinkData.date).format('ddd'));
            } else {
              total.push(drinkData.drink_price_total);
              date.push(moment(drinkData.date).format('ddd'));
            }
          }
        }

        return [total, date]
      },
      startDateDrinks: function() {
        //Date of first drink logged
        var drinkDates = helperFunc.getObjects(GlobalStore.getUserDrinksDiary(), "date", []);

        return moment(helperFunc.earlyDateFinder(drinkDates));
      },
      getExercise: function(data) {

        var totalCals = helperFunc.sumArray(this.getTotalCaloriesWeek(data)[0]);

        if (GlobalStore.getUserDetails().gender == "Male") {
          //One calory is equal to:
          var runnCalTime = 0.09;
        } else {
          //One calory is equal to:
          var runnCalTime = 0.11;
        }

        return Math.round(totalCals * runnCalTime);
      },
      getTotalBurgers: function(total_cal) {

        var burgerCal = 354;

        return Math.round(total_cal / burgerCal);
      }
    }
  })
