# Supplementary material for: InDEx: Open Source iOS and Android Software for Self-Reporting and Monitoring of Alcohol Consumption
Source: J Open Res Softw. Author manuscript; Available in PMC 2018 May 21. (PMC5961935; doi:10.5334/jors.207)
Supplement: Source Code [file NIHMS77548-supplement-Source_Code.zip › www/js/services/userGoals.service.js]

angular.module('starter')
  ///////////
  //User Goal Service
  ///////////
  .service('userGoals', function(helperFunc, GlobalStore) {

    return {
      setUserGoal: function(goal) {
        var temp_goals = GlobalStore.getUserGoals();
        temp_goals.push(goal); //Push goals to list
        GlobalStore.setUserGoals(temp_goals);

      },
      removeUserGoal: function(goal_id, end_date) {
        var goals = GlobalStore.getUserGoals();

        for (i = 0; i < goals.length; i++) {

          if (goals[i].end_date == end_date && goals[i].goal_id == goal_id) {
            //If goal_id and end_date match then remove the goal
            goals.splice(i, 1);
          }
        }

        GlobalStore.setUserGoals(goals);
      },
      getActiveGoals: function() {
        var temp = [];

        for (i = 0; i < GlobalStore.getUserGoals().length; i++) {

          if (GlobalStore.getUserGoals()[i].active_goal == true) {
            //Return active goals
            temp.push(GlobalStore.getUserGoals()[i]);
          }
        }

        return temp
      },
      getInactiveGoals: function() {
        var temp = [];

        for (i = 0; i < GlobalStore.getUserGoals().length; i++) {

          if (GlobalStore.getUserGoals()[i].active_goal == false) {
            //Return inactive goals
            temp.push(GlobalStore.getUserGoals()[i]);
          }
        }

        return temp
      },
      deactivateGoals: function() {
        var temp_goals = GlobalStore.getUserGoals();

        for (i = 0; i < temp_goals.length; i++) {
          if (temp_goals[i].active_goal == true) {
            if (helperFunc.dateDifference(moment(), moment(temp_goals[i].end_date), 0) > 0) {
              //If the end_date is in th epast, endsure active goal is set to false
              temp_goals[i].active_goal = false;
            }
          }
        }

        GlobalStore.setUserGoals(temp_goals);
      },
      computeGoalProgress: function() {
        this.deactivateGoals(); //Ensure goal status updated

        var temp_goals = GlobalStore.getUserGoals();

        for (i = 0; i < temp_goals.length; i++) {
          var u_prog = 0;

          if (temp_goals[i].active_goal == false) {
            continue
          }

          //Get drinks that fall between the dates
          var dates = helperFunc.getDates(moment(temp_goals[i].start_date), moment(temp_goals[i].end_date), 'YYYY-MM-DD');

          var drinks = [];

          for (ii = 0; ii < dates.length; ii++) {
            var d = helperFunc.getObjects(GlobalStore.getUserDrinksDiary(), 'date', dates[ii]);

            if (d.length > 0) {
              drinks.push(d)
            }
          }

          //Flatten array
          var merged_drinks = [].concat.apply([], drinks);

          if (temp_goals[i].goal_id == 1) {
            u_prog = helperFunc.sumArrayKey(helperFunc.getObjects(merged_drinks, 'drink_qty', []), 'drink_qty');
            if (isNaN(u_prog)) {
              u_prog = 0;
            };
          }
          if (temp_goals[i].goal_id == 2) {
            u_prog = helperFunc.getObjects(merged_drinks, 'drink_free_status', true).length;
            if (isNaN(u_prog)) {
              u_prog = 0;
            }
          }
          if (temp_goals[i].goal_id == 3) {
            u_prog = helperFunc.sumArrayKey(helperFunc.getObjects(merged_drinks, 'drink_price_total', []), 'drink_price_total');
            if (isNaN(u_prog)) {
              u_prog = 0;
            }
          }
          if (temp_goals[i].goal_id == 4) {
            u_prog = helperFunc.sumArrayKey(helperFunc.getObjects(merged_drinks, 'drink_qty', []), 'drink_qty');
            if (isNaN(u_prog)) {
              u_prog = 0;
            }
          }

          if (u_prog <= parseInt(temp_goals[i].goal_target)) {
            temp_goals[i].goal_met = true;
          }

          temp_goals[i].progress = u_prog;
        }

        GlobalStore.setUserGoals(temp_goals);
      }
    }
  })
