# Supplementary material for: InDEx: Open Source iOS and Android Software for Self-Reporting and Monitoring of Alcohol Consumption
Source: J Open Res Softw. Author manuscript; Available in PMC 2018 May 21. (PMC5961935; doi:10.5334/jors.207)
Supplement: Source Code [file NIHMS77548-supplement-Source_Code.zip › www/js/tabs/tabs.controller.js]

angular.module('starter')
   ///////////
   //Tab Controller
   ///////////
   .controller('tabCtrl', function($scope, myModals, $state) {
      var vmTab = this;

      vmTab.addDrink = function() {
         myModals.showAddDrinks([])
            .then(function(result) {
               $state.reload();
            }, function(err) {
               alert(err);
            });
      };
   })
