# Supplementary material for: InDEx: Open Source iOS and Android Software for Self-Reporting and Monitoring of Alcohol Consumption
Source: J Open Res Softw. Author manuscript; Available in PMC 2018 May 21. (PMC5961935; doi:10.5334/jors.207)
Supplement: Source Code [file NIHMS77548-supplement-Source_Code.zip › www/lib/angular-chart.js/bower.json]

{
  "name": "angular-chart.js",
  "version": "1.1.1",
  "main": [
    "./dist/angular-chart.js"
  ],
  "authors": [
    "Jerome Touffe-Blin <jtblin@gmail.com>"
  ],
  "repository": {
    "type": "git",
    "url": "git://github.com/jtblin/angular-chart.js.git"
  },
  "description": "An angular.js wrapper for Chart.js - reactive, responsive, beautiful charts.",
  "moduleType": [
    "globals"
  ],
  "keywords": [
    "angular",
    "angular.js",
    "chartjs",
    "chart",
    "reactive",
    "responsive",
    "graph",
    "bar",
    "line",
    "area",
    "donut"
  ],
  "license": "BSD",
  "ignore": [
    "**/.*",
    "node_modules",
    "bower_components",
    "examples",
    "test",
    "tests"
  ],
  "dependencies": {
    "angular": "1.x",
    "chart.js": "2.x"
  }
}
