# Supplementary material for: InDEx: Open Source iOS and Android Software for Self-Reporting and Monitoring of Alcohol Consumption
Source: J Open Res Softw. Author manuscript; Available in PMC 2018 May 21. (PMC5961935; doi:10.5334/jors.207)
Supplement: Source Code [file NIHMS77548-supplement-Source_Code.zip › www/lib/angular-chart.js/CONTRIBUTING.md]

### Contributing

1. Create an issue
1. Fork the repo
1. Install dependencies: `npm install` and `bower install`
1. Make your changes
1. Install [GraphicsMagick](http://www.graphicsmagick.org/)
1. Run linter and tests: `gulp check`
1. Submit pull request
