# Supplementary material for: InDEx: Open Source iOS and Android Software for Self-Reporting and Monitoring of Alcohol Consumption
Source: J Open Res Softw. Author manuscript; Available in PMC 2018 May 21. (PMC5961935; doi:10.5334/jors.207)
Supplement: Source Code [file NIHMS77548-supplement-Source_Code.zip › www/lib/angular-chart.js/dist/angular-chart.min.js]

/*!
 * angular-chart.js - An angular.js wrapper for Chart.js
 * http://jtblin.github.io/angular-chart.js/
 * Version: 1.1.1
 *
 * Copyright 2016 Jerome Touffe-Blin
 * Released under the BSD-2-Clause license
 * https://github.com/jtblin/angular-chart.js/blob/master/LICENSE
 */
!function(t){"use strict";if("object"==typeof exports)module.exports=t("undefined"!=typeof angular?angular:require("angular"),"undefined"!=typeof Chart?Chart:require("chart.js"));else if("function"==typeof define&&define.amd)define(["angular","chart"],t);else{if("undefined"==typeof angular)throw new Error("AngularJS framework needs to be included, see https://angularjs.org/");if("undefined"==typeof Chart)throw new Error("Chart.js library needs to be included, see http://jtblin.github.io/angular-chart.js/");t(angular,Chart)}}(function(t,r){"use strict";function e(){var e={responsive:!0},a={Chart:r,getOptions:function(r){var a=r&&e[r]||{};return t.extend({},e,a)}};this.setOptions=function(r,n){n?e[r]=t.merge(e[r]||{},n):(n=r,e=t.merge(e,n)),t.merge(a.Chart.defaults,e)},this.$get=function(){return a}}function a(e,a){function o(t,r,a){var n=D(t,r);if(C(r)&&k(t,r,a,n)){var o=a[0],c=o.getContext("2d");r.chartGetColor=y(r);var i=b(t,r);F(r),r.chart=new e.Chart(c,{type:t,data:i,options:n}),r.$emit("chart-create",r.chart),A(o,r)}}function c(t,r){return!!(t&&r&&t.length&&r.length)&&(Array.isArray(t[0])?t.length===r.length&&t.every(function(t,e){return t.length===r[e].length}):r.reduce(i,0)>0&&t.length===r.length)}function i(t,r){return t+r}function u(r,e,a){var n={point:void 0,points:void 0};return function(o){var c=r.chart.getElementAtEvent||r.chart.getPointAtEvent,i=r.chart.getElementsAtEvent||r.chart.getPointsAtEvent;if(i){var u=i.call(r.chart,o),l=c?c.call(r.chart,o)[0]:void 0;a!==!1&&(t.equals(n.points,u)||t.equals(n.point,l))||(n.point=l,n.points=u,r[e](u,o,l))}}}function l(a,n){for(var o=t.copy(n.chartColors||e.getOptions(a).chartColors||r.defaults.global.colors),c=o.length<n.chartData.length;o.length<n.chartData.length;)o.push(n.chartGetColor());return c&&(n.chartColors=o),o.map(h)}function h(t){return"string"==typeof t&&"r"===t[0]?f(v(t)):"string"==typeof t&&"#"===t[0]?f(p(t.substr(1))):"object"==typeof t&&null!==t?t:s()}function s(){var t=[d(0,255),d(0,255),d(0,255)];return f(t)}function f(t){var r=t[3]||1;return t=t.slice(0,3),{backgroundColor:g(t,.2),pointBackgroundColor:g(t,r),pointHoverBackgroundColor:g(t,.8),borderColor:g(t,r),pointBorderColor:"#fff",pointHoverBorderColor:g(t,r)}}function d(t,r){return Math.floor(Math.random()*(r-t+1))+t}function g(t,r){return n?"rgb("+t.join(",")+")":"rgba("+t.concat(r).join(",")+")"}function p(t){var r=parseInt(t,16),e=r>>16&255,a=r>>8&255,n=255&r;return[e,a,n]}function v(t){var r=t.match(/^rgba?\(([\d,.]+)\)$/);if(!r)throw new Error("Cannot parse rgb value");return t=r[1].split(","),t.map(Number)}function C(t){return t.chartData&&t.chartData.length}function y(t){return"function"==typeof t.chartGetColor?t.chartGetColor:s}function b(t,r){var e=l(t,r);return Array.isArray(r.chartData[0])?m(r.chartLabels,r.chartData,r.chartSeries||[],e,r.chartDatasetOverride):w(r.chartLabels,r.chartData,e,r.chartDatasetOverride)}function m(r,e,a,n,o){return{labels:r,datasets:e.map(function(r,e){var c=t.extend({},n[e],{label:a[e],data:r});return o&&o.length>=e&&t.merge(c,o[e]),c})}}function w(r,e,a,n){var o={labels:r,datasets:[{data:e,backgroundColor:a.map(function(t){return t.pointBackgroundColor}),hoverBackgroundColor:a.map(function(t){return t.backgroundColor})}]};return n&&t.merge(o.datasets[0],n),o}function D(r,a){return t.extend({},e.getOptions(r),a.chartOptions)}function A(r,e){r.onclick=e.chartClick?u(e,"chartClick",!1):t.noop,r.onmousemove=e.chartHover?u(e,"chartHover",!0):t.noop}function B(t,r){Array.isArray(r.chartData[0])?r.chart.data.datasets.forEach(function(r,e){r.data=t[e]}):r.chart.data.datasets[0].data=t,r.chart.update(),r.$emit("chart-update",r.chart)}function $(t){return!t||Array.isArray(t)&&!t.length||"object"==typeof t&&!Object.keys(t).length}function k(t,r,e,n){return!n.responsive||0!==e[0].clientHeight||(a(function(){o(t,r,e)},50,!1),!1)}function F(t){t.chart&&(t.chart.destroy(),t.$emit("chart-destroy",t.chart))}return function(r){return{restrict:"CA",scope:{chartGetColor:"=?",chartType:"=",chartData:"=?",chartLabels:"=?",chartOptions:"=?",chartSeries:"=?",chartColors:"=?",chartClick:"=?",chartHover:"=?",chartDatasetOverride:"=?"},link:function(e,a){function i(t,n){if(!t||!t.length||Array.isArray(t[0])&&!t[0].length)return void F(e);var i=r||e.chartType;if(i)return e.chart&&c(t,n)?B(t,e):void o(i,e,a)}function u(n,c){if(!$(n)&&!t.equals(n,c)){var i=r||e.chartType;i&&o(i,e,a)}}function l(r,n){$(r)||t.equals(r,n)||o(r,e,a)}n&&window.G_vmlCanvasManager.initElement(a[0]),e.$watch("chartData",i,!0),e.$watch("chartSeries",u,!0),e.$watch("chartLabels",u,!0),e.$watch("chartOptions",u,!0),e.$watch("chartColors",u,!0),e.$watch("chartDatasetOverride",u,!0),e.$watch("chartType",l,!1),e.$on("$destroy",function(){F(e)}),e.$on("$resize",function(){e.chart&&e.chart.resize()})}}}}r.defaults.global.multiTooltipTemplate="<%if (datasetLabel){%><%=datasetLabel%>: <%}%><%= value %>",r.defaults.global.tooltips.mode="label",r.defaults.global.elements.line.borderWidth=2,r.defaults.global.elements.rectangle.borderWidth=2,r.defaults.global.legend.display=!1,r.defaults.global.colors=["#97BBCD","#DCDCDC","#F7464A","#46BFBD","#FDB45C","#949FB1","#4D5360"];var n="object"==typeof window.G_vmlCanvasManager&&null!==window.G_vmlCanvasManager&&"function"==typeof window.G_vmlCanvasManager.initElement;return n&&(r.defaults.global.animation=!1),t.module("chart.js",[]).provider("ChartJs",e).factory("ChartJsFactory",["ChartJs","$timeout",a]).directive("chartBase",["ChartJsFactory",function(t){return new t}]).directive("chartLine",["ChartJsFactory",function(t){return new t("line")}]).directive("chartBar",["ChartJsFactory",function(t){return new t("bar")}]).directive("chartHorizontalBar",["ChartJsFactory",function(t){return new t("horizontalBar")}]).directive("chartRadar",["ChartJsFactory",function(t){return new t("radar")}]).directive("chartDoughnut",["ChartJsFactory",function(t){return new t("doughnut")}]).directive("chartPie",["ChartJsFactory",function(t){return new t("pie")}]).directive("chartPolarArea",["ChartJsFactory",function(t){return new t("polarArea")}]).directive("chartBubble",["ChartJsFactory",function(t){return new t("bubble")}]).name});
//# sourceMappingURL=angular-chart.min.js.map
