# Supplementary material for: InDEx: Open Source iOS and Android Software for Self-Reporting and Monitoring of Alcohol Consumption
Source: J Open Res Softw. Author manuscript; Available in PMC 2018 May 21. (PMC5961935; doi:10.5334/jors.207)
Supplement: Source Code [file NIHMS77548-supplement-Source_Code.zip › www/lib/angular-chart.js/Dockerfile]

FROM jtblin/debian-node-graphicsmagick:stretch-node-v4.4.7-gm-v1.3.24
WORKDIR /src
ADD . ./
RUN chown -R node:node /src
USER node
RUN npm install
CMD ["npm", "test"]
