# Supplementary material for: InDEx: Open Source iOS and Android Software for Self-Reporting and Monitoring of Alcohol Consumption
Source: J Open Res Softw. Author manuscript; Available in PMC 2018 May 21. (PMC5961935; doi:10.5334/jors.207)
Supplement: Source Code [file NIHMS77548-supplement-Source_Code.zip › www/lib/angular-chart.js/examples/amd.js]

(function () {
  'use strict';

  require.config({
    paths: {
      angular: '../node_modules/angular/angular.min',
      chart: '../node_modules/chart.js/dist/Chart.min',
      'angular-chart': '../angular-chart'
    },
    shim: {
      angular: {
        exports: 'angular'
      },
      'chart.js': {
        deps: ['angular', 'chart']
      }
    }
  });

  define(['angular', 'angular-chart'], function (angular/*, angularChart*/) {
    var app = angular.module('examples', ['chart.js']);
    app.controller('RequireCtrl', ['$scope', function ($scope) {
      $scope.labels = ['Monday', 'Tuesday', 'Wednesday', 'Thursday', 'Friday', 'Saturday', 'Sunday'];
      $scope.series = ['Series A', 'Series B'];
      $scope.data = [
        [65, 59, 80, 81, 56, 55, 40],
        [28, 48, 40, 19, 86, 27, 90]
      ];
    }]);
  });

})();
