# Supplementary material for: InDEx: Open Source iOS and Android Software for Self-Reporting and Monitoring of Alcohol Consumption
Source: J Open Res Softw. Author manuscript; Available in PMC 2018 May 21. (PMC5961935; doi:10.5334/jors.207)
Supplement: Source Code [file NIHMS77548-supplement-Source_Code.zip › www/lib/angular-chart.js/examples/app.css]

body { padding-top: 50px; }

.nav, .pagination, .carousel, .panel-title a { cursor: pointer; }

#hero-bar {
  position: absolute;
  left: 0;
  top: 0;
  z-index: 1;
  padding-right: 0;
}

.container-fluid {
  padding-left: 0;
  padding-right: 0;
}

.aspect-ratio {
  width: 100%;
  padding-bottom: 25%;
  position: relative;
}

.header {
  position: absolute;
  left: 0;
  width: 100%;
  top: 50%;
  font-size: larger;
  z-index: 500;
}

.panel-heading {
  font-weight: bold;
}

.code .nav-tabs>li.active>a, .code .nav-tabs>li.active>a:hover, .code .nav-tabs>li.active>a:focus {
  background-color: #f8f8f8;
  border: 1px solid #ccc;
  border-bottom-color: transparent;
}

.code pre, .code code {
  background-color: #f8f8f8;
  border-top: none;
  border-top-left-radius: 0;
  border-top-right-radius: 0;
}

.settings > a, .settings {
  background-color: white ! important;
}

.nav-tabs > li > a {
  border-bottom: 1px solid #ccc;
  margin-right: 0;
}

.settings > a.active {
  border: 1px solid transparent;
}

div.settings {
  border: 1px solid #ccc;
  border-top: 0;
  padding: 9.5px;
  margin: 0 0 10px
}

div.settings > code {
  border-top: 1px solid #eaeaea;
}

.footer {
  text-align: center;
  padding: 30px 0;
  margin-top: 70px;
  border-top: 1px solid #e5e5e5;
  background-color: #f5f5f5;
}
