# Supplementary material for: InDEx: Open Source iOS and Android Software for Self-Reporting and Monitoring of Alcohol Consumption
Source: J Open Res Softw. Author manuscript; Available in PMC 2018 May 21. (PMC5961935; doi:10.5334/jors.207)
Supplement: Source Code [file NIHMS77548-supplement-Source_Code.zip › www/lib/angular-chart.js/examples/scatter.js]

(function () {
  'use strict';

  var app = angular.module('app', ['chart.js']);

  app.controller('ScatterCtrl', ['$scope', function ($scope) {
    $scope.data = [[{
      x: -10,
      y: -5
    }, {
      x: 0,
      y: 10
    }, {
      x: 10,
      y: 5
    }]];

    $scope.options = {
      scales: {
        xAxes: [{
          type: 'linear',
          position: 'bottom'
        }]
      }
    };

  }]);


})();
