# Supplementary material for: InDEx: Open Source iOS and Android Software for Self-Reporting and Monitoring of Alcohol Consumption
Source: J Open Res Softw. Author manuscript; Available in PMC 2018 May 21. (PMC5961935; doi:10.5334/jors.207)
Supplement: Source Code [file NIHMS77548-supplement-Source_Code.zip › www/lib/angular-chart.js/examples/smoothscroll.min.js]

window.smoothScroll=function(){if(document.querySelectorAll===void 0||window.pageYOffset===void 0||history.pushState===void 0){return}var e=function(e){if(e.nodeName==="HTML")return-window.pageYOffset;return e.getBoundingClientRect().top+window.pageYOffset};var t=function(e){return e<.5?4*e*e*e:(e-1)*(2*e-2)*(2*e-2)+1};var n=function(e,n,r,i){if(r>i)return n;return e+(n-e)*t(r/i)};var r=function(t,r,i){r=r||500;var s=window.pageYOffset;if(typeof t==="number"){var o=parseInt(t)}else{var o=e(t)}var u=Date.now();var a=window.requestAnimationFrame||window.mozRequestAnimationFrame||window.webkitRequestAnimationFrame||function(e){window.setTimeout(e,15)};var f=function(){var e=Date.now()-u;window.scroll(0,n(s,o,e,r));if(e>r){if(typeof i==="function"){i(t)}}else{a(f)}};f()};var i=function(e){e.preventDefault();if(location.hash!==this.hash)window.history.pushState(null,null,this.hash);r(document.getElementById(this.hash.substring(1)),500,function(e){location.replace("#"+e.id)})};document.addEventListener("DOMContentLoaded",function(){var e=document.querySelectorAll('a[href^="#"]'),t;for(var n=e.length;t=e[--n];){t.addEventListener("click",i,false)}});return r}()
