# Supplementary material for: InDEx: Open Source iOS and Android Software for Self-Reporting and Monitoring of Alcohol Consumption
Source: J Open Res Softw. Author manuscript; Available in PMC 2018 May 21. (PMC5961935; doi:10.5334/jors.207)
Supplement: Source Code [file NIHMS77548-supplement-Source_Code.zip › www/lib/angular-chart.js/examples/webpack.config.js]

// install with npm: npm i --save angular-chart.js
module.exports = {
  entry: './amd.js',
  output: {
    filename: './bundle.js'
  },
  resolve: {
    alias: {
      'angular-chart': '../angular-chart.js' // should not be required if you installed with npm
    }
  }
};
