# Supplementary material for: InDEx: Open Source iOS and Android Software for Self-Reporting and Monitoring of Alcohol Consumption
Source: J Open Res Softw. Author manuscript; Available in PMC 2018 May 21. (PMC5961935; doi:10.5334/jors.207)
Supplement: Source Code [file NIHMS77548-supplement-Source_Code.zip › www/lib/angular-chart.js/test/fixtures/charts.js]

(function () {
  'use strict';

  var app = angular.module('charts', ['chart.js']);
  Chart.defaults.global.legend = {
    display: false
  };

  app.controller('LineCtrl', ['$scope', '$timeout', function ($scope, $timeout) {
    $scope.labels = ['January', 'February', 'March', 'April', 'May', 'June', 'July'];
    $scope.series = ['Series A', 'Series B'];
    $scope.data = [
      [65, 59, 80, 81, 56, 55, 40],
      [28, 48, 40, 19, 86, 27, 90]
    ];
    $timeout(function () {
      $scope.labels = ['Monday', 'Tuesday', 'Wednesday', 'Thursday', 'Friday', 'Saturday', 'Sunday'];
      $scope.data = [
        [28, 48, 40, 19, 86, 27, 90],
        [65, 59, 80, 81, 56, 55, 40]
      ];
      $scope.series = ['Series C', 'Series D'];
    }, 0);
  }]);

  app.controller('BarCtrl', ['$scope', '$timeout', function ($scope, $timeout) {
    $scope.options = { scaleShowVerticalLines: false };
    $scope.labels = ['2006', '2007', '2008', '2009', '2010', '2011', '2012'];
    $scope.series = ['Series A', 'Series B'];
    $scope.data = [
      [65, 59, 80, 81, 56, 55, 40],
      [28, 48, 40, 19, 86, 27, 90]
    ];
    $timeout(function () {
      $scope.options = { scaleShowVerticalLines: true };
    }, 0);
  }]);

  app.controller('DoughnutCtrl', ['$scope', '$timeout', function ($scope, $timeout) {
    $scope.labels = ['Download Sales', 'In-Store Sales', 'Mail-Order Sales'];
    $scope.data = [0, 0, 0];
    // TODO: investigate why chart was not showing up without this hack
    $timeout(function () {
      $scope.data = [350, 450, 100];
    }, 0);
  }]);

  app.controller('PieCtrl', ['$scope', '$timeout', function ($scope, $timeout) {
    $scope.labels = ['Download Sales', 'In-Store Sales', 'Mail Sales'];
    $scope.data = [0, 0, 0];
    $timeout(function () {
      $scope.data = [350, 450, 100];
    }, 0);
  }]);

  app.controller('PolarAreaCtrl', function ($scope) {
    $scope.labels = ['Download Sales', 'In-Store Sales', 'Mail Sales', 'Telesales', 'Corporate Sales'];
    $scope.data = [300, 500, 100, 40, 120];
  });

  app.controller('RadarCtrl', function ($scope) {
    $scope.labels = ['Eating', 'Drinking', 'Sleeping', 'Designing', 'Coding', 'Cycling', 'Running'];
    $scope.data = [
      [65, 59, 90, 81, 56, 55, 40],
      [28, 48, 40, 19, 96, 27, 100]
    ];
  });
})();
