# Supplementary material for: InDEx: Open Source iOS and Android Software for Self-Reporting and Monitoring of Alcohol Consumption
Source: J Open Res Softw. Author manuscript; Available in PMC 2018 May 21. (PMC5961935; doi:10.5334/jors.207)
Supplement: Source Code [file NIHMS77548-supplement-Source_Code.zip › www/lib/angular-chart.js/test/fixtures/coverage.js]

var __cov_sIM21KhAGhzWP0B7wdkh_A = (Function('return this'))();
if (!__cov_sIM21KhAGhzWP0B7wdkh_A.__coverage__) { __cov_sIM21KhAGhzWP0B7wdkh_A.__coverage__ = {}; }
__cov_sIM21KhAGhzWP0B7wdkh_A = __cov_sIM21KhAGhzWP0B7wdkh_A.__coverage__;
if (!(__cov_sIM21KhAGhzWP0B7wdkh_A['/src/angular-chart.js'])) {
   __cov_sIM21KhAGhzWP0B7wdkh_A['/src/angular-chart.js'] = {"path":"/src/angular-chart.js","s":{"1":0,"2":0,"3":0,"4":0,"5":0,"6":0,"7":0,"8":0,"9":0,"10":0,"11":0,"12":0,"13":0,"14":0,"15":0,"16":0,"17":0,"18":0,"19":0,"20":0,"21":0,"22":0,"23":0,"24":0,"25":0,"26":0,"27":0,"28":0,"29":0,"30":1,"31":0,"32":0,"33":0,"34":0,"35":0,"36":0,"37":0,"38":0,"39":0,"40":0,"41":0,"42":0,"43":1,"44":0,"45":0,"46":0,"47":0,"48":0,"49":0,"50":0,"51":0,"52":0,"53":0,"54":0,"55":0,"56":0,"57":0,"58":0,"59":0,"60":1,"61":0,"62":0,"63":0,"64":0,"65":0,"66":0,"67":0,"68":0,"69":0,"70":1,"71":0,"72":0,"73":0,"74":0,"75":0,"76":0,"77":0,"78":0,"79":1,"80":0,"81":0,"82":0,"83":0,"84":0,"85":1,"86":0,"87":0,"88":0,"89":0,"90":0,"91":0,"92":0,"93":0,"94":0,"95":0,"96":0,"97":1,"98":0,"99":0,"100":0,"101":0,"102":1,"103":0,"104":1,"105":0,"106":0,"107":0,"108":0,"109":0,"110":0,"111":0,"112":0,"113":0,"114":0,"115":0,"116":1,"117":0,"118":0,"119":0,"120":0,"121":0,"122":0,"123":0,"124":1,"125":0,"126":0,"127":0,"128":0,"129":0,"130":0,"131":0,"132":1,"133":0,"134":0,"135":1,"136":0,"137":0,"138":0,"139":1,"140":0,"141":1,"142":0,"143":1,"144":0,"145":0,"146":1,"147":0,"148":0,"149":0,"150":0,"151":0,"152":1,"153":0,"154":1,"155":0,"156":1,"157":0,"158":0,"159":1,"160":0,"161":0,"162":0,"163":0,"164":0,"165":1,"166":0,"167":0,"168":0,"169":0,"170":0,"171":0,"172":1,"173":0,"174":1,"175":0,"176":0,"177":1,"178":0,"179":0,"180":0,"181":0,"182":0,"183":0,"184":1,"185":0,"186":1,"187":0,"188":0,"189":0,"190":0,"191":0,"192":1,"193":0,"194":0,"195":0,"196":0},"b":{"1":[0,0],"2":[0,0],"3":[0,0],"4":[0,0],"5":[0,0],"6":[0,0],"7":[0,0],"8":[0,0,0],"9":[0,0],"10":[0,0,0],"11":[0,0],"12":[0,0],"13":[0,0],"14":[0,0],"15":[0,0],"16":[0,0,0,0],"17":[0,0],"18":[0,0],"19":[0,0],"20":[0,0],"21":[0,0],"22":[0,0],"23":[0,0],"24":[0,0],"25":[0,0],"26":[0,0],"27":[0,0],"28":[0,0],"29":[0,0],"30":[0,0,0,0],"31":[0,0],"32":[0,0],"33":[0,0],"34":[0,0],"35":[0,0],"36":[0,0],"37":[0,0],"38":[0,0],"39":[0,0,0],"40":[0,0,0],"41":[0,0],"42":[0,0],"43":[0,0],"44":[0,0],"45":[0,0],"46":[0,0],"47":[0,0],"48":[0,0],"49":[0,0],"50":[0,0],"51":[0,0],"52":[0,0],"53":[0,0],"54":[0,0],"55":[0,0],"56":[0,0],"57":[0,0],"58":[0,0],"59":[0,0],"60":[0,0],"61":[0,0,0,0,0],"62":[0,0],"63":[0,0],"64":[0,0]},"f":{"1":0,"2":0,"3":0,"4":0,"5":0,"6":0,"7":0,"8":0,"9":0,"10":0,"11":0,"12":0,"13":0,"14":0,"15":0,"16":0,"17":0,"18":0,"19":0,"20":0,"21":0,"22":0,"23":0,"24":0,"25":0,"26":0,"27":0,"28":0,"29":0,"30":0,"31":0,"32":0,"33":0,"34":0,"35":0,"36":0,"37":0,"38":0,"39":0,"40":0,"41":0,"42":0,"43":0,"44":0,"45":0,"46":0,"47":0,"48":0,"49":0,"50":0,"51":0,"52":0,"53":0},"fnMap":{"1":{"name":"(anonymous_1)","line":1,"loc":{"start":{"line":1,"column":1},"end":{"line":1,"column":20}}},"2":{"name":"(anonymous_2)","line":20,"loc":{"start":{"line":20,"column":2},"end":{"line":20,"column":28}}},"3":{"name":"(anonymous_3)","line":47,"loc":{"start":{"line":47,"column":47},"end":{"line":47,"column":73}}},"4":{"name":"(anonymous_4)","line":48,"loc":{"start":{"line":48,"column":47},"end":{"line":48,"column":73}}},"5":{"name":"(anonymous_5)","line":49,"loc":{"start":{"line":49,"column":46},"end":{"line":49,"column":72}}},"6":{"name":"(anonymous_6)","line":50,"loc":{"start":{"line":50,"column":56},"end":{"line":50,"column":82}}},"7":{"name":"(anonymous_7)","line":51,"loc":{"start":{"line":51,"column":48},"end":{"line":51,"column":74}}},"8":{"name":"(anonymous_8)","line":52,"loc":{"start":{"line":52,"column":51},"end":{"line":52,"column":77}}},"9":{"name":"(anonymous_9)","line":53,"loc":{"start":{"line":53,"column":46},"end":{"line":53,"column":72}}},"10":{"name":"(anonymous_10)","line":54,"loc":{"start":{"line":54,"column":52},"end":{"line":54,"column":78}}},"11":{"name":"(anonymous_11)","line":55,"loc":{"start":{"line":55,"column":49},"end":{"line":55,"column":75}}},"12":{"name":"ChartJsProvider","line":67,"loc":{"start":{"line":67,"column":2},"end":{"line":67,"column":30}}},"13":{"name":"(anonymous_13)","line":71,"loc":{"start":{"line":71,"column":18},"end":{"line":71,"column":34}}},"14":{"name":"(anonymous_14)","line":80,"loc":{"start":{"line":80,"column":22},"end":{"line":80,"column":53}}},"15":{"name":"(anonymous_15)","line":93,"loc":{"start":{"line":93,"column":16},"end":{"line":93,"column":28}}},"16":{"name":"ChartJsFactory","line":98,"loc":{"start":{"line":98,"column":2},"end":{"line":98,"column":46}}},"17":{"name":"chart","line":99,"loc":{"start":{"line":99,"column":11},"end":{"line":99,"column":33}}},"18":{"name":"(anonymous_18)","line":114,"loc":{"start":{"line":114,"column":14},"end":{"line":114,"column":49}}},"19":{"name":"(anonymous_19)","line":126,"loc":{"start":{"line":126,"column":32},"end":{"line":126,"column":44}}},"20":{"name":"(anonymous_20)","line":130,"loc":{"start":{"line":130,"column":31},"end":{"line":130,"column":43}}},"21":{"name":"watchData","line":134,"loc":{"start":{"line":134,"column":10},"end":{"line":134,"column":46}}},"22":{"name":"watchOther","line":148,"loc":{"start":{"line":148,"column":10},"end":{"line":148,"column":47}}},"23":{"name":"watchType","line":159,"loc":{"start":{"line":159,"column":10},"end":{"line":159,"column":46}}},"24":{"name":"createChart","line":168,"loc":{"start":{"line":168,"column":4},"end":{"line":168,"column":45}}},"25":{"name":"canUpdateChart","line":190,"loc":{"start":{"line":190,"column":4},"end":{"line":190,"column":45}}},"26":{"name":"(anonymous_26)","line":193,"loc":{"start":{"line":193,"column":56},"end":{"line":193,"column":82}}},"27":{"name":"sum","line":200,"loc":{"start":{"line":200,"column":4},"end":{"line":200,"column":30}}},"28":{"name":"getEventHandler","line":204,"loc":{"start":{"line":204,"column":4},"end":{"line":204,"column":66}}},"29":{"name":"(anonymous_29)","line":209,"loc":{"start":{"line":209,"column":13},"end":{"line":209,"column":28}}},"30":{"name":"getColors","line":227,"loc":{"start":{"line":227,"column":4},"end":{"line":227,"column":37}}},"31":{"name":"convertColor","line":242,"loc":{"start":{"line":242,"column":4},"end":{"line":242,"column":34}}},"32":{"name":"getRandomColor","line":252,"loc":{"start":{"line":252,"column":4},"end":{"line":252,"column":31}}},"33":{"name":"getColor","line":257,"loc":{"start":{"line":257,"column":4},"end":{"line":257,"column":30}}},"34":{"name":"getRandomInt","line":270,"loc":{"start":{"line":270,"column":4},"end":{"line":270,"column":37}}},"35":{"name":"rgba","line":274,"loc":{"start":{"line":274,"column":4},"end":{"line":274,"column":33}}},"36":{"name":"hexToRgb","line":280,"loc":{"start":{"line":280,"column":4},"end":{"line":280,"column":28}}},"37":{"name":"rgbStringToRgb","line":289,"loc":{"start":{"line":289,"column":4},"end":{"line":289,"column":36}}},"38":{"name":"hasData","line":296,"loc":{"start":{"line":296,"column":4},"end":{"line":296,"column":29}}},"39":{"name":"getChartColorFn","line":300,"loc":{"start":{"line":300,"column":4},"end":{"line":300,"column":37}}},"40":{"name":"getChartData","line":304,"loc":{"start":{"line":304,"column":4},"end":{"line":304,"column":40}}},"41":{"name":"getDataSets","line":311,"loc":{"start":{"line":311,"column":4},"end":{"line":311,"column":73}}},"42":{"name":"(anonymous_42)","line":314,"loc":{"start":{"line":314,"column":27},"end":{"line":314,"column":46}}},"43":{"name":"getData","line":327,"loc":{"start":{"line":327,"column":4},"end":{"line":327,"column":61}}},"44":{"name":"(anonymous_44)","line":332,"loc":{"start":{"line":332,"column":38},"end":{"line":332,"column":55}}},"45":{"name":"(anonymous_45)","line":335,"loc":{"start":{"line":335,"column":43},"end":{"line":335,"column":60}}},"46":{"name":"getChartOptions","line":346,"loc":{"start":{"line":346,"column":4},"end":{"line":346,"column":43}}},"47":{"name":"bindEvents","line":350,"loc":{"start":{"line":350,"column":4},"end":{"line":350,"column":37}}},"48":{"name":"updateChart","line":355,"loc":{"start":{"line":355,"column":4},"end":{"line":355,"column":41}}},"49":{"name":"(anonymous_49)","line":357,"loc":{"start":{"line":357,"column":42},"end":{"line":357,"column":64}}},"50":{"name":"isEmpty","line":368,"loc":{"start":{"line":368,"column":4},"end":{"line":368,"column":29}}},"51":{"name":"canDisplay","line":374,"loc":{"start":{"line":374,"column":4},"end":{"line":374,"column":53}}},"52":{"name":"(anonymous_52)","line":377,"loc":{"start":{"line":377,"column":17},"end":{"line":377,"column":29}}},"53":{"name":"destroyChart","line":385,"loc":{"start":{"line":385,"column":4},"end":{"line":385,"column":33}}}},"statementMap":{"1":{"start":{"line":1,"column":0},"end":{"line":391,"column":4}},"2":{"start":{"line":3,"column":2},"end":{"line":19,"column":3}},"3":{"start":{"line":5,"column":4},"end":{"line":7,"column":66}},"4":{"start":{"line":8,"column":10},"end":{"line":19,"column":3}},"5":{"start":{"line":10,"column":4},"end":{"line":10,"column":42}},"6":{"start":{"line":13,"column":4},"end":{"line":17,"column":5}},"7":{"start":{"line":14,"column":8},"end":{"line":14,"column":96}},"8":{"start":{"line":15,"column":11},"end":{"line":17,"column":5}},"9":{"start":{"line":16,"column":6},"end":{"line":16,"column":110}},"10":{"start":{"line":18,"column":4},"end":{"line":18,"column":28}},"11":{"start":{"line":23,"column":2},"end":{"line":23,"column":108}},"12":{"start":{"line":24,"column":2},"end":{"line":24,"column":48}},"13":{"start":{"line":25,"column":2},"end":{"line":25,"column":54}},"14":{"start":{"line":26,"column":2},"end":{"line":26,"column":59}},"15":{"start":{"line":27,"column":2},"end":{"line":27,"column":47}},"16":{"start":{"line":28,"column":2},"end":{"line":36,"column":4}},"17":{"start":{"line":38,"column":2},"end":{"line":40,"column":64}},"18":{"start":{"line":42,"column":2},"end":{"line":42,"column":59}},"19":{"start":{"line":42,"column":19},"end":{"line":42,"column":59}},"20":{"start":{"line":44,"column":2},"end":{"line":56,"column":10}},"21":{"start":{"line":47,"column":75},"end":{"line":47,"column":103}},"22":{"start":{"line":48,"column":75},"end":{"line":48,"column":109}},"23":{"start":{"line":49,"column":74},"end":{"line":49,"column":107}},"24":{"start":{"line":50,"column":84},"end":{"line":50,"column":127}},"25":{"start":{"line":51,"column":76},"end":{"line":51,"column":111}},"26":{"start":{"line":52,"column":79},"end":{"line":52,"column":117}},"27":{"start":{"line":53,"column":74},"end":{"line":53,"column":107}},"28":{"start":{"line":54,"column":80},"end":{"line":54,"column":119}},"29":{"start":{"line":55,"column":77},"end":{"line":55,"column":113}},"30":{"start":{"line":67,"column":2},"end":{"line":96,"column":3}},"31":{"start":{"line":68,"column":4},"end":{"line":68,"column":39}},"32":{"start":{"line":69,"column":4},"end":{"line":75,"column":6}},"33":{"start":{"line":72,"column":8},"end":{"line":72,"column":54}},"34":{"start":{"line":73,"column":8},"end":{"line":73,"column":56}},"35":{"start":{"line":80,"column":4},"end":{"line":91,"column":6}},"36":{"start":{"line":82,"column":6},"end":{"line":88,"column":7}},"37":{"start":{"line":83,"column":8},"end":{"line":83,"column":29}},"38":{"start":{"line":84,"column":8},"end":{"line":84,"column":56}},"39":{"start":{"line":87,"column":8},"end":{"line":87,"column":74}},"40":{"start":{"line":90,"column":6},"end":{"line":90,"column":53}},"41":{"start":{"line":93,"column":4},"end":{"line":95,"column":6}},"42":{"start":{"line":94,"column":6},"end":{"line":94,"column":21}},"43":{"start":{"line":98,"column":2},"end":{"line":390,"column":3}},"44":{"start":{"line":99,"column":4},"end":{"line":166,"column":6}},"45":{"start":{"line":100,"column":6},"end":{"line":165,"column":8}},"46":{"start":{"line":115,"column":10},"end":{"line":115,"column":74}},"47":{"start":{"line":115,"column":27},"end":{"line":115,"column":74}},"48":{"start":{"line":118,"column":10},"end":{"line":118,"column":53}},"49":{"start":{"line":119,"column":10},"end":{"line":119,"column":56}},"50":{"start":{"line":120,"column":10},"end":{"line":120,"column":56}},"51":{"start":{"line":121,"column":10},"end":{"line":121,"column":57}},"52":{"start":{"line":122,"column":10},"end":{"line":122,"column":56}},"53":{"start":{"line":123,"column":10},"end":{"line":123,"column":65}},"54":{"start":{"line":124,"column":10},"end":{"line":124,"column":54}},"55":{"start":{"line":126,"column":10},"end":{"line":128,"column":13}},"56":{"start":{"line":127,"column":12},"end":{"line":127,"column":32}},"57":{"start":{"line":130,"column":10},"end":{"line":132,"column":13}},"58":{"start":{"line":131,"column":12},"end":{"line":131,"column":50}},"59":{"start":{"line":131,"column":29},"end":{"line":131,"column":50}},"60":{"start":{"line":134,"column":10},"end":{"line":146,"column":11}},"61":{"start":{"line":135,"column":12},"end":{"line":138,"column":13}},"62":{"start":{"line":136,"column":14},"end":{"line":136,"column":34}},"63":{"start":{"line":137,"column":14},"end":{"line":137,"column":21}},"64":{"start":{"line":139,"column":12},"end":{"line":139,"column":52}},"65":{"start":{"line":140,"column":12},"end":{"line":140,"column":36}},"66":{"start":{"line":140,"column":29},"end":{"line":140,"column":36}},"67":{"start":{"line":142,"column":12},"end":{"line":143,"column":48}},"68":{"start":{"line":143,"column":14},"end":{"line":143,"column":48}},"69":{"start":{"line":145,"column":12},"end":{"line":145,"column":48}},"70":{"start":{"line":148,"column":10},"end":{"line":157,"column":11}},"71":{"start":{"line":149,"column":12},"end":{"line":149,"column":40}},"72":{"start":{"line":149,"column":33},"end":{"line":149,"column":40}},"73":{"start":{"line":150,"column":12},"end":{"line":150,"column":55}},"74":{"start":{"line":150,"column":48},"end":{"line":150,"column":55}},"75":{"start":{"line":151,"column":12},"end":{"line":151,"column":52}},"76":{"start":{"line":152,"column":12},"end":{"line":152,"column":36}},"77":{"start":{"line":152,"column":29},"end":{"line":152,"column":36}},"78":{"start":{"line":156,"column":12},"end":{"line":156,"column":48}},"79":{"start":{"line":159,"column":10},"end":{"line":163,"column":11}},"80":{"start":{"line":160,"column":12},"end":{"line":160,"column":40}},"81":{"start":{"line":160,"column":33},"end":{"line":160,"column":40}},"82":{"start":{"line":161,"column":12},"end":{"line":161,"column":55}},"83":{"start":{"line":161,"column":48},"end":{"line":161,"column":55}},"84":{"start":{"line":162,"column":12},"end":{"line":162,"column":45}},"85":{"start":{"line":168,"column":4},"end":{"line":188,"column":5}},"86":{"start":{"line":169,"column":6},"end":{"line":169,"column":49}},"87":{"start":{"line":170,"column":6},"end":{"line":170,"column":79}},"88":{"start":{"line":170,"column":72},"end":{"line":170,"column":79}},"89":{"start":{"line":172,"column":6},"end":{"line":172,"column":24}},"90":{"start":{"line":173,"column":6},"end":{"line":173,"column":37}},"91":{"start":{"line":175,"column":6},"end":{"line":175,"column":51}},"92":{"start":{"line":176,"column":6},"end":{"line":176,"column":43}},"93":{"start":{"line":179,"column":6},"end":{"line":179,"column":26}},"94":{"start":{"line":181,"column":6},"end":{"line":185,"column":9}},"95":{"start":{"line":186,"column":6},"end":{"line":186,"column":47}},"96":{"start":{"line":187,"column":6},"end":{"line":187,"column":29}},"97":{"start":{"line":190,"column":4},"end":{"line":198,"column":5}},"98":{"start":{"line":191,"column":6},"end":{"line":196,"column":7}},"99":{"start":{"line":192,"column":8},"end":{"line":195,"column":78}},"100":{"start":{"line":194,"column":10},"end":{"line":194,"column":57}},"101":{"start":{"line":197,"column":6},"end":{"line":197,"column":19}},"102":{"start":{"line":200,"column":4},"end":{"line":202,"column":5}},"103":{"start":{"line":201,"column":6},"end":{"line":201,"column":25}},"104":{"start":{"line":204,"column":4},"end":{"line":225,"column":5}},"105":{"start":{"line":205,"column":6},"end":{"line":208,"column":8}},"106":{"start":{"line":209,"column":6},"end":{"line":224,"column":8}},"107":{"start":{"line":210,"column":8},"end":{"line":210,"column":83}},"108":{"start":{"line":211,"column":8},"end":{"line":211,"column":86}},"109":{"start":{"line":212,"column":8},"end":{"line":223,"column":9}},"110":{"start":{"line":213,"column":10},"end":{"line":213,"column":55}},"111":{"start":{"line":214,"column":10},"end":{"line":214,"column":75}},"112":{"start":{"line":216,"column":10},"end":{"line":222,"column":11}},"113":{"start":{"line":219,"column":12},"end":{"line":219,"column":36}},"114":{"start":{"line":220,"column":12},"end":{"line":220,"column":38}},"115":{"start":{"line":221,"column":12},"end":{"line":221,"column":46}},"116":{"start":{"line":227,"column":4},"end":{"line":240,"column":5}},"117":{"start":{"line":228,"column":6},"end":{"line":231,"column":8}},"118":{"start":{"line":232,"column":6},"end":{"line":232,"column":67}},"119":{"start":{"line":233,"column":6},"end":{"line":235,"column":7}},"120":{"start":{"line":234,"column":8},"end":{"line":234,"column":43}},"121":{"start":{"line":238,"column":6},"end":{"line":238,"column":54}},"122":{"start":{"line":238,"column":27},"end":{"line":238,"column":54}},"123":{"start":{"line":239,"column":6},"end":{"line":239,"column":38}},"124":{"start":{"line":242,"column":4},"end":{"line":250,"column":5}},"125":{"start":{"line":244,"column":6},"end":{"line":244,"column":96}},"126":{"start":{"line":244,"column":57},"end":{"line":244,"column":96}},"127":{"start":{"line":246,"column":6},"end":{"line":246,"column":100}},"128":{"start":{"line":246,"column":57},"end":{"line":246,"column":100}},"129":{"start":{"line":248,"column":6},"end":{"line":248,"column":68}},"130":{"start":{"line":248,"column":55},"end":{"line":248,"column":68}},"131":{"start":{"line":249,"column":6},"end":{"line":249,"column":30}},"132":{"start":{"line":252,"column":4},"end":{"line":255,"column":5}},"133":{"start":{"line":253,"column":6},"end":{"line":253,"column":85}},"134":{"start":{"line":254,"column":6},"end":{"line":254,"column":29}},"135":{"start":{"line":257,"column":4},"end":{"line":268,"column":5}},"136":{"start":{"line":258,"column":6},"end":{"line":258,"column":32}},"137":{"start":{"line":259,"column":6},"end":{"line":259,"column":32}},"138":{"start":{"line":260,"column":6},"end":{"line":267,"column":8}},"139":{"start":{"line":270,"column":4},"end":{"line":272,"column":5}},"140":{"start":{"line":271,"column":6},"end":{"line":271,"column":63}},"141":{"start":{"line":274,"column":4},"end":{"line":277,"column":5}},"142":{"start":{"line":276,"column":6},"end":{"line":276,"column":106}},"143":{"start":{"line":280,"column":4},"end":{"line":287,"column":5}},"144":{"start":{"line":281,"column":6},"end":{"line":284,"column":25}},"145":{"start":{"line":286,"column":6},"end":{"line":286,"column":23}},"146":{"start":{"line":289,"column":4},"end":{"line":294,"column":5}},"147":{"start":{"line":290,"column":6},"end":{"line":290,"column":54}},"148":{"start":{"line":291,"column":6},"end":{"line":291,"column":61}},"149":{"start":{"line":291,"column":19},"end":{"line":291,"column":61}},"150":{"start":{"line":292,"column":6},"end":{"line":292,"column":34}},"151":{"start":{"line":293,"column":6},"end":{"line":293,"column":31}},"152":{"start":{"line":296,"column":4},"end":{"line":298,"column":5}},"153":{"start":{"line":297,"column":6},"end":{"line":297,"column":55}},"154":{"start":{"line":300,"column":4},"end":{"line":302,"column":5}},"155":{"start":{"line":301,"column":6},"end":{"line":301,"column":94}},"156":{"start":{"line":304,"column":4},"end":{"line":309,"column":5}},"157":{"start":{"line":305,"column":6},"end":{"line":305,"column":42}},"158":{"start":{"line":306,"column":6},"end":{"line":308,"column":88}},"159":{"start":{"line":311,"column":4},"end":{"line":325,"column":5}},"160":{"start":{"line":312,"column":6},"end":{"line":324,"column":8}},"161":{"start":{"line":315,"column":10},"end":{"line":318,"column":13}},"162":{"start":{"line":319,"column":10},"end":{"line":321,"column":11}},"163":{"start":{"line":320,"column":12},"end":{"line":320,"column":55}},"164":{"start":{"line":322,"column":10},"end":{"line":322,"column":25}},"165":{"start":{"line":327,"column":4},"end":{"line":344,"column":5}},"166":{"start":{"line":328,"column":6},"end":{"line":339,"column":8}},"167":{"start":{"line":333,"column":12},"end":{"line":333,"column":46}},"168":{"start":{"line":336,"column":12},"end":{"line":336,"column":41}},"169":{"start":{"line":340,"column":6},"end":{"line":342,"column":7}},"170":{"start":{"line":341,"column":8},"end":{"line":341,"column":60}},"171":{"start":{"line":343,"column":6},"end":{"line":343,"column":21}},"172":{"start":{"line":346,"column":4},"end":{"line":348,"column":5}},"173":{"start":{"line":347,"column":6},"end":{"line":347,"column":78}},"174":{"start":{"line":350,"column":4},"end":{"line":353,"column":5}},"175":{"start":{"line":351,"column":6},"end":{"line":351,"column":98}},"176":{"start":{"line":352,"column":6},"end":{"line":352,"column":101}},"177":{"start":{"line":355,"column":4},"end":{"line":366,"column":5}},"178":{"start":{"line":356,"column":6},"end":{"line":362,"column":7}},"179":{"start":{"line":357,"column":8},"end":{"line":359,"column":11}},"180":{"start":{"line":358,"column":10},"end":{"line":358,"column":35}},"181":{"start":{"line":361,"column":8},"end":{"line":361,"column":51}},"182":{"start":{"line":364,"column":6},"end":{"line":364,"column":27}},"183":{"start":{"line":365,"column":6},"end":{"line":365,"column":47}},"184":{"start":{"line":368,"column":4},"end":{"line":372,"column":5}},"185":{"start":{"line":369,"column":6},"end":{"line":371,"column":67}},"186":{"start":{"line":374,"column":4},"end":{"line":383,"column":5}},"187":{"start":{"line":376,"column":6},"end":{"line":381,"column":7}},"188":{"start":{"line":377,"column":8},"end":{"line":379,"column":22}},"189":{"start":{"line":378,"column":10},"end":{"line":378,"column":41}},"190":{"start":{"line":380,"column":8},"end":{"line":380,"column":21}},"191":{"start":{"line":382,"column":6},"end":{"line":382,"column":18}},"192":{"start":{"line":385,"column":4},"end":{"line":389,"column":5}},"193":{"start":{"line":386,"column":6},"end":{"line":386,"column":31}},"194":{"start":{"line":386,"column":24},"end":{"line":386,"column":31}},"195":{"start":{"line":387,"column":6},"end":{"line":387,"column":28}},"196":{"start":{"line":388,"column":6},"end":{"line":388,"column":48}}},"branchMap":{"1":{"line":3,"type":"if","locations":[{"start":{"line":3,"column":2},"end":{"line":3,"column":2}},{"start":{"line":3,"column":2},"end":{"line":3,"column":2}}]},"2":{"line":6,"type":"cond-expr","locations":[{"start":{"line":6,"column":39},"end":{"line":6,"column":46}},{"start":{"line":6,"column":49},"end":{"line":6,"column":67}}]},"3":{"line":7,"type":"cond-expr","locations":[{"start":{"line":7,"column":37},"end":{"line":7,"column":42}},{"start":{"line":7,"column":45},"end":{"line":7,"column":64}}]},"4":{"line":8,"type":"if","locations":[{"start":{"line":8,"column":10},"end":{"line":8,"column":10}},{"start":{"line":8,"column":10},"end":{"line":8,"column":10}}]},"5":{"line":8,"type":"binary-expr","locations":[{"start":{"line":8,"column":14},"end":{"line":8,"column":42}},{"start":{"line":8,"column":46},"end":{"line":8,"column":56}}]},"6":{"line":13,"type":"if","locations":[{"start":{"line":13,"column":4},"end":{"line":13,"column":4}},{"start":{"line":13,"column":4},"end":{"line":13,"column":4}}]},"7":{"line":15,"type":"if","locations":[{"start":{"line":15,"column":11},"end":{"line":15,"column":11}},{"start":{"line":15,"column":11},"end":{"line":15,"column":11}}]},"8":{"line":38,"type":"binary-expr","locations":[{"start":{"line":38,"column":20},"end":{"line":38,"column":65}},{"start":{"line":39,"column":4},"end":{"line":39,"column":38}},{"start":{"line":40,"column":4},"end":{"line":40,"column":63}}]},"9":{"line":42,"type":"if","locations":[{"start":{"line":42,"column":2},"end":{"line":42,"column":2}},{"start":{"line":42,"column":2},"end":{"line":42,"column":2}}]},"10":{"line":72,"type":"binary-expr","locations":[{"start":{"line":72,"column":26},"end":{"line":72,"column":30}},{"start":{"line":72,"column":34},"end":{"line":72,"column":47}},{"start":{"line":72,"column":51},"end":{"line":72,"column":53}}]},"11":{"line":82,"type":"if","locations":[{"start":{"line":82,"column":6},"end":{"line":82,"column":6}},{"start":{"line":82,"column":6},"end":{"line":82,"column":6}}]},"12":{"line":87,"type":"binary-expr","locations":[{"start":{"line":87,"column":38},"end":{"line":87,"column":51}},{"start":{"line":87,"column":55},"end":{"line":87,"column":57}}]},"13":{"line":115,"type":"if","locations":[{"start":{"line":115,"column":10},"end":{"line":115,"column":10}},{"start":{"line":115,"column":10},"end":{"line":115,"column":10}}]},"14":{"line":131,"type":"if","locations":[{"start":{"line":131,"column":12},"end":{"line":131,"column":12}},{"start":{"line":131,"column":12},"end":{"line":131,"column":12}}]},"15":{"line":135,"type":"if","locations":[{"start":{"line":135,"column":12},"end":{"line":135,"column":12}},{"start":{"line":135,"column":12},"end":{"line":135,"column":12}}]},"16":{"line":135,"type":"binary-expr","locations":[{"start":{"line":135,"column":16},"end":{"line":135,"column":24}},{"start":{"line":135,"column":28},"end":{"line":135,"column":43}},{"start":{"line":135,"column":48},"end":{"line":135,"column":72}},{"start":{"line":135,"column":76},"end":{"line":135,"column":94}}]},"17":{"line":139,"type":"binary-expr","locations":[{"start":{"line":139,"column":28},"end":{"line":139,"column":32}},{"start":{"line":139,"column":36},"end":{"line":139,"column":51}}]},"18":{"line":140,"type":"if","locations":[{"start":{"line":140,"column":12},"end":{"line":140,"column":12}},{"start":{"line":140,"column":12},"end":{"line":140,"column":12}}]},"19":{"line":142,"type":"if","locations":[{"start":{"line":142,"column":12},"end":{"line":142,"column":12}},{"start":{"line":142,"column":12},"end":{"line":142,"column":12}}]},"20":{"line":142,"type":"binary-expr","locations":[{"start":{"line":142,"column":16},"end":{"line":142,"column":27}},{"start":{"line":142,"column":31},"end":{"line":142,"column":61}}]},"21":{"line":149,"type":"if","locations":[{"start":{"line":149,"column":12},"end":{"line":149,"column":12}},{"start":{"line":149,"column":12},"end":{"line":149,"column":12}}]},"22":{"line":150,"type":"if","locations":[{"start":{"line":150,"column":12},"end":{"line":150,"column":12}},{"start":{"line":150,"column":12},"end":{"line":150,"column":12}}]},"23":{"line":151,"type":"binary-expr","locations":[{"start":{"line":151,"column":28},"end":{"line":151,"column":32}},{"start":{"line":151,"column":36},"end":{"line":151,"column":51}}]},"24":{"line":152,"type":"if","locations":[{"start":{"line":152,"column":12},"end":{"line":152,"column":12}},{"start":{"line":152,"column":12},"end":{"line":152,"column":12}}]},"25":{"line":160,"type":"if","locations":[{"start":{"line":160,"column":12},"end":{"line":160,"column":12}},{"start":{"line":160,"column":12},"end":{"line":160,"column":12}}]},"26":{"line":161,"type":"if","locations":[{"start":{"line":161,"column":12},"end":{"line":161,"column":12}},{"start":{"line":161,"column":12},"end":{"line":161,"column":12}}]},"27":{"line":170,"type":"if","locations":[{"start":{"line":170,"column":6},"end":{"line":170,"column":6}},{"start":{"line":170,"column":6},"end":{"line":170,"column":6}}]},"28":{"line":170,"type":"binary-expr","locations":[{"start":{"line":170,"column":10},"end":{"line":170,"column":26}},{"start":{"line":170,"column":30},"end":{"line":170,"column":70}}]},"29":{"line":191,"type":"if","locations":[{"start":{"line":191,"column":6},"end":{"line":191,"column":6}},{"start":{"line":191,"column":6},"end":{"line":191,"column":6}}]},"30":{"line":191,"type":"binary-expr","locations":[{"start":{"line":191,"column":10},"end":{"line":191,"column":16}},{"start":{"line":191,"column":20},"end":{"line":191,"column":26}},{"start":{"line":191,"column":30},"end":{"line":191,"column":43}},{"start":{"line":191,"column":47},"end":{"line":191,"column":60}}]},"31":{"line":192,"type":"cond-expr","locations":[{"start":{"line":193,"column":8},"end":{"line":194,"column":60}},{"start":{"line":195,"column":10},"end":{"line":195,"column":77}}]},"32":{"line":193,"type":"binary-expr","locations":[{"start":{"line":193,"column":8},"end":{"line":193,"column":39}},{"start":{"line":193,"column":43},"end":{"line":194,"column":60}}]},"33":{"line":195,"type":"cond-expr","locations":[{"start":{"line":195,"column":38},"end":{"line":195,"column":69}},{"start":{"line":195,"column":72},"end":{"line":195,"column":77}}]},"34":{"line":210,"type":"binary-expr","locations":[{"start":{"line":210,"column":22},"end":{"line":210,"column":51}},{"start":{"line":210,"column":55},"end":{"line":210,"column":82}}]},"35":{"line":211,"type":"binary-expr","locations":[{"start":{"line":211,"column":23},"end":{"line":211,"column":53}},{"start":{"line":211,"column":57},"end":{"line":211,"column":85}}]},"36":{"line":212,"type":"if","locations":[{"start":{"line":212,"column":8},"end":{"line":212,"column":8}},{"start":{"line":212,"column":8},"end":{"line":212,"column":8}}]},"37":{"line":214,"type":"cond-expr","locations":[{"start":{"line":214,"column":32},"end":{"line":214,"column":65}},{"start":{"line":214,"column":68},"end":{"line":214,"column":74}}]},"38":{"line":216,"type":"if","locations":[{"start":{"line":216,"column":10},"end":{"line":216,"column":10}},{"start":{"line":216,"column":10},"end":{"line":216,"column":10}}]},"39":{"line":216,"type":"binary-expr","locations":[{"start":{"line":216,"column":14},"end":{"line":216,"column":43}},{"start":{"line":217,"column":13},"end":{"line":217,"column":55}},{"start":{"line":217,"column":59},"end":{"line":217,"column":99}}]},"40":{"line":228,"type":"binary-expr","locations":[{"start":{"line":228,"column":32},"end":{"line":228,"column":49}},{"start":{"line":229,"column":8},"end":{"line":229,"column":44}},{"start":{"line":230,"column":8},"end":{"line":230,"column":36}}]},"41":{"line":238,"type":"if","locations":[{"start":{"line":238,"column":6},"end":{"line":238,"column":6}},{"start":{"line":238,"column":6},"end":{"line":238,"column":6}}]},"42":{"line":244,"type":"if","locations":[{"start":{"line":244,"column":6},"end":{"line":244,"column":6}},{"start":{"line":244,"column":6},"end":{"line":244,"column":6}}]},"43":{"line":244,"type":"binary-expr","locations":[{"start":{"line":244,"column":10},"end":{"line":244,"column":35}},{"start":{"line":244,"column":39},"end":{"line":244,"column":55}}]},"44":{"line":246,"type":"if","locations":[{"start":{"line":246,"column":6},"end":{"line":246,"column":6}},{"start":{"line":246,"column":6},"end":{"line":246,"column":6}}]},"45":{"line":246,"type":"binary-expr","locations":[{"start":{"line":246,"column":10},"end":{"line":246,"column":35}},{"start":{"line":246,"column":39},"end":{"line":246,"column":55}}]},"46":{"line":248,"type":"if","locations":[{"start":{"line":248,"column":6},"end":{"line":248,"column":6}},{"start":{"line":248,"column":6},"end":{"line":248,"column":6}}]},"47":{"line":248,"type":"binary-expr","locations":[{"start":{"line":248,"column":10},"end":{"line":248,"column":35}},{"start":{"line":248,"column":39},"end":{"line":248,"column":53}}]},"48":{"line":258,"type":"binary-expr","locations":[{"start":{"line":258,"column":18},"end":{"line":258,"column":26}},{"start":{"line":258,"column":30},"end":{"line":258,"column":31}}]},"49":{"line":276,"type":"cond-expr","locations":[{"start":{"line":276,"column":27},"end":{"line":276,"column":57}},{"start":{"line":276,"column":60},"end":{"line":276,"column":105}}]},"50":{"line":291,"type":"if","locations":[{"start":{"line":291,"column":6},"end":{"line":291,"column":6}},{"start":{"line":291,"column":6},"end":{"line":291,"column":6}}]},"51":{"line":297,"type":"binary-expr","locations":[{"start":{"line":297,"column":13},"end":{"line":297,"column":28}},{"start":{"line":297,"column":32},"end":{"line":297,"column":54}}]},"52":{"line":301,"type":"cond-expr","locations":[{"start":{"line":301,"column":57},"end":{"line":301,"column":76}},{"start":{"line":301,"column":79},"end":{"line":301,"column":93}}]},"53":{"line":306,"type":"cond-expr","locations":[{"start":{"line":307,"column":8},"end":{"line":307,"column":116}},{"start":{"line":308,"column":8},"end":{"line":308,"column":87}}]},"54":{"line":307,"type":"binary-expr","locations":[{"start":{"line":307,"column":56},"end":{"line":307,"column":73}},{"start":{"line":307,"column":77},"end":{"line":307,"column":79}}]},"55":{"line":319,"type":"if","locations":[{"start":{"line":319,"column":10},"end":{"line":319,"column":10}},{"start":{"line":319,"column":10},"end":{"line":319,"column":10}}]},"56":{"line":319,"type":"binary-expr","locations":[{"start":{"line":319,"column":14},"end":{"line":319,"column":29}},{"start":{"line":319,"column":33},"end":{"line":319,"column":60}}]},"57":{"line":340,"type":"if","locations":[{"start":{"line":340,"column":6},"end":{"line":340,"column":6}},{"start":{"line":340,"column":6},"end":{"line":340,"column":6}}]},"58":{"line":351,"type":"cond-expr","locations":[{"start":{"line":351,"column":39},"end":{"line":351,"column":82}},{"start":{"line":351,"column":85},"end":{"line":351,"column":97}}]},"59":{"line":352,"type":"cond-expr","locations":[{"start":{"line":352,"column":43},"end":{"line":352,"column":85}},{"start":{"line":352,"column":88},"end":{"line":352,"column":100}}]},"60":{"line":356,"type":"if","locations":[{"start":{"line":356,"column":6},"end":{"line":356,"column":6}},{"start":{"line":356,"column":6},"end":{"line":356,"column":6}}]},"61":{"line":369,"type":"binary-expr","locations":[{"start":{"line":369,"column":13},"end":{"line":369,"column":20}},{"start":{"line":370,"column":9},"end":{"line":370,"column":29}},{"start":{"line":370,"column":33},"end":{"line":370,"column":47}},{"start":{"line":371,"column":9},"end":{"line":371,"column":34}},{"start":{"line":371,"column":38},"end":{"line":371,"column":65}}]},"62":{"line":376,"type":"if","locations":[{"start":{"line":376,"column":6},"end":{"line":376,"column":6}},{"start":{"line":376,"column":6},"end":{"line":376,"column":6}}]},"63":{"line":376,"type":"binary-expr","locations":[{"start":{"line":376,"column":10},"end":{"line":376,"column":28}},{"start":{"line":376,"column":32},"end":{"line":376,"column":58}}]},"64":{"line":386,"type":"if","locations":[{"start":{"line":386,"column":6},"end":{"line":386,"column":6}},{"start":{"line":386,"column":6},"end":{"line":386,"column":6}}]}}};
}
__cov_sIM21KhAGhzWP0B7wdkh_A = __cov_sIM21KhAGhzWP0B7wdkh_A['/src/angular-chart.js'];
__cov_sIM21KhAGhzWP0B7wdkh_A.s['1']++;(function(factory){'use strict';__cov_sIM21KhAGhzWP0B7wdkh_A.f['1']++;__cov_sIM21KhAGhzWP0B7wdkh_A.s['2']++;if(typeof exports==='object'){__cov_sIM21KhAGhzWP0B7wdkh_A.b['1'][0]++;__cov_sIM21KhAGhzWP0B7wdkh_A.s['3']++;module.exports=factory(typeof angular!=='undefined'?(__cov_sIM21KhAGhzWP0B7wdkh_A.b['2'][0]++,angular):(__cov_sIM21KhAGhzWP0B7wdkh_A.b['2'][1]++,require('angular')),typeof Chart!=='undefined'?(__cov_sIM21KhAGhzWP0B7wdkh_A.b['3'][0]++,Chart):(__cov_sIM21KhAGhzWP0B7wdkh_A.b['3'][1]++,require('chart.js')));}else{__cov_sIM21KhAGhzWP0B7wdkh_A.b['1'][1]++;__cov_sIM21KhAGhzWP0B7wdkh_A.s['4']++;if((__cov_sIM21KhAGhzWP0B7wdkh_A.b['5'][0]++,typeof define==='function')&&(__cov_sIM21KhAGhzWP0B7wdkh_A.b['5'][1]++,define.amd)){__cov_sIM21KhAGhzWP0B7wdkh_A.b['4'][0]++;__cov_sIM21KhAGhzWP0B7wdkh_A.s['5']++;define(['angular','chart'],factory);}else{__cov_sIM21KhAGhzWP0B7wdkh_A.b['4'][1]++;__cov_sIM21KhAGhzWP0B7wdkh_A.s['6']++;if(typeof angular==='undefined'){__cov_sIM21KhAGhzWP0B7wdkh_A.b['6'][0]++;__cov_sIM21KhAGhzWP0B7wdkh_A.s['7']++;throw new Error('AngularJS framework needs to be included, see https://angularjs.org/');}else{__cov_sIM21KhAGhzWP0B7wdkh_A.b['6'][1]++;__cov_sIM21KhAGhzWP0B7wdkh_A.s['8']++;if(typeof Chart==='undefined'){__cov_sIM21KhAGhzWP0B7wdkh_A.b['7'][0]++;__cov_sIM21KhAGhzWP0B7wdkh_A.s['9']++;throw new Error('Chart.js library needs to be included, see http://jtblin.github.io/angular-chart.js/');}else{__cov_sIM21KhAGhzWP0B7wdkh_A.b['7'][1]++;}}__cov_sIM21KhAGhzWP0B7wdkh_A.s['10']++;factory(angular,Chart);}}}(function(angular,Chart){'use strict';__cov_sIM21KhAGhzWP0B7wdkh_A.f['2']++;__cov_sIM21KhAGhzWP0B7wdkh_A.s['11']++;Chart.defaults.global.multiTooltipTemplate='<%if (datasetLabel){%><%=datasetLabel%>: <%}%><%= value %>';__cov_sIM21KhAGhzWP0B7wdkh_A.s['12']++;Chart.defaults.global.tooltips.mode='label';__cov_sIM21KhAGhzWP0B7wdkh_A.s['13']++;Chart.defaults.global.elements.line.borderWidth=2;__cov_sIM21KhAGhzWP0B7wdkh_A.s['14']++;Chart.defaults.global.elements.rectangle.borderWidth=2;__cov_sIM21KhAGhzWP0B7wdkh_A.s['15']++;Chart.defaults.global.legend.display=false;__cov_sIM21KhAGhzWP0B7wdkh_A.s['16']++;Chart.defaults.global.colors=['#97BBCD','#DCDCDC','#F7464A','#46BFBD','#FDB45C','#949FB1','#4D5360'];__cov_sIM21KhAGhzWP0B7wdkh_A.s['17']++;var useExcanvas=(__cov_sIM21KhAGhzWP0B7wdkh_A.b['8'][0]++,typeof window.G_vmlCanvasManager==='object')&&(__cov_sIM21KhAGhzWP0B7wdkh_A.b['8'][1]++,window.G_vmlCanvasManager!==null)&&(__cov_sIM21KhAGhzWP0B7wdkh_A.b['8'][2]++,typeof window.G_vmlCanvasManager.initElement==='function');__cov_sIM21KhAGhzWP0B7wdkh_A.s['18']++;if(useExcanvas){__cov_sIM21KhAGhzWP0B7wdkh_A.b['9'][0]++;__cov_sIM21KhAGhzWP0B7wdkh_A.s['19']++;Chart.defaults.global.animation=false;}else{__cov_sIM21KhAGhzWP0B7wdkh_A.b['9'][1]++;}__cov_sIM21KhAGhzWP0B7wdkh_A.s['20']++;return angular.module('chart.js',[]).provider('ChartJs',ChartJsProvider).factory('ChartJsFactory',['ChartJs','$timeout',ChartJsFactory]).directive('chartBase',['ChartJsFactory',function(ChartJsFactory){__cov_sIM21KhAGhzWP0B7wdkh_A.f['3']++;__cov_sIM21KhAGhzWP0B7wdkh_A.s['21']++;return new ChartJsFactory();}]).directive('chartLine',['ChartJsFactory',function(ChartJsFactory){__cov_sIM21KhAGhzWP0B7wdkh_A.f['4']++;__cov_sIM21KhAGhzWP0B7wdkh_A.s['22']++;return new ChartJsFactory('line');}]).directive('chartBar',['ChartJsFactory',function(ChartJsFactory){__cov_sIM21KhAGhzWP0B7wdkh_A.f['5']++;__cov_sIM21KhAGhzWP0B7wdkh_A.s['23']++;return new ChartJsFactory('bar');}]).directive('chartHorizontalBar',['ChartJsFactory',function(ChartJsFactory){__cov_sIM21KhAGhzWP0B7wdkh_A.f['6']++;__cov_sIM21KhAGhzWP0B7wdkh_A.s['24']++;return new ChartJsFactory('horizontalBar');}]).directive('chartRadar',['ChartJsFactory',function(ChartJsFactory){__cov_sIM21KhAGhzWP0B7wdkh_A.f['7']++;__cov_sIM21KhAGhzWP0B7wdkh_A.s['25']++;return new ChartJsFactory('radar');}]).directive('chartDoughnut',['ChartJsFactory',function(ChartJsFactory){__cov_sIM21KhAGhzWP0B7wdkh_A.f['8']++;__cov_sIM21KhAGhzWP0B7wdkh_A.s['26']++;return new ChartJsFactory('doughnut');}]).directive('chartPie',['ChartJsFactory',function(ChartJsFactory){__cov_sIM21KhAGhzWP0B7wdkh_A.f['9']++;__cov_sIM21KhAGhzWP0B7wdkh_A.s['27']++;return new ChartJsFactory('pie');}]).directive('chartPolarArea',['ChartJsFactory',function(ChartJsFactory){__cov_sIM21KhAGhzWP0B7wdkh_A.f['10']++;__cov_sIM21KhAGhzWP0B7wdkh_A.s['28']++;return new ChartJsFactory('polarArea');}]).directive('chartBubble',['ChartJsFactory',function(ChartJsFactory){__cov_sIM21KhAGhzWP0B7wdkh_A.f['11']++;__cov_sIM21KhAGhzWP0B7wdkh_A.s['29']++;return new ChartJsFactory('bubble');}]).name;function ChartJsProvider(){__cov_sIM21KhAGhzWP0B7wdkh_A.f['12']++;__cov_sIM21KhAGhzWP0B7wdkh_A.s['31']++;var options={responsive:true};__cov_sIM21KhAGhzWP0B7wdkh_A.s['32']++;var ChartJs={Chart:Chart,getOptions:function(type){__cov_sIM21KhAGhzWP0B7wdkh_A.f['13']++;__cov_sIM21KhAGhzWP0B7wdkh_A.s['33']++;var typeOptions=(__cov_sIM21KhAGhzWP0B7wdkh_A.b['10'][0]++,type)&&(__cov_sIM21KhAGhzWP0B7wdkh_A.b['10'][1]++,options[type])||(__cov_sIM21KhAGhzWP0B7wdkh_A.b['10'][2]++,{});__cov_sIM21KhAGhzWP0B7wdkh_A.s['34']++;return angular.extend({},options,typeOptions);}};__cov_sIM21KhAGhzWP0B7wdkh_A.s['35']++;this.setOptions=function(type,customOptions){__cov_sIM21KhAGhzWP0B7wdkh_A.f['14']++;__cov_sIM21KhAGhzWP0B7wdkh_A.s['36']++;if(!customOptions){__cov_sIM21KhAGhzWP0B7wdkh_A.b['11'][0]++;__cov_sIM21KhAGhzWP0B7wdkh_A.s['37']++;customOptions=type;__cov_sIM21KhAGhzWP0B7wdkh_A.s['38']++;options=angular.merge(options,customOptions);}else{__cov_sIM21KhAGhzWP0B7wdkh_A.b['11'][1]++;__cov_sIM21KhAGhzWP0B7wdkh_A.s['39']++;options[type]=angular.merge((__cov_sIM21KhAGhzWP0B7wdkh_A.b['12'][0]++,options[type])||(__cov_sIM21KhAGhzWP0B7wdkh_A.b['12'][1]++,{}),customOptions);}__cov_sIM21KhAGhzWP0B7wdkh_A.s['40']++;angular.merge(ChartJs.Chart.defaults,options);};__cov_sIM21KhAGhzWP0B7wdkh_A.s['41']++;this.$get=function(){__cov_sIM21KhAGhzWP0B7wdkh_A.f['15']++;__cov_sIM21KhAGhzWP0B7wdkh_A.s['42']++;return ChartJs;};}function ChartJsFactory(ChartJs,$timeout){__cov_sIM21KhAGhzWP0B7wdkh_A.f['16']++;__cov_sIM21KhAGhzWP0B7wdkh_A.s['44']++;return function chart(type){__cov_sIM21KhAGhzWP0B7wdkh_A.f['17']++;__cov_sIM21KhAGhzWP0B7wdkh_A.s['45']++;return{restrict:'CA',scope:{chartGetColor:'=?',chartType:'=',chartData:'=?',chartLabels:'=?',chartOptions:'=?',chartSeries:'=?',chartColors:'=?',chartClick:'=?',chartHover:'=?',chartDatasetOverride:'=?'},link:function(scope,elem){__cov_sIM21KhAGhzWP0B7wdkh_A.f['18']++;__cov_sIM21KhAGhzWP0B7wdkh_A.s['46']++;if(useExcanvas){__cov_sIM21KhAGhzWP0B7wdkh_A.b['13'][0]++;__cov_sIM21KhAGhzWP0B7wdkh_A.s['47']++;window.G_vmlCanvasManager.initElement(elem[0]);}else{__cov_sIM21KhAGhzWP0B7wdkh_A.b['13'][1]++;}__cov_sIM21KhAGhzWP0B7wdkh_A.s['48']++;scope.$watch('chartData',watchData,true);__cov_sIM21KhAGhzWP0B7wdkh_A.s['49']++;scope.$watch('chartSeries',watchOther,true);__cov_sIM21KhAGhzWP0B7wdkh_A.s['50']++;scope.$watch('chartLabels',watchOther,true);__cov_sIM21KhAGhzWP0B7wdkh_A.s['51']++;scope.$watch('chartOptions',watchOther,true);__cov_sIM21KhAGhzWP0B7wdkh_A.s['52']++;scope.$watch('chartColors',watchOther,true);__cov_sIM21KhAGhzWP0B7wdkh_A.s['53']++;scope.$watch('chartDatasetOverride',watchOther,true);__cov_sIM21KhAGhzWP0B7wdkh_A.s['54']++;scope.$watch('chartType',watchType,false);__cov_sIM21KhAGhzWP0B7wdkh_A.s['55']++;scope.$on('$destroy',function(){__cov_sIM21KhAGhzWP0B7wdkh_A.f['19']++;__cov_sIM21KhAGhzWP0B7wdkh_A.s['56']++;destroyChart(scope);});__cov_sIM21KhAGhzWP0B7wdkh_A.s['57']++;scope.$on('$resize',function(){__cov_sIM21KhAGhzWP0B7wdkh_A.f['20']++;__cov_sIM21KhAGhzWP0B7wdkh_A.s['58']++;if(scope.chart){__cov_sIM21KhAGhzWP0B7wdkh_A.b['14'][0]++;__cov_sIM21KhAGhzWP0B7wdkh_A.s['59']++;scope.chart.resize();}else{__cov_sIM21KhAGhzWP0B7wdkh_A.b['14'][1]++;}});function watchData(newVal,oldVal){__cov_sIM21KhAGhzWP0B7wdkh_A.f['21']++;__cov_sIM21KhAGhzWP0B7wdkh_A.s['61']++;if((__cov_sIM21KhAGhzWP0B7wdkh_A.b['16'][0]++,!newVal)||(__cov_sIM21KhAGhzWP0B7wdkh_A.b['16'][1]++,!newVal.length)||(__cov_sIM21KhAGhzWP0B7wdkh_A.b['16'][2]++,Array.isArray(newVal[0]))&&(__cov_sIM21KhAGhzWP0B7wdkh_A.b['16'][3]++,!newVal[0].length)){__cov_sIM21KhAGhzWP0B7wdkh_A.b['15'][0]++;__cov_sIM21KhAGhzWP0B7wdkh_A.s['62']++;destroyChart(scope);__cov_sIM21KhAGhzWP0B7wdkh_A.s['63']++;return;}else{__cov_sIM21KhAGhzWP0B7wdkh_A.b['15'][1]++;}__cov_sIM21KhAGhzWP0B7wdkh_A.s['64']++;var chartType=(__cov_sIM21KhAGhzWP0B7wdkh_A.b['17'][0]++,type)||(__cov_sIM21KhAGhzWP0B7wdkh_A.b['17'][1]++,scope.chartType);__cov_sIM21KhAGhzWP0B7wdkh_A.s['65']++;if(!chartType){__cov_sIM21KhAGhzWP0B7wdkh_A.b['18'][0]++;__cov_sIM21KhAGhzWP0B7wdkh_A.s['66']++;return;}else{__cov_sIM21KhAGhzWP0B7wdkh_A.b['18'][1]++;}__cov_sIM21KhAGhzWP0B7wdkh_A.s['67']++;if((__cov_sIM21KhAGhzWP0B7wdkh_A.b['20'][0]++,scope.chart)&&(__cov_sIM21KhAGhzWP0B7wdkh_A.b['20'][1]++,canUpdateChart(newVal,oldVal))){__cov_sIM21KhAGhzWP0B7wdkh_A.b['19'][0]++;__cov_sIM21KhAGhzWP0B7wdkh_A.s['68']++;return updateChart(newVal,scope);}else{__cov_sIM21KhAGhzWP0B7wdkh_A.b['19'][1]++;}__cov_sIM21KhAGhzWP0B7wdkh_A.s['69']++;createChart(chartType,scope,elem);}function watchOther(newVal,oldVal){__cov_sIM21KhAGhzWP0B7wdkh_A.f['22']++;__cov_sIM21KhAGhzWP0B7wdkh_A.s['71']++;if(isEmpty(newVal)){__cov_sIM21KhAGhzWP0B7wdkh_A.b['21'][0]++;__cov_sIM21KhAGhzWP0B7wdkh_A.s['72']++;return;}else{__cov_sIM21KhAGhzWP0B7wdkh_A.b['21'][1]++;}__cov_sIM21KhAGhzWP0B7wdkh_A.s['73']++;if(angular.equals(newVal,oldVal)){__cov_sIM21KhAGhzWP0B7wdkh_A.b['22'][0]++;__cov_sIM21KhAGhzWP0B7wdkh_A.s['74']++;return;}else{__cov_sIM21KhAGhzWP0B7wdkh_A.b['22'][1]++;}__cov_sIM21KhAGhzWP0B7wdkh_A.s['75']++;var chartType=(__cov_sIM21KhAGhzWP0B7wdkh_A.b['23'][0]++,type)||(__cov_sIM21KhAGhzWP0B7wdkh_A.b['23'][1]++,scope.chartType);__cov_sIM21KhAGhzWP0B7wdkh_A.s['76']++;if(!chartType){__cov_sIM21KhAGhzWP0B7wdkh_A.b['24'][0]++;__cov_sIM21KhAGhzWP0B7wdkh_A.s['77']++;return;}else{__cov_sIM21KhAGhzWP0B7wdkh_A.b['24'][1]++;}__cov_sIM21KhAGhzWP0B7wdkh_A.s['78']++;createChart(chartType,scope,elem);}function watchType(newVal,oldVal){__cov_sIM21KhAGhzWP0B7wdkh_A.f['23']++;__cov_sIM21KhAGhzWP0B7wdkh_A.s['80']++;if(isEmpty(newVal)){__cov_sIM21KhAGhzWP0B7wdkh_A.b['25'][0]++;__cov_sIM21KhAGhzWP0B7wdkh_A.s['81']++;return;}else{__cov_sIM21KhAGhzWP0B7wdkh_A.b['25'][1]++;}__cov_sIM21KhAGhzWP0B7wdkh_A.s['82']++;if(angular.equals(newVal,oldVal)){__cov_sIM21KhAGhzWP0B7wdkh_A.b['26'][0]++;__cov_sIM21KhAGhzWP0B7wdkh_A.s['83']++;return;}else{__cov_sIM21KhAGhzWP0B7wdkh_A.b['26'][1]++;}__cov_sIM21KhAGhzWP0B7wdkh_A.s['84']++;createChart(newVal,scope,elem);}}};};function createChart(type,scope,elem){__cov_sIM21KhAGhzWP0B7wdkh_A.f['24']++;__cov_sIM21KhAGhzWP0B7wdkh_A.s['86']++;var options=getChartOptions(type,scope);__cov_sIM21KhAGhzWP0B7wdkh_A.s['87']++;if((__cov_sIM21KhAGhzWP0B7wdkh_A.b['28'][0]++,!hasData(scope))||(__cov_sIM21KhAGhzWP0B7wdkh_A.b['28'][1]++,!canDisplay(type,scope,elem,options))){__cov_sIM21KhAGhzWP0B7wdkh_A.b['27'][0]++;__cov_sIM21KhAGhzWP0B7wdkh_A.s['88']++;return;}else{__cov_sIM21KhAGhzWP0B7wdkh_A.b['27'][1]++;}__cov_sIM21KhAGhzWP0B7wdkh_A.s['89']++;var cvs=elem[0];__cov_sIM21KhAGhzWP0B7wdkh_A.s['90']++;var ctx=cvs.getContext('2d');__cov_sIM21KhAGhzWP0B7wdkh_A.s['91']++;scope.chartGetColor=getChartColorFn(scope);__cov_sIM21KhAGhzWP0B7wdkh_A.s['92']++;var data=getChartData(type,scope);__cov_sIM21KhAGhzWP0B7wdkh_A.s['93']++;destroyChart(scope);__cov_sIM21KhAGhzWP0B7wdkh_A.s['94']++;scope.chart=new ChartJs.Chart(ctx,{type:type,data:data,options:options});__cov_sIM21KhAGhzWP0B7wdkh_A.s['95']++;scope.$emit('chart-create',scope.chart);__cov_sIM21KhAGhzWP0B7wdkh_A.s['96']++;bindEvents(cvs,scope);}function canUpdateChart(newVal,oldVal){__cov_sIM21KhAGhzWP0B7wdkh_A.f['25']++;__cov_sIM21KhAGhzWP0B7wdkh_A.s['98']++;if((__cov_sIM21KhAGhzWP0B7wdkh_A.b['30'][0]++,newVal)&&(__cov_sIM21KhAGhzWP0B7wdkh_A.b['30'][1]++,oldVal)&&(__cov_sIM21KhAGhzWP0B7wdkh_A.b['30'][2]++,newVal.length)&&(__cov_sIM21KhAGhzWP0B7wdkh_A.b['30'][3]++,oldVal.length)){__cov_sIM21KhAGhzWP0B7wdkh_A.b['29'][0]++;__cov_sIM21KhAGhzWP0B7wdkh_A.s['99']++;return Array.isArray(newVal[0])?(__cov_sIM21KhAGhzWP0B7wdkh_A.b['31'][0]++,(__cov_sIM21KhAGhzWP0B7wdkh_A.b['32'][0]++,newVal.length===oldVal.length)&&(__cov_sIM21KhAGhzWP0B7wdkh_A.b['32'][1]++,newVal.every(function(element,index){__cov_sIM21KhAGhzWP0B7wdkh_A.f['26']++;__cov_sIM21KhAGhzWP0B7wdkh_A.s['100']++;return element.length===oldVal[index].length;}))):(__cov_sIM21KhAGhzWP0B7wdkh_A.b['31'][1]++,oldVal.reduce(sum,0)>0?(__cov_sIM21KhAGhzWP0B7wdkh_A.b['33'][0]++,newVal.length===oldVal.length):(__cov_sIM21KhAGhzWP0B7wdkh_A.b['33'][1]++,false));}else{__cov_sIM21KhAGhzWP0B7wdkh_A.b['29'][1]++;}__cov_sIM21KhAGhzWP0B7wdkh_A.s['101']++;return false;}function sum(carry,val){__cov_sIM21KhAGhzWP0B7wdkh_A.f['27']++;__cov_sIM21KhAGhzWP0B7wdkh_A.s['103']++;return carry+val;}function getEventHandler(scope,action,triggerOnlyOnChange){__cov_sIM21KhAGhzWP0B7wdkh_A.f['28']++;__cov_sIM21KhAGhzWP0B7wdkh_A.s['105']++;var lastState={point:void 0,points:void 0};__cov_sIM21KhAGhzWP0B7wdkh_A.s['106']++;return function(evt){__cov_sIM21KhAGhzWP0B7wdkh_A.f['29']++;__cov_sIM21KhAGhzWP0B7wdkh_A.s['107']++;var atEvent=(__cov_sIM21KhAGhzWP0B7wdkh_A.b['34'][0]++,scope.chart.getElementAtEvent)||(__cov_sIM21KhAGhzWP0B7wdkh_A.b['34'][1]++,scope.chart.getPointAtEvent);__cov_sIM21KhAGhzWP0B7wdkh_A.s['108']++;var atEvents=(__cov_sIM21KhAGhzWP0B7wdkh_A.b['35'][0]++,scope.chart.getElementsAtEvent)||(__cov_sIM21KhAGhzWP0B7wdkh_A.b['35'][1]++,scope.chart.getPointsAtEvent);__cov_sIM21KhAGhzWP0B7wdkh_A.s['109']++;if(atEvents){__cov_sIM21KhAGhzWP0B7wdkh_A.b['36'][0]++;__cov_sIM21KhAGhzWP0B7wdkh_A.s['110']++;var points=atEvents.call(scope.chart,evt);__cov_sIM21KhAGhzWP0B7wdkh_A.s['111']++;var point=atEvent?(__cov_sIM21KhAGhzWP0B7wdkh_A.b['37'][0]++,atEvent.call(scope.chart,evt)[0]):(__cov_sIM21KhAGhzWP0B7wdkh_A.b['37'][1]++,void 0);__cov_sIM21KhAGhzWP0B7wdkh_A.s['112']++;if((__cov_sIM21KhAGhzWP0B7wdkh_A.b['39'][0]++,triggerOnlyOnChange===false)||(__cov_sIM21KhAGhzWP0B7wdkh_A.b['39'][1]++,!angular.equals(lastState.points,points))&&(__cov_sIM21KhAGhzWP0B7wdkh_A.b['39'][2]++,!angular.equals(lastState.point,point))){__cov_sIM21KhAGhzWP0B7wdkh_A.b['38'][0]++;__cov_sIM21KhAGhzWP0B7wdkh_A.s['113']++;lastState.point=point;__cov_sIM21KhAGhzWP0B7wdkh_A.s['114']++;lastState.points=points;__cov_sIM21KhAGhzWP0B7wdkh_A.s['115']++;scope[action](points,evt,point);}else{__cov_sIM21KhAGhzWP0B7wdkh_A.b['38'][1]++;}}else{__cov_sIM21KhAGhzWP0B7wdkh_A.b['36'][1]++;}};}function getColors(type,scope){__cov_sIM21KhAGhzWP0B7wdkh_A.f['30']++;__cov_sIM21KhAGhzWP0B7wdkh_A.s['117']++;var colors=angular.copy((__cov_sIM21KhAGhzWP0B7wdkh_A.b['40'][0]++,scope.chartColors)||(__cov_sIM21KhAGhzWP0B7wdkh_A.b['40'][1]++,ChartJs.getOptions(type).chartColors)||(__cov_sIM21KhAGhzWP0B7wdkh_A.b['40'][2]++,Chart.defaults.global.colors));__cov_sIM21KhAGhzWP0B7wdkh_A.s['118']++;var notEnoughColors=colors.length<scope.chartData.length;__cov_sIM21KhAGhzWP0B7wdkh_A.s['119']++;while(colors.length<scope.chartData.length){__cov_sIM21KhAGhzWP0B7wdkh_A.s['120']++;colors.push(scope.chartGetColor());}__cov_sIM21KhAGhzWP0B7wdkh_A.s['121']++;if(notEnoughColors){__cov_sIM21KhAGhzWP0B7wdkh_A.b['41'][0]++;__cov_sIM21KhAGhzWP0B7wdkh_A.s['122']++;scope.chartColors=colors;}else{__cov_sIM21KhAGhzWP0B7wdkh_A.b['41'][1]++;}__cov_sIM21KhAGhzWP0B7wdkh_A.s['123']++;return colors.map(convertColor);}function convertColor(color){__cov_sIM21KhAGhzWP0B7wdkh_A.f['31']++;__cov_sIM21KhAGhzWP0B7wdkh_A.s['125']++;if((__cov_sIM21KhAGhzWP0B7wdkh_A.b['43'][0]++,typeof color==='string')&&(__cov_sIM21KhAGhzWP0B7wdkh_A.b['43'][1]++,color[0]==='r')){__cov_sIM21KhAGhzWP0B7wdkh_A.b['42'][0]++;__cov_sIM21KhAGhzWP0B7wdkh_A.s['126']++;return getColor(rgbStringToRgb(color));}else{__cov_sIM21KhAGhzWP0B7wdkh_A.b['42'][1]++;}__cov_sIM21KhAGhzWP0B7wdkh_A.s['127']++;if((__cov_sIM21KhAGhzWP0B7wdkh_A.b['45'][0]++,typeof color==='string')&&(__cov_sIM21KhAGhzWP0B7wdkh_A.b['45'][1]++,color[0]==='#')){__cov_sIM21KhAGhzWP0B7wdkh_A.b['44'][0]++;__cov_sIM21KhAGhzWP0B7wdkh_A.s['128']++;return getColor(hexToRgb(color.substr(1)));}else{__cov_sIM21KhAGhzWP0B7wdkh_A.b['44'][1]++;}__cov_sIM21KhAGhzWP0B7wdkh_A.s['129']++;if((__cov_sIM21KhAGhzWP0B7wdkh_A.b['47'][0]++,typeof color==='object')&&(__cov_sIM21KhAGhzWP0B7wdkh_A.b['47'][1]++,color!==null)){__cov_sIM21KhAGhzWP0B7wdkh_A.b['46'][0]++;__cov_sIM21KhAGhzWP0B7wdkh_A.s['130']++;return color;}else{__cov_sIM21KhAGhzWP0B7wdkh_A.b['46'][1]++;}__cov_sIM21KhAGhzWP0B7wdkh_A.s['131']++;return getRandomColor();}function getRandomColor(){__cov_sIM21KhAGhzWP0B7wdkh_A.f['32']++;__cov_sIM21KhAGhzWP0B7wdkh_A.s['133']++;var color=[getRandomInt(0,255),getRandomInt(0,255),getRandomInt(0,255)];__cov_sIM21KhAGhzWP0B7wdkh_A.s['134']++;return getColor(color);}function getColor(color){__cov_sIM21KhAGhzWP0B7wdkh_A.f['33']++;__cov_sIM21KhAGhzWP0B7wdkh_A.s['136']++;var alpha=(__cov_sIM21KhAGhzWP0B7wdkh_A.b['48'][0]++,color[3])||(__cov_sIM21KhAGhzWP0B7wdkh_A.b['48'][1]++,1);__cov_sIM21KhAGhzWP0B7wdkh_A.s['137']++;color=color.slice(0,3);__cov_sIM21KhAGhzWP0B7wdkh_A.s['138']++;return{backgroundColor:rgba(color,0.2),pointBackgroundColor:rgba(color,alpha),pointHoverBackgroundColor:rgba(color,0.8),borderColor:rgba(color,alpha),pointBorderColor:'#fff',pointHoverBorderColor:rgba(color,alpha)};}function getRandomInt(min,max){__cov_sIM21KhAGhzWP0B7wdkh_A.f['34']++;__cov_sIM21KhAGhzWP0B7wdkh_A.s['140']++;return Math.floor(Math.random()*(max-min+1))+min;}function rgba(color,alpha){__cov_sIM21KhAGhzWP0B7wdkh_A.f['35']++;__cov_sIM21KhAGhzWP0B7wdkh_A.s['142']++;return useExcanvas?(__cov_sIM21KhAGhzWP0B7wdkh_A.b['49'][0]++,'rgb('+color.join(',')+')'):(__cov_sIM21KhAGhzWP0B7wdkh_A.b['49'][1]++,'rgba('+color.concat(alpha).join(',')+')');}function hexToRgb(hex){__cov_sIM21KhAGhzWP0B7wdkh_A.f['36']++;__cov_sIM21KhAGhzWP0B7wdkh_A.s['144']++;var bigint=parseInt(hex,16),r=bigint>>16&255,g=bigint>>8&255,b=bigint&255;__cov_sIM21KhAGhzWP0B7wdkh_A.s['145']++;return[r,g,b];}function rgbStringToRgb(color){__cov_sIM21KhAGhzWP0B7wdkh_A.f['37']++;__cov_sIM21KhAGhzWP0B7wdkh_A.s['147']++;var match=color.match(/^rgba?\(([\d,.]+)\)$/);__cov_sIM21KhAGhzWP0B7wdkh_A.s['148']++;if(!match){__cov_sIM21KhAGhzWP0B7wdkh_A.b['50'][0]++;__cov_sIM21KhAGhzWP0B7wdkh_A.s['149']++;throw new Error('Cannot parse rgb value');}else{__cov_sIM21KhAGhzWP0B7wdkh_A.b['50'][1]++;}__cov_sIM21KhAGhzWP0B7wdkh_A.s['150']++;color=match[1].split(',');__cov_sIM21KhAGhzWP0B7wdkh_A.s['151']++;return color.map(Number);}function hasData(scope){__cov_sIM21KhAGhzWP0B7wdkh_A.f['38']++;__cov_sIM21KhAGhzWP0B7wdkh_A.s['153']++;return(__cov_sIM21KhAGhzWP0B7wdkh_A.b['51'][0]++,scope.chartData)&&(__cov_sIM21KhAGhzWP0B7wdkh_A.b['51'][1]++,scope.chartData.length);}function getChartColorFn(scope){__cov_sIM21KhAGhzWP0B7wdkh_A.f['39']++;__cov_sIM21KhAGhzWP0B7wdkh_A.s['155']++;return typeof scope.chartGetColor==='function'?(__cov_sIM21KhAGhzWP0B7wdkh_A.b['52'][0]++,scope.chartGetColor):(__cov_sIM21KhAGhzWP0B7wdkh_A.b['52'][1]++,getRandomColor);}function getChartData(type,scope){__cov_sIM21KhAGhzWP0B7wdkh_A.f['40']++;__cov_sIM21KhAGhzWP0B7wdkh_A.s['157']++;var colors=getColors(type,scope);__cov_sIM21KhAGhzWP0B7wdkh_A.s['158']++;return Array.isArray(scope.chartData[0])?(__cov_sIM21KhAGhzWP0B7wdkh_A.b['53'][0]++,getDataSets(scope.chartLabels,scope.chartData,(__cov_sIM21KhAGhzWP0B7wdkh_A.b['54'][0]++,scope.chartSeries)||(__cov_sIM21KhAGhzWP0B7wdkh_A.b['54'][1]++,[]),colors,scope.chartDatasetOverride)):(__cov_sIM21KhAGhzWP0B7wdkh_A.b['53'][1]++,getData(scope.chartLabels,scope.chartData,colors,scope.chartDatasetOverride));}function getDataSets(labels,data,series,colors,datasetOverride){__cov_sIM21KhAGhzWP0B7wdkh_A.f['41']++;__cov_sIM21KhAGhzWP0B7wdkh_A.s['160']++;return{labels:labels,datasets:data.map(function(item,i){__cov_sIM21KhAGhzWP0B7wdkh_A.f['42']++;__cov_sIM21KhAGhzWP0B7wdkh_A.s['161']++;var dataset=angular.extend({},colors[i],{label:series[i],data:item});__cov_sIM21KhAGhzWP0B7wdkh_A.s['162']++;if((__cov_sIM21KhAGhzWP0B7wdkh_A.b['56'][0]++,datasetOverride)&&(__cov_sIM21KhAGhzWP0B7wdkh_A.b['56'][1]++,datasetOverride.length>=i)){__cov_sIM21KhAGhzWP0B7wdkh_A.b['55'][0]++;__cov_sIM21KhAGhzWP0B7wdkh_A.s['163']++;angular.merge(dataset,datasetOverride[i]);}else{__cov_sIM21KhAGhzWP0B7wdkh_A.b['55'][1]++;}__cov_sIM21KhAGhzWP0B7wdkh_A.s['164']++;return dataset;})};}function getData(labels,data,colors,datasetOverride){__cov_sIM21KhAGhzWP0B7wdkh_A.f['43']++;__cov_sIM21KhAGhzWP0B7wdkh_A.s['166']++;var dataset={labels:labels,datasets:[{data:data,backgroundColor:colors.map(function(color){__cov_sIM21KhAGhzWP0B7wdkh_A.f['44']++;__cov_sIM21KhAGhzWP0B7wdkh_A.s['167']++;return color.pointBackgroundColor;}),hoverBackgroundColor:colors.map(function(color){__cov_sIM21KhAGhzWP0B7wdkh_A.f['45']++;__cov_sIM21KhAGhzWP0B7wdkh_A.s['168']++;return color.backgroundColor;})}]};__cov_sIM21KhAGhzWP0B7wdkh_A.s['169']++;if(datasetOverride){__cov_sIM21KhAGhzWP0B7wdkh_A.b['57'][0]++;__cov_sIM21KhAGhzWP0B7wdkh_A.s['170']++;angular.merge(dataset.datasets[0],datasetOverride);}else{__cov_sIM21KhAGhzWP0B7wdkh_A.b['57'][1]++;}__cov_sIM21KhAGhzWP0B7wdkh_A.s['171']++;return dataset;}function getChartOptions(type,scope){__cov_sIM21KhAGhzWP0B7wdkh_A.f['46']++;__cov_sIM21KhAGhzWP0B7wdkh_A.s['173']++;return angular.extend({},ChartJs.getOptions(type),scope.chartOptions);}function bindEvents(cvs,scope){__cov_sIM21KhAGhzWP0B7wdkh_A.f['47']++;__cov_sIM21KhAGhzWP0B7wdkh_A.s['175']++;cvs.onclick=scope.chartClick?(__cov_sIM21KhAGhzWP0B7wdkh_A.b['58'][0]++,getEventHandler(scope,'chartClick',false)):(__cov_sIM21KhAGhzWP0B7wdkh_A.b['58'][1]++,angular.noop);__cov_sIM21KhAGhzWP0B7wdkh_A.s['176']++;cvs.onmousemove=scope.chartHover?(__cov_sIM21KhAGhzWP0B7wdkh_A.b['59'][0]++,getEventHandler(scope,'chartHover',true)):(__cov_sIM21KhAGhzWP0B7wdkh_A.b['59'][1]++,angular.noop);}function updateChart(values,scope){__cov_sIM21KhAGhzWP0B7wdkh_A.f['48']++;__cov_sIM21KhAGhzWP0B7wdkh_A.s['178']++;if(Array.isArray(scope.chartData[0])){__cov_sIM21KhAGhzWP0B7wdkh_A.b['60'][0]++;__cov_sIM21KhAGhzWP0B7wdkh_A.s['179']++;scope.chart.data.datasets.forEach(function(dataset,i){__cov_sIM21KhAGhzWP0B7wdkh_A.f['49']++;__cov_sIM21KhAGhzWP0B7wdkh_A.s['180']++;dataset.data=values[i];});}else{__cov_sIM21KhAGhzWP0B7wdkh_A.b['60'][1]++;__cov_sIM21KhAGhzWP0B7wdkh_A.s['181']++;scope.chart.data.datasets[0].data=values;}__cov_sIM21KhAGhzWP0B7wdkh_A.s['182']++;scope.chart.update();__cov_sIM21KhAGhzWP0B7wdkh_A.s['183']++;scope.$emit('chart-update',scope.chart);}function isEmpty(value){__cov_sIM21KhAGhzWP0B7wdkh_A.f['50']++;__cov_sIM21KhAGhzWP0B7wdkh_A.s['185']++;return(__cov_sIM21KhAGhzWP0B7wdkh_A.b['61'][0]++,!value)||(__cov_sIM21KhAGhzWP0B7wdkh_A.b['61'][1]++,Array.isArray(value))&&(__cov_sIM21KhAGhzWP0B7wdkh_A.b['61'][2]++,!value.length)||(__cov_sIM21KhAGhzWP0B7wdkh_A.b['61'][3]++,typeof value==='object')&&(__cov_sIM21KhAGhzWP0B7wdkh_A.b['61'][4]++,!Object.keys(value).length);}function canDisplay(type,scope,elem,options){__cov_sIM21KhAGhzWP0B7wdkh_A.f['51']++;__cov_sIM21KhAGhzWP0B7wdkh_A.s['187']++;if((__cov_sIM21KhAGhzWP0B7wdkh_A.b['63'][0]++,options.responsive)&&(__cov_sIM21KhAGhzWP0B7wdkh_A.b['63'][1]++,elem[0].clientHeight===0)){__cov_sIM21KhAGhzWP0B7wdkh_A.b['62'][0]++;__cov_sIM21KhAGhzWP0B7wdkh_A.s['188']++;$timeout(function(){__cov_sIM21KhAGhzWP0B7wdkh_A.f['52']++;__cov_sIM21KhAGhzWP0B7wdkh_A.s['189']++;createChart(type,scope,elem);},50,false);__cov_sIM21KhAGhzWP0B7wdkh_A.s['190']++;return false;}else{__cov_sIM21KhAGhzWP0B7wdkh_A.b['62'][1]++;}__cov_sIM21KhAGhzWP0B7wdkh_A.s['191']++;return true;}function destroyChart(scope){__cov_sIM21KhAGhzWP0B7wdkh_A.f['53']++;__cov_sIM21KhAGhzWP0B7wdkh_A.s['193']++;if(!scope.chart){__cov_sIM21KhAGhzWP0B7wdkh_A.b['64'][0]++;__cov_sIM21KhAGhzWP0B7wdkh_A.s['194']++;return;}else{__cov_sIM21KhAGhzWP0B7wdkh_A.b['64'][1]++;}__cov_sIM21KhAGhzWP0B7wdkh_A.s['195']++;scope.chart.destroy();__cov_sIM21KhAGhzWP0B7wdkh_A.s['196']++;scope.$emit('chart-destroy',scope.chart);}}}));
