# Supplementary material for: InDEx: Open Source iOS and Android Software for Self-Reporting and Monitoring of Alcohol Consumption
Source: J Open Res Softw. Author manuscript; Available in PMC 2018 May 21. (PMC5961935; doi:10.5334/jors.207)
Supplement: Source Code [file NIHMS77548-supplement-Source_Code.zip › www/lib/angular-chart.js/test/support/setup.js]

/*jshint node:true*/
(function () {
  'use strict';

  var chai = require('chai');
  global.chai = chai;
  global.should = chai.should();
  global.expect = chai.expect;
  global.assert = chai.assert;

})();
