# Supplementary material for: InDEx: Open Source iOS and Android Software for Self-Reporting and Monitoring of Alcohol Consumption
Source: J Open Res Softw. Author manuscript; Available in PMC 2018 May 21. (PMC5961935; doi:10.5334/jors.207)
Supplement: Source Code [file NIHMS77548-supplement-Source_Code.zip › www/lib/angular-chart.js/tmp/bower_components/chart.js/bower.json]

{
  "name": "chart.js",
  "description": "Simple HTML5 charts using the canvas element.",
  "homepage": "http://www.chartjs.org",
  "license": "MIT",
  "version": "2.3.0",
  "main": "./dist/Chart.js"
}
