# Supplementary material for: InDEx: Open Source iOS and Android Software for Self-Reporting and Monitoring of Alcohol Consumption
Source: J Open Res Softw. Author manuscript; Available in PMC 2018 May 21. (PMC5961935; doi:10.5334/jors.207)
Supplement: Source Code [file NIHMS77548-supplement-Source_Code.zip › www/lib/angular-chart.js/tmp/bower_components/chart.js/composer.json]

{
    "name": "nnnick/chartjs",
    "type": "library",
    "description": "Simple HTML5 charts using the canvas element.",
    "keywords": [
        "chart",
        "js"
    ],
    "homepage": "http://www.chartjs.org/",
    "license": "MIT",
    "authors": [
        {
            "name": "NICK DOWNIE",
            "email": "hello@nickdownie.com"
        }
    ],
    "require": {
        "php": ">=5.3.3"
    },
    "minimum-stability": "stable",
    "extra": {
        "branch-alias": {
            "release/2.0": "v2.0-dev"
        }
    }
}
