# Supplementary material for: InDEx: Open Source iOS and Android Software for Self-Reporting and Monitoring of Alcohol Consumption
Source: J Open Res Softw. Author manuscript; Available in PMC 2018 May 21. (PMC5961935; doi:10.5334/jors.207)
Supplement: Source Code [file NIHMS77548-supplement-Source_Code.zip › www/lib/angular-chart.js/tmp/bower_components/chart.js/dist/Chart.bundle.js]

/*!
 * Chart.js
 * http://chartjs.org/
 * Version: 2.3.0
 *
 * Copyright 2016 Nick Downie
 * Released under the MIT license
 * https://github.com/chartjs/Chart.js/blob/master/LICENSE.md
 */
(function(f){if(typeof exports==="object"&&typeof module!=="undefined"){module.exports=f()}else if(typeof define==="function"&&define.amd){define([],f)}else{var g;if(typeof window!=="undefined"){g=window}else if(typeof global!=="undefined"){g=global}else if(typeof self!=="undefined"){g=self}else{g=this}g.Chart = f()}})(function(){var define,module,exports;return (function e(t,n,r){function s(o,u){if(!n[o]){if(!t[o]){var a=typeof require=="function"&&require;if(!u&&a)return a(o,!0);if(i)return i(o,!0);var f=new Error("Cannot find module '"+o+"'");throw f.code="MODULE_NOT_FOUND",f}var l=n[o]={exports:{}};t[o][0].call(l.exports,function(e){var n=t[o][1][e];return s(n?n:e)},l,l.exports,e,t,n,r)}return n[o].exports}var i=typeof require=="function"&&require;for(var o=0;o<r.length;o++)s(r[o]);return s})({1:[function(require,module,exports){
/* MIT license */
var colorNames = require(5);

module.exports = {
   getRgba: getRgba,
   getHsla: getHsla,
   getRgb: getRgb,
   getHsl: getHsl,
   getHwb: getHwb,
   getAlpha: getAlpha,

   hexString: hexString,
   rgbString: rgbString,
   rgbaString: rgbaString,
   percentString: percentString,
   percentaString: percentaString,
   hslString: hslString,
   hslaString: hslaString,
   hwbString: hwbString,
   keyword: keyword
}

function getRgba(string) {
   if (!string) {
      return;
   }
   var abbr =  /^#([a-fA-F0-9]{3})$/,
       hex =  /^#([a-fA-F0-9]{6})$/,
       rgba = /^rgba?\(\s*([+-]?\d+)\s*,\s*([+-]?\d+)\s*,\s*([+-]?\d+)\s*(?:,\s*([+-]?[\d\.]+)\s*)?\)$/,
       per = /^rgba?\(\s*([+-]?[\d\.]+)\%\s*,\s*([+-]?[\d\.]+)\%\s*,\s*([+-]?[\d\.]+)\%\s*(?:,\s*([+-]?[\d\.]+)\s*)?\)$/,
       keyword = /(\w+)/;

   var rgb = [0, 0, 0],
       a = 1,
       match = string.match(abbr);
   if (match) {
      match = match[1];
      for (var i = 0; i < rgb.length; i++) {
         rgb[i] = parseInt(match[i] + match[i], 16);
      }
   }
   else if (match = string.match(hex)) {
      match = match[1];
      for (var i = 0; i < rgb.length; i++) {
         rgb[i] = parseInt(match.slice(i * 2, i * 2 + 2), 16);
      }
   }
   else if (match = string.match(rgba)) {
      for (var i = 0; i < rgb.length; i++) {
         rgb[i] = parseInt(match[i + 1]);
      }
      a = parseFloat(match[4]);
   }
   else if (match = string.match(per)) {
      for (var i = 0; i < rgb.length; i++) {
         rgb[i] = Math.round(parseFloat(match[i + 1]) * 2.55);
      }
      a = parseFloat(match[4]);
   }
   else if (match = string.match(keyword)) {
      if (match[1] == "transparent") {
         return [0, 0, 0, 0];
      }
      rgb = colorNames[match[1]];
      if (!rgb) {
         return;
      }
   }

   for (var i = 0; i < rgb.length; i++) {
      rgb[i] = scale(rgb[i], 0, 255);
   }
   if (!a && a != 0) {
      a = 1;
   }
   else {
      a = scale(a, 0, 1);
   }
   rgb[3] = a;
   return rgb;
}

function getHsla(string) {
   if (!string) {
      return;
   }
   var hsl = /^hsla?\(\s*([+-]?\d+)(?:deg)?\s*,\s*([+-]?[\d\.]+)%\s*,\s*([+-]?[\d\.]+)%\s*(?:,\s*([+-]?[\d\.]+)\s*)?\)/;
   var match = string.match(hsl);
   if (match) {
      var alpha = parseFloat(match[4]);
      var h = scale(parseInt(match[1]), 0, 360),
          s = scale(parseFloat(match[2]), 0, 100),
          l = scale(parseFloat(match[3]), 0, 100),
          a = scale(isNaN(alpha) ? 1 : alpha, 0, 1);
      return [h, s, l, a];
   }
}

function getHwb(string) {
   if (!string) {
      return;
   }
   var hwb = /^hwb\(\s*([+-]?\d+)(?:deg)?\s*,\s*([+-]?[\d\.]+)%\s*,\s*([+-]?[\d\.]+)%\s*(?:,\s*([+-]?[\d\.]+)\s*)?\)/;
   var match = string.match(hwb);
   if (match) {
    var alpha = parseFloat(match[4]);
      var h = scale(parseInt(match[1]), 0, 360),
          w = scale(parseFloat(match[2]), 0, 100),
          b = scale(parseFloat(match[3]), 0, 100),
          a = scale(isNaN(alpha) ? 1 : alpha, 0, 1);
      return [h, w, b, a];
   }
}

function getRgb(string) {
   var rgba = getRgba(string);
   return rgba && rgba.slice(0, 3);
}

function getHsl(string) {
  var hsla = getHsla(string);
  return hsla && hsla.slice(0, 3);
}

function getAlpha(string) {
   var vals = getRgba(string);
   if (vals) {
      return vals[3];
   }
   else if (vals = getHsla(string)) {
      return vals[3];
   }
   else if (vals = getHwb(string)) {
      return vals[3];
   }
}

// generators
function hexString(rgb) {
   return "#" + hexDouble(rgb[0]) + hexDouble(rgb[1])
              + hexDouble(rgb[2]);
}

function rgbString(rgba, alpha) {
   if (alpha < 1 || (rgba[3] && rgba[3] < 1)) {
      return rgbaString(rgba, alpha);
   }
   return "rgb(" + rgba[0] + ", " + rgba[1] + ", " + rgba[2] + ")";
}

function rgbaString(rgba, alpha) {
   if (alpha === undefined) {
      alpha = (rgba[3] !== undefined ? rgba[3] : 1);
   }
   return "rgba(" + rgba[0] + ", " + rgba[1] + ", " + rgba[2]
           + ", " + alpha + ")";
}

function percentString(rgba, alpha) {
   if (alpha < 1 || (rgba[3] && rgba[3] < 1)) {
      return percentaString(rgba, alpha);
   }
   var r = Math.round(rgba[0]/255 * 100),
       g = Math.round(rgba[1]/255 * 100),
       b = Math.round(rgba[2]/255 * 100);

   return "rgb(" + r + "%, " + g + "%, " + b + "%)";
}

function percentaString(rgba, alpha) {
   var r = Math.round(rgba[0]/255 * 100),
       g = Math.round(rgba[1]/255 * 100),
       b = Math.round(rgba[2]/255 * 100);
   return "rgba(" + r + "%, " + g + "%, " + b + "%, " + (alpha || rgba[3] || 1) + ")";
}

function hslString(hsla, alpha) {
   if (alpha < 1 || (hsla[3] && hsla[3] < 1)) {
      return hslaString(hsla, alpha);
   }
   return "hsl(" + hsla[0] + ", " + hsla[1] + "%, " + hsla[2] + "%)";
}

function hslaString(hsla, alpha) {
   if (alpha === undefined) {
      alpha = (hsla[3] !== undefined ? hsla[3] : 1);
   }
   return "hsla(" + hsla[0] + ", " + hsla[1] + "%, " + hsla[2] + "%, "
           + alpha + ")";
}

// hwb is a bit different than rgb(a) & hsl(a) since there is no alpha specific syntax
// (hwb have alpha optional & 1 is default value)
function hwbString(hwb, alpha) {
   if (alpha === undefined) {
      alpha = (hwb[3] !== undefined ? hwb[3] : 1);
   }
   return "hwb(" + hwb[0] + ", " + hwb[1] + "%, " + hwb[2] + "%"
           + (alpha !== undefined && alpha !== 1 ? ", " + alpha : "") + ")";
}

function keyword(rgb) {
  return reverseNames[rgb.slice(0, 3)];
}

// helpers
function scale(num, min, max) {
   return Math.min(Math.max(min, num), max);
}

function hexDouble(num) {
  var str = num.toString(16).toUpperCase();
  return (str.length < 2) ? "0" + str : str;
}


//create a list of reverse color names
var reverseNames = {};
for (var name in colorNames) {
   reverseNames[colorNames[name]] = name;
}

},{"5":5}],2:[function(require,module,exports){
/* MIT license */
var convert = require(4);
var string = require(1);

var Color = function (obj) {
	if (obj instanceof Color) {
		return obj;
	}
	if (!(this instanceof Color)) {
		return new Color(obj);
	}

	this.values = {
		rgb: [0, 0, 0],
		hsl: [0, 0, 0],
		hsv: [0, 0, 0],
		hwb: [0, 0, 0],
		cmyk: [0, 0, 0, 0],
		alpha: 1
	};

	// parse Color() argument
	var vals;
	if (typeof obj === 'string') {
		vals = string.getRgba(obj);
		if (vals) {
			this.setValues('rgb', vals);
		} else if (vals = string.getHsla(obj)) {
			this.setValues('hsl', vals);
		} else if (vals = string.getHwb(obj)) {
			this.setValues('hwb', vals);
		} else {
			throw new Error('Unable to parse color from string "' + obj + '"');
		}
	} else if (typeof obj === 'object') {
		vals = obj;
		if (vals.r !== undefined || vals.red !== undefined) {
			this.setValues('rgb', vals);
		} else if (vals.l !== undefined || vals.lightness !== undefined) {
			this.setValues('hsl', vals);
		} else if (vals.v !== undefined || vals.value !== undefined) {
			this.setValues('hsv', vals);
		} else if (vals.w !== undefined || vals.whiteness !== undefined) {
			this.setValues('hwb', vals);
		} else if (vals.c !== undefined || vals.cyan !== undefined) {
			this.setValues('cmyk', vals);
		} else {
			throw new Error('Unable to parse color from object ' + JSON.stringify(obj));
		}
	}
};

Color.prototype = {
	rgb: function () {
		return this.setSpace('rgb', arguments);
	},
	hsl: function () {
		return this.setSpace('hsl', arguments);
	},
	hsv: function () {
		return this.setSpace('hsv', arguments);
	},
	hwb: function () {
		return this.setSpace('hwb', arguments);
	},
	cmyk: function () {
		return this.setSpace('cmyk', arguments);
	},

	rgbArray: function () {
		return this.values.rgb;
	},
	hslArray: function () {
		return this.values.hsl;
	},
	hsvArray: function () {
		return this.values.hsv;
	},
	hwbArray: function () {
		var values = this.values;
		if (values.alpha !== 1) {
			return values.hwb.concat([values.alpha]);
		}
		return values.hwb;
	},
	cmykArray: function () {
		return this.values.cmyk;
	},
	rgbaArray: function () {
		var values = this.values;
		return values.rgb.concat([values.alpha]);
	},
	hslaArray: function () {
		var values = this.values;
		return values.hsl.concat([values.alpha]);
	},
	alpha: function (val) {
		if (val === undefined) {
			return this.values.alpha;
		}
		this.setValues('alpha', val);
		return this;
	},

	red: function (val) {
		return this.setChannel('rgb', 0, val);
	},
	green: function (val) {
		return this.setChannel('rgb', 1, val);
	},
	blue: function (val) {
		return this.setChannel('rgb', 2, val);
	},
	hue: function (val) {
		if (val) {
			val %= 360;
			val = val < 0 ? 360 + val : val;
		}
		return this.setChannel('hsl', 0, val);
	},
	saturation: function (val) {
		return this.setChannel('hsl', 1, val);
	},
	lightness: function (val) {
		return this.setChannel('hsl', 2, val);
	},
	saturationv: function (val) {
		return this.setChannel('hsv', 1, val);
	},
	whiteness: function (val) {
		return this.setChannel('hwb', 1, val);
	},
	blackness: function (val) {
		return this.setChannel('hwb', 2, val);
	},
	value: function (val) {
		return this.setChannel('hsv', 2, val);
	},
	cyan: function (val) {
		return this.setChannel('cmyk', 0, val);
	},
	magenta: function (val) {
		return this.setChannel('cmyk', 1, val);
	},
	yellow: function (val) {
		return this.setChannel('cmyk', 2, val);
	},
	black: function (val) {
		return this.setChannel('cmyk', 3, val);
	},

	hexString: function () {
		return string.hexString(this.values.rgb);
	},
	rgbString: function () {
		return string.rgbString(this.values.rgb, this.values.alpha);
	},
	rgbaString: function () {
		return string.rgbaString(this.values.rgb, this.values.alpha);
	},
	percentString: function () {
		return string.percentString(this.values.rgb, this.values.alpha);
	},
	hslString: function () {
		return string.hslString(this.values.hsl, this.values.alpha);
	},
	hslaString: function () {
		return string.hslaString(this.values.hsl, this.values.alpha);
	},
	hwbString: function () {
		return string.hwbString(this.values.hwb, this.values.alpha);
	},
	keyword: function () {
		return string.keyword(this.values.rgb, this.values.alpha);
	},

	rgbNumber: function () {
		var rgb = this.values.rgb;
		return (rgb[0] << 16) | (rgb[1] << 8) | rgb[2];
	},

	luminosity: function () {
		// http://www.w3.org/TR/WCAG20/#relativeluminancedef
		var rgb = this.values.rgb;
		var lum = [];
		for (var i = 0; i < rgb.length; i++) {
			var chan = rgb[i] / 255;
			lum[i] = (chan <= 0.03928) ? chan / 12.92 : Math.pow(((chan + 0.055) / 1.055), 2.4);
		}
		return 0.2126 * lum[0] + 0.7152 * lum[1] + 0.0722 * lum[2];
	},

	contrast: function (color2) {
		// http://www.w3.org/TR/WCAG20/#contrast-ratiodef
		var lum1 = this.luminosity();
		var lum2 = color2.luminosity();
		if (lum1 > lum2) {
			return (lum1 + 0.05) / (lum2 + 0.05);
		}
		return (lum2 + 0.05) / (lum1 + 0.05);
	},

	level: function (color2) {
		var contrastRatio = this.contrast(color2);
		if (contrastRatio >= 7.1) {
			return 'AAA';
		}

		return (contrastRatio >= 4.5) ? 'AA' : '';
	},

	dark: function () {
		// YIQ equation from http://24ways.org/2010/calculating-color-contrast
		var rgb = this.values.rgb;
		var yiq = (rgb[0] * 299 + rgb[1] * 587 + rgb[2] * 114) / 1000;
		return yiq < 128;
	},

	light: function () {
		return !this.dark();
	},

	negate: function () {
		var rgb = [];
		for (var i = 0; i < 3; i++) {
			rgb[i] = 255 - this.values.rgb[i];
		}
		this.setValues('rgb', rgb);
		return this;
	},

	lighten: function (ratio) {
		var hsl = this.values.hsl;
		hsl[2] += hsl[2] * ratio;
		this.setValues('hsl', hsl);
		return this;
	},

	darken: function (ratio) {
		var hsl = this.values.hsl;
		hsl[2] -= hsl[2] * ratio;
		this.setValues('hsl', hsl);
		return this;
	},

	saturate: function (ratio) {
		var hsl = this.values.hsl;
		hsl[1] += hsl[1] * ratio;
		this.setValues('hsl', hsl);
		return this;
	},

	desaturate: function (ratio) {
		var hsl = this.values.hsl;
		hsl[1] -= hsl[1] * ratio;
		this.setValues('hsl', hsl);
		return this;
	},

	whiten: function (ratio) {
		var hwb = this.values.hwb;
		hwb[1] += hwb[1] * ratio;
		this.setValues('hwb', hwb);
		return this;
	},

	blacken: function (ratio) {
		var hwb = this.values.hwb;
		hwb[2] += hwb[2] * ratio;
		this.setValues('hwb', hwb);
		return this;
	},

	greyscale: function () {
		var rgb = this.values.rgb;
		// http://en.wikipedia.org/wiki/Grayscale#Converting_color_to_grayscale
		var val = rgb[0] * 0.3 + rgb[1] * 0.59 + rgb[2] * 0.11;
		this.setValues('rgb', [val, val, val]);
		return this;
	},

	clearer: function (ratio) {
		var alpha = this.values.alpha;
		this.setValues('alpha', alpha - (alpha * ratio));
		return this;
	},

	opaquer: function (ratio) {
		var alpha = this.values.alpha;
		this.setValues('alpha', alpha + (alpha * ratio));
		return this;
	},

	rotate: function (degrees) {
		var hsl = this.values.hsl;
		var hue = (hsl[0] + degrees) % 360;
		hsl[0] = hue < 0 ? 360 + hue : hue;
		this.setValues('hsl', hsl);
		return this;
	},

	/**
	 * Ported from sass implementation in C
	 * https://github.com/sass/libsass/blob/0e6b4a2850092356aa3ece07c6b249f0221caced/functions.cpp#L209
	 */
	mix: function (mixinColor, weight) {
		var color1 = this;
		var color2 = mixinColor;
		var p = weight === undefined ? 0.5 : weight;

		var w = 2 * p - 1;
		var a = color1.alpha() - color2.alpha();

		var w1 = (((w * a === -1) ? w : (w + a) / (1 + w * a)) + 1) / 2.0;
		var w2 = 1 - w1;

		return this
			.rgb(
				w1 * color1.red() + w2 * color2.red(),
				w1 * color1.green() + w2 * color2.green(),
				w1 * color1.blue() + w2 * color2.blue()
			)
			.alpha(color1.alpha() * p + color2.alpha() * (1 - p));
	},

	toJSON: function () {
		return this.rgb();
	},

	clone: function () {
		// NOTE(SB): using node-clone creates a dependency to Buffer when using browserify,
		// making the final build way to big to embed in Chart.js. So let's do it manually,
		// assuming that values to clone are 1 dimension arrays containing only numbers,
		// except 'alpha' which is a number.
		var result = new Color();
		var source = this.values;
		var target = result.values;
		var value, type;

		for (var prop in source) {
			if (source.hasOwnProperty(prop)) {
				value = source[prop];
				type = ({}).toString.call(value);
				if (type === '[object Array]') {
					target[prop] = value.slice(0);
				} else if (type === '[object Number]') {
					target[prop] = value;
				} else {
					console.error('unexpected color value:', value);
				}
			}
		}

		return result;
	}
};

Color.prototype.spaces = {
	rgb: ['red', 'green', 'blue'],
	hsl: ['hue', 'saturation', 'lightness'],
	hsv: ['hue', 'saturation', 'value'],
	hwb: ['hue', 'whiteness', 'blackness'],
	cmyk: ['cyan', 'magenta', 'yellow', 'black']
};

Color.prototype.maxes = {
	rgb: [255, 255, 255],
	hsl: [360, 100, 100],
	hsv: [360, 100, 100],
	hwb: [360, 100, 100],
	cmyk: [100, 100, 100, 100]
};

Color.prototype.getValues = function (space) {
	var values = this.values;
	var vals = {};

	for (var i = 0; i < space.length; i++) {
		vals[space.charAt(i)] = values[space][i];
	}

	if (values.alpha !== 1) {
		vals.a = values.alpha;
	}

	// {r: 255, g: 255, b: 255, a: 0.4}
	return vals;
};

Color.prototype.setValues = function (space, vals) {
	var values = this.values;
	var spaces = this.spaces;
	var maxes = this.maxes;
	var alpha = 1;
	var i;

	if (space === 'alpha') {
		alpha = vals;
	} else if (vals.length) {
		// [10, 10, 10]
		values[space] = vals.slice(0, space.length);
		alpha = vals[space.length];
	} else if (vals[space.charAt(0)] !== undefined) {
		// {r: 10, g: 10, b: 10}
		for (i = 0; i < space.length; i++) {
			values[space][i] = vals[space.charAt(i)];
		}

		alpha = vals.a;
	} else if (vals[spaces[space][0]] !== undefined) {
		// {red: 10, green: 10, blue: 10}
		var chans = spaces[space];

		for (i = 0; i < space.length; i++) {
			values[space][i] = vals[chans[i]];
		}

		alpha = vals.alpha;
	}

	values.alpha = Math.max(0, Math.min(1, (alpha === undefined ? values.alpha : alpha)));

	if (space === 'alpha') {
		return false;
	}

	var capped;

	// cap values of the space prior converting all values
	for (i = 0; i < space.length; i++) {
		capped = Math.max(0, Math.min(maxes[space][i], values[space][i]));
		values[space][i] = Math.round(capped);
	}

	// convert to all the other color spaces
	for (var sname in spaces) {
		if (sname !== space) {
			values[sname] = convert[space][sname](values[space]);
		}
	}

	return true;
};

Color.prototype.setSpace = function (space, args) {
	var vals = args[0];

	if (vals === undefined) {
		// color.rgb()
		return this.getValues(space);
	}

	// color.rgb(10, 10, 10)
	if (typeof vals === 'number') {
		vals = Array.prototype.slice.call(args);
	}

	this.setValues(space, vals);
	return this;
};

Color.prototype.setChannel = function (space, index, val) {
	var svalues = this.values[space];
	if (val === undefined) {
		// color.red()
		return svalues[index];
	} else if (val === svalues[index]) {
		// color.red(color.red())
		return this;
	}

	// color.red(100)
	svalues[index] = val;
	this.setValues(space, svalues);

	return this;
};

if (typeof window !== 'undefined') {
	window.Color = Color;
}

module.exports = Color;

},{"1":1,"4":4}],3:[function(require,module,exports){
/* MIT license */

module.exports = {
  rgb2hsl: rgb2hsl,
  rgb2hsv: rgb2hsv,
  rgb2hwb: rgb2hwb,
  rgb2cmyk: rgb2cmyk,
  rgb2keyword: rgb2keyword,
  rgb2xyz: rgb2xyz,
  rgb2lab: rgb2lab,
  rgb2lch: rgb2lch,

  hsl2rgb: hsl2rgb,
  hsl2hsv: hsl2hsv,
  hsl2hwb: hsl2hwb,
  hsl2cmyk: hsl2cmyk,
  hsl2keyword: hsl2keyword,

  hsv2rgb: hsv2rgb,
  hsv2hsl: hsv2hsl,
  hsv2hwb: hsv2hwb,
  hsv2cmyk: hsv2cmyk,
  hsv2keyword: hsv2keyword,

  hwb2rgb: hwb2rgb,
  hwb2hsl: hwb2hsl,
  hwb2hsv: hwb2hsv,
  hwb2cmyk: hwb2cmyk,
  hwb2keyword: hwb2keyword,

  cmyk2rgb: cmyk2rgb,
  cmyk2hsl: cmyk2hsl,
  cmyk2hsv: cmyk2hsv,
  cmyk2hwb: cmyk2hwb,
  cmyk2keyword: cmyk2keyword,

  keyword2rgb: keyword2rgb,
  keyword2hsl: keyword2hsl,
  keyword2hsv: keyword2hsv,
  keyword2hwb: keyword2hwb,
  keyword2cmyk: keyword2cmyk,
  keyword2lab: keyword2lab,
  keyword2xyz: keyword2xyz,

  xyz2rgb: xyz2rgb,
  xyz2lab: xyz2lab,
  xyz2lch: xyz2lch,

  lab2xyz: lab2xyz,
  lab2rgb: lab2rgb,
  lab2lch: lab2lch,

  lch2lab: lch2lab,
  lch2xyz: lch2xyz,
  lch2rgb: lch2rgb
}


function rgb2hsl(rgb) {
  var r = rgb[0]/255,
      g = rgb[1]/255,
      b = rgb[2]/255,
      min = Math.min(r, g, b),
      max = Math.max(r, g, b),
      delta = max - min,
      h, s, l;

  if (max == min)
    h = 0;
  else if (r == max)
    h = (g - b) / delta;
  else if (g == max)
    h = 2 + (b - r) / delta;
  else if (b == max)
    h = 4 + (r - g)/ delta;

  h = Math.min(h * 60, 360);

  if (h < 0)
    h += 360;

  l = (min + max) / 2;

  if (max == min)
    s = 0;
  else if (l <= 0.5)
    s = delta / (max + min);
  else
    s = delta / (2 - max - min);

  return [h, s * 100, l * 100];
}

function rgb2hsv(rgb) {
  var r = rgb[0],
      g = rgb[1],
      b = rgb[2],
      min = Math.min(r, g, b),
      max = Math.max(r, g, b),
      delta = max - min,
      h, s, v;

  if (max == 0)
    s = 0;
  else
    s = (delta/max * 1000)/10;

  if (max == min)
    h = 0;
  else if (r == max)
    h = (g - b) / delta;
  else if (g == max)
    h = 2 + (b - r) / delta;
  else if (b == max)
    h = 4 + (r - g) / delta;

  h = Math.min(h * 60, 360);

  if (h < 0)
    h += 360;

  v = ((max / 255) * 1000) / 10;

  return [h, s, v];
}

function rgb2hwb(rgb) {
  var r = rgb[0],
      g = rgb[1],
      b = rgb[2],
      h = rgb2hsl(rgb)[0],
      w = 1/255 * Math.min(r, Math.min(g, b)),
      b = 1 - 1/255 * Math.max(r, Math.max(g, b));

  return [h, w * 100, b * 100];
}

function rgb2cmyk(rgb) {
  var r = rgb[0] / 255,
      g = rgb[1] / 255,
      b = rgb[2] / 255,
      c, m, y, k;

  k = Math.min(1 - r, 1 - g, 1 - b);
  c = (1 - r - k) / (1 - k) || 0;
  m = (1 - g - k) / (1 - k) || 0;
  y = (1 - b - k) / (1 - k) || 0;
  return [c * 100, m * 100, y * 100, k * 100];
}

function rgb2keyword(rgb) {
  return reverseKeywords[JSON.stringify(rgb)];
}

function rgb2xyz(rgb) {
  var r = rgb[0] / 255,
      g = rgb[1] / 255,
      b = rgb[2] / 255;

  // assume sRGB
  r = r > 0.04045 ? Math.pow(((r + 0.055) / 1.055), 2.4) : (r / 12.92);
  g = g > 0.04045 ? Math.pow(((g + 0.055) / 1.055), 2.4) : (g / 12.92);
  b = b > 0.04045 ? Math.pow(((b + 0.055) / 1.055), 2.4) : (b / 12.92);

  var x = (r * 0.4124) + (g * 0.3576) + (b * 0.1805);
  var y = (r * 0.2126) + (g * 0.7152) + (b * 0.0722);
  var z = (r * 0.0193) + (g * 0.1192) + (b * 0.9505);

  return [x * 100, y *100, z * 100];
}

function rgb2lab(rgb) {
  var xyz = rgb2xyz(rgb),
        x = xyz[0],
        y = xyz[1],
        z = xyz[2],
        l, a, b;

  x /= 95.047;
  y /= 100;
  z /= 108.883;

  x = x > 0.008856 ? Math.pow(x, 1/3) : (7.787 * x) + (16 / 116);
  y = y > 0.008856 ? Math.pow(y, 1/3) : (7.787 * y) + (16 / 116);
  z = z > 0.008856 ? Math.pow(z, 1/3) : (7.787 * z) + (16 / 116);

  l = (116 * y) - 16;
  a = 500 * (x - y);
  b = 200 * (y - z);

  return [l, a, b];
}

function rgb2lch(args) {
  return lab2lch(rgb2lab(args));
}

function hsl2rgb(hsl) {
  var h = hsl[0] / 360,
      s = hsl[1] / 100,
      l = hsl[2] / 100,
      t1, t2, t3, rgb, val;

  if (s == 0) {
    val = l * 255;
    return [val, val, val];
  }

  if (l < 0.5)
    t2 = l * (1 + s);
  else
    t2 = l + s - l * s;
  t1 = 2 * l - t2;

  rgb = [0, 0, 0];
  for (var i = 0; i < 3; i++) {
    t3 = h + 1 / 3 * - (i - 1);
    t3 < 0 && t3++;
    t3 > 1 && t3--;

    if (6 * t3 < 1)
      val = t1 + (t2 - t1) * 6 * t3;
    else if (2 * t3 < 1)
      val = t2;
    else if (3 * t3 < 2)
      val = t1 + (t2 - t1) * (2 / 3 - t3) * 6;
    else
      val = t1;

    rgb[i] = val * 255;
  }

  return rgb;
}

function hsl2hsv(hsl) {
  var h = hsl[0],
      s = hsl[1] / 100,
      l = hsl[2] / 100,
      sv, v;

  if(l === 0) {
      // no need to do calc on black
      // also avoids divide by 0 error
      return [0, 0, 0];
  }

  l *= 2;
  s *= (l <= 1) ? l : 2 - l;
  v = (l + s) / 2;
  sv = (2 * s) / (l + s);
  return [h, sv * 100, v * 100];
}

function hsl2hwb(args) {
  return rgb2hwb(hsl2rgb(args));
}

function hsl2cmyk(args) {
  return rgb2cmyk(hsl2rgb(args));
}

function hsl2keyword(args) {
  return rgb2keyword(hsl2rgb(args));
}


function hsv2rgb(hsv) {
  var h = hsv[0] / 60,
      s = hsv[1] / 100,
      v = hsv[2] / 100,
      hi = Math.floor(h) % 6;

  var f = h - Math.floor(h),
      p = 255 * v * (1 - s),
      q = 255 * v * (1 - (s * f)),
      t = 255 * v * (1 - (s * (1 - f))),
      v = 255 * v;

  switch(hi) {
    case 0:
      return [v, t, p];
    case 1:
      return [q, v, p];
    case 2:
      return [p, v, t];
    case 3:
      return [p, q, v];
    case 4:
      return [t, p, v];
    case 5:
      return [v, p, q];
  }
}

function hsv2hsl(hsv) {
  var h = hsv[0],
      s = hsv[1] / 100,
      v = hsv[2] / 100,
      sl, l;

  l = (2 - s) * v;
  sl = s * v;
  sl /= (l <= 1) ? l : 2 - l;
  sl = sl || 0;
  l /= 2;
  return [h, sl * 100, l * 100];
}

function hsv2hwb(args) {
  return rgb2hwb(hsv2rgb(args))
}

function hsv2cmyk(args) {
  return rgb2cmyk(hsv2rgb(args));
}

function hsv2keyword(args) {
  return rgb2keyword(hsv2rgb(args));
}

// http://dev.w3.org/csswg/css-color/#hwb-to-rgb
function hwb2rgb(hwb) {
  var h = hwb[0] / 360,
      wh = hwb[1] / 100,
      bl = hwb[2] / 100,
      ratio = wh + bl,
      i, v, f, n;

  // wh + bl cant be > 1
  if (ratio > 1) {
    wh /= ratio;
    bl /= ratio;
  }

  i = Math.floor(6 * h);
  v = 1 - bl;
  f = 6 * h - i;
  if ((i & 0x01) != 0) {
    f = 1 - f;
  }
  n = wh + f * (v - wh);  // linear interpolation

  switch (i) {
    default:
    case 6:
    case 0: r = v; g = n; b = wh; break;
    case 1: r = n; g = v; b = wh; break;
    case 2: r = wh; g = v; b = n; break;
    case 3: r = wh; g = n; b = v; break;
    case 4: r = n; g = wh; b = v; break;
    case 5: r = v; g = wh; b = n; break;
  }

  return [r * 255, g * 255, b * 255];
}

function hwb2hsl(args) {
  return rgb2hsl(hwb2rgb(args));
}

function hwb2hsv(args) {
  return rgb2hsv(hwb2rgb(args));
}

function hwb2cmyk(args) {
  return rgb2cmyk(hwb2rgb(args));
}

function hwb2keyword(args) {
  return rgb2keyword(hwb2rgb(args));
}

function cmyk2rgb(cmyk) {
  var c = cmyk[0] / 100,
      m = cmyk[1] / 100,
      y = cmyk[2] / 100,
      k = cmyk[3] / 100,
      r, g, b;

  r = 1 - Math.min(1, c * (1 - k) + k);
  g = 1 - Math.min(1, m * (1 - k) + k);
  b = 1 - Math.min(1, y * (1 - k) + k);
  return [r * 255, g * 255, b * 255];
}

function cmyk2hsl(args) {
  return rgb2hsl(cmyk2rgb(args));
}

function cmyk2hsv(args) {
  return rgb2hsv(cmyk2rgb(args));
}

function cmyk2hwb(args) {
  return rgb2hwb(cmyk2rgb(args));
}

function cmyk2keyword(args) {
  return rgb2keyword(cmyk2rgb(args));
}


function xyz2rgb(xyz) {
  var x = xyz[0] / 100,
      y = xyz[1] / 100,
      z = xyz[2] / 100,
      r, g, b;

  r = (x * 3.2406) + (y * -1.5372) + (z * -0.4986);
  g = (x * -0.9689) + (y * 1.8758) + (z * 0.0415);
  b = (x * 0.0557) + (y * -0.2040) + (z * 1.0570);

  // assume sRGB
  r = r > 0.0031308 ? ((1.055 * Math.pow(r, 1.0 / 2.4)) - 0.055)
    : r = (r * 12.92);

  g = g > 0.0031308 ? ((1.055 * Math.pow(g, 1.0 / 2.4)) - 0.055)
    : g = (g * 12.92);

  b = b > 0.0031308 ? ((1.055 * Math.pow(b, 1.0 / 2.4)) - 0.055)
    : b = (b * 12.92);

  r = Math.min(Math.max(0, r), 1);
  g = Math.min(Math.max(0, g), 1);
  b = Math.min(Math.max(0, b), 1);

  return [r * 255, g * 255, b * 255];
}

function xyz2lab(xyz) {
  var x = xyz[0],
      y = xyz[1],
      z = xyz[2],
      l, a, b;

  x /= 95.047;
  y /= 100;
  z /= 108.883;

  x = x > 0.008856 ? Math.pow(x, 1/3) : (7.787 * x) + (16 / 116);
  y = y > 0.008856 ? Math.pow(y, 1/3) : (7.787 * y) + (16 / 116);
  z = z > 0.008856 ? Math.pow(z, 1/3) : (7.787 * z) + (16 / 116);

  l = (116 * y) - 16;
  a = 500 * (x - y);
  b = 200 * (y - z);

  return [l, a, b];
}

function xyz2lch(args) {
  return lab2lch(xyz2lab(args));
}

function lab2xyz(lab) {
  var l = lab[0],
      a = lab[1],
      b = lab[2],
      x, y, z, y2;

  if (l <= 8) {
    y = (l * 100) / 903.3;
    y2 = (7.787 * (y / 100)) + (16 / 116);
  } else {
    y = 100 * Math.pow((l + 16) / 116, 3);
    y2 = Math.pow(y / 100, 1/3);
  }

  x = x / 95.047 <= 0.008856 ? x = (95.047 * ((a / 500) + y2 - (16 / 116))) / 7.787 : 95.047 * Math.pow((a / 500) + y2, 3);

  z = z / 108.883 <= 0.008859 ? z = (108.883 * (y2 - (b / 200) - (16 / 116))) / 7.787 : 108.883 * Math.pow(y2 - (b / 200), 3);

  return [x, y, z];
}

function lab2lch(lab) {
  var l = lab[0],
      a = lab[1],
      b = lab[2],
      hr, h, c;

  hr = Math.atan2(b, a);
  h = hr * 360 / 2 / Math.PI;
  if (h < 0) {
    h += 360;
  }
  c = Math.sqrt(a * a + b * b);
  return [l, c, h];
}

function lab2rgb(args) {
  return xyz2rgb(lab2xyz(args));
}

function lch2lab(lch) {
  var l = lch[0],
      c = lch[1],
      h = lch[2],
      a, b, hr;

  hr = h / 360 * 2 * Math.PI;
  a = c * Math.cos(hr);
  b = c * Math.sin(hr);
  return [l, a, b];
}

function lch2xyz(args) {
  return lab2xyz(lch2lab(args));
}

function lch2rgb(args) {
  return lab2rgb(lch2lab(args));
}

function keyword2rgb(keyword) {
  return cssKeywords[keyword];
}

function keyword2hsl(args) {
  return rgb2hsl(keyword2rgb(args));
}

function keyword2hsv(args) {
  return rgb2hsv(keyword2rgb(args));
}

function keyword2hwb(args) {
  return rgb2hwb(keyword2rgb(args));
}

function keyword2cmyk(args) {
  return rgb2cmyk(keyword2rgb(args));
}

function keyword2lab(args) {
  return rgb2lab(keyword2rgb(args));
}

function keyword2xyz(args) {
  return rgb2xyz(keyword2rgb(args));
}

var cssKeywords = {
  aliceblue:  [240,248,255],
  antiquewhite: [250,235,215],
  aqua: [0,255,255],
  aquamarine: [127,255,212],
  azure:  [240,255,255],
  beige:  [245,245,220],
  bisque: [255,228,196],
  black:  [0,0,0],
  blanchedalmond: [255,235,205],
  blue: [0,0,255],
  blueviolet: [138,43,226],
  brown:  [165,42,42],
  burlywood:  [222,184,135],
  cadetblue:  [95,158,160],
  chartreuse: [127,255,0],
  chocolate:  [210,105,30],
  coral:  [255,127,80],
  cornflowerblue: [100,149,237],
  cornsilk: [255,248,220],
  crimson:  [220,20,60],
  cyan: [0,255,255],
  darkblue: [0,0,139],
  darkcyan: [0,139,139],
  darkgoldenrod:  [184,134,11],
  darkgray: [169,169,169],
  darkgreen:  [0,100,0],
  darkgrey: [169,169,169],
  darkkhaki:  [189,183,107],
  darkmagenta:  [139,0,139],
  darkolivegreen: [85,107,47],
  darkorange: [255,140,0],
  darkorchid: [153,50,204],
  darkred:  [139,0,0],
  darksalmon: [233,150,122],
  darkseagreen: [143,188,143],
  darkslateblue:  [72,61,139],
  darkslategray:  [47,79,79],
  darkslategrey:  [47,79,79],
  darkturquoise:  [0,206,209],
  darkviolet: [148,0,211],
  deeppink: [255,20,147],
  deepskyblue:  [0,191,255],
  dimgray:  [105,105,105],
  dimgrey:  [105,105,105],
  dodgerblue: [30,144,255],
  firebrick:  [178,34,34],
  floralwhite:  [255,250,240],
  forestgreen:  [34,139,34],
  fuchsia:  [255,0,255],
  gainsboro:  [220,220,220],
  ghostwhite: [248,248,255],
  gold: [255,215,0],
  goldenrod:  [218,165,32],
  gray: [128,128,128],
  green:  [0,128,0],
  greenyellow:  [173,255,47],
  grey: [128,128,128],
  honeydew: [240,255,240],
  hotpink:  [255,105,180],
  indianred:  [205,92,92],
  indigo: [75,0,130],
  ivory:  [255,255,240],
  khaki:  [240,230,140],
  lavender: [230,230,250],
  lavenderblush:  [255,240,245],
  lawngreen:  [124,252,0],
  lemonchiffon: [255,250,205],
  lightblue:  [173,216,230],
  lightcoral: [240,128,128],
  lightcyan:  [224,255,255],
  lightgoldenrodyellow: [250,250,210],
  lightgray:  [211,211,211],
  lightgreen: [144,238,144],
  lightgrey:  [211,211,211],
  lightpink:  [255,182,193],
  lightsalmon:  [255,160,122],
  lightseagreen:  [32,178,170],
  lightskyblue: [135,206,250],
  lightslategray: [119,136,153],
  lightslategrey: [119,136,153],
  lightsteelblue: [176,196,222],
  lightyellow:  [255,255,224],
  lime: [0,255,0],
  limegreen:  [50,205,50],
  linen:  [250,240,230],
  magenta:  [255,0,255],
  maroon: [128,0,0],
  mediumaquamarine: [102,205,170],
  mediumblue: [0,0,205],
  mediumorchid: [186,85,211],
  mediumpurple: [147,112,219],
  mediumseagreen: [60,179,113],
  mediumslateblue:  [123,104,238],
  mediumspringgreen:  [0,250,154],
  mediumturquoise:  [72,209,204],
  mediumvioletred:  [199,21,133],
  midnightblue: [25,25,112],
  mintcream:  [245,255,250],
  mistyrose:  [255,228,225],
  moccasin: [255,228,181],
  navajowhite:  [255,222,173],
  navy: [0,0,128],
  oldlace:  [253,245,230],
  olive:  [128,128,0],
  olivedrab:  [107,142,35],
  orange: [255,165,0],
  orangered:  [255,69,0],
  orchid: [218,112,214],
  palegoldenrod:  [238,232,170],
  palegreen:  [152,251,152],
  paleturquoise:  [175,238,238],
  palevioletred:  [219,112,147],
  papayawhip: [255,239,213],
  peachpuff:  [255,218,185],
  peru: [205,133,63],
  pink: [255,192,203],
  plum: [221,160,221],
  powderblue: [176,224,230],
  purple: [128,0,128],
  rebeccapurple: [102, 51, 153],
  red:  [255,0,0],
  rosybrown:  [188,143,143],
  royalblue:  [65,105,225],
  saddlebrown:  [139,69,19],
  salmon: [250,128,114],
  sandybrown: [244,164,96],
  seagreen: [46,139,87],
  seashell: [255,245,238],
  sienna: [160,82,45],
  silver: [192,192,192],
  skyblue:  [135,206,235],
  slateblue:  [106,90,205],
  slategray:  [112,128,144],
  slategrey:  [112,128,144],
  snow: [255,250,250],
  springgreen:  [0,255,127],
  steelblue:  [70,130,180],
  tan:  [210,180,140],
  teal: [0,128,128],
  thistle:  [216,191,216],
  tomato: [255,99,71],
  turquoise:  [64,224,208],
  violet: [238,130,238],
  wheat:  [245,222,179],
  white:  [255,255,255],
  whitesmoke: [245,245,245],
  yellow: [255,255,0],
  yellowgreen:  [154,205,50]
};

var reverseKeywords = {};
for (var key in cssKeywords) {
  reverseKeywords[JSON.stringify(cssKeywords[key])] = key;
}

},{}],4:[function(require,module,exports){
var conversions = require(3);

var convert = function() {
   return new Converter();
}

for (var func in conversions) {
  // export Raw versions
  convert[func + "Raw"] =  (function(func) {
    // accept array or plain args
    return function(arg) {
      if (typeof arg == "number")
        arg = Array.prototype.slice.call(arguments);
      return conversions[func](arg);
    }
  })(func);

  var pair = /(\w+)2(\w+)/.exec(func),
      from = pair[1],
      to = pair[2];

  // export rgb2hsl and ["rgb"]["hsl"]
  convert[from] = convert[from] || {};

  convert[from][to] = convert[func] = (function(func) { 
    return function(arg) {
      if (typeof arg == "number")
        arg = Array.prototype.slice.call(arguments);
      
      var val = conversions[func](arg);
      if (typeof val == "string" || val === undefined)
        return val; // keyword

      for (var i = 0; i < val.length; i++)
        val[i] = Math.round(val[i]);
      return val;
    }
  })(func);
}


/* Converter does lazy conversion and caching */
var Converter = function() {
   this.convs = {};
};

/* Either get the values for a space or
  set the values for a space, depending on args */
Converter.prototype.routeSpace = function(space, args) {
   var values = args[0];
   if (values === undefined) {
      // color.rgb()
      return this.getValues(space);
   }
   // color.rgb(10, 10, 10)
   if (typeof values == "number") {
      values = Array.prototype.slice.call(args);        
   }

   return this.setValues(space, values);
};
  
/* Set the values for a space, invalidating cache */
Converter.prototype.setValues = function(space, values) {
   this.space = space;
   this.convs = {};
   this.convs[space] = values;
   return this;
};

/* Get the values for a space. If there's already
  a conversion for the space, fetch it, otherwise
  compute it */
Converter.prototype.getValues = function(space) {
   var vals = this.convs[space];
   if (!vals) {
      var fspace = this.space,
          from = this.convs[fspace];
      vals = convert[fspace][space](from);

      this.convs[space] = vals;
   }
  return vals;
};

["rgb", "hsl", "hsv", "cmyk", "keyword"].forEach(function(space) {
   Converter.prototype[space] = function(vals) {
      return this.routeSpace(space, arguments);
   }
});

module.exports = convert;
},{"3":3}],5:[function(require,module,exports){
module.exports = {
	"aliceblue": [240, 248, 255],
	"antiquewhite": [250, 235, 215],
	"aqua": [0, 255, 255],
	"aquamarine": [127, 255, 212],
	"azure": [240, 255, 255],
	"beige": [245, 245, 220],
	"bisque": [255, 228, 196],
	"black": [0, 0, 0],
	"blanchedalmond": [255, 235, 205],
	"blue": [0, 0, 255],
	"blueviolet": [138, 43, 226],
	"brown": [165, 42, 42],
	"burlywood": [222, 184, 135],
	"cadetblue": [95, 158, 160],
	"chartreuse": [127, 255, 0],
	"chocolate": [210, 105, 30],
	"coral": [255, 127, 80],
	"cornflowerblue": [100, 149, 237],
	"cornsilk": [255, 248, 220],
	"crimson": [220, 20, 60],
	"cyan": [0, 255, 255],
	"darkblue": [0, 0, 139],
	"darkcyan": [0, 139, 139],
	"darkgoldenrod": [184, 134, 11],
	"darkgray": [169, 169, 169],
	"darkgreen": [0, 100, 0],
	"darkgrey": [169, 169, 169],
	"darkkhaki": [189, 183, 107],
	"darkmagenta": [139, 0, 139],
	"darkolivegreen": [85, 107, 47],
	"darkorange": [255, 140, 0],
	"darkorchid": [153, 50, 204],
	"darkred": [139, 0, 0],
	"darksalmon": [233, 150, 122],
	"darkseagreen": [143, 188, 143],
	"darkslateblue": [72, 61, 139],
	"darkslategray": [47, 79, 79],
	"darkslategrey": [47, 79, 79],
	"darkturquoise": [0, 206, 209],
	"darkviolet": [148, 0, 211],
	"deeppink": [255, 20, 147],
	"deepskyblue": [0, 191, 255],
	"dimgray": [105, 105, 105],
	"dimgrey": [105, 105, 105],
	"dodgerblue": [30, 144, 255],
	"firebrick": [178, 34, 34],
	"floralwhite": [255, 250, 240],
	"forestgreen": [34, 139, 34],
	"fuchsia": [255, 0, 255],
	"gainsboro": [220, 220, 220],
	"ghostwhite": [248, 248, 255],
	"gold": [255, 215, 0],
	"goldenrod": [218, 165, 32],
	"gray": [128, 128, 128],
	"green": [0, 128, 0],
	"greenyellow": [173, 255, 47],
	"grey": [128, 128, 128],
	"honeydew": [240, 255, 240],
	"hotpink": [255, 105, 180],
	"indianred": [205, 92, 92],
	"indigo": [75, 0, 130],
	"ivory": [255, 255, 240],
	"khaki": [240, 230, 140],
	"lavender": [230, 230, 250],
	"lavenderblush": [255, 240, 245],
	"lawngreen": [124, 252, 0],
	"lemonchiffon": [255, 250, 205],
	"lightblue": [173, 216, 230],
	"lightcoral": [240, 128, 128],
	"lightcyan": [224, 255, 255],
	"lightgoldenrodyellow": [250, 250, 210],
	"lightgray": [211, 211, 211],
	"lightgreen": [144, 238, 144],
	"lightgrey": [211, 211, 211],
	"lightpink": [255, 182, 193],
	"lightsalmon": [255, 160, 122],
	"lightseagreen": [32, 178, 170],
	"lightskyblue": [135, 206, 250],
	"lightslategray": [119, 136, 153],
	"lightslategrey": [119, 136, 153],
	"lightsteelblue": [176, 196, 222],
	"lightyellow": [255, 255, 224],
	"lime": [0, 255, 0],
	"limegreen": [50, 205, 50],
	"linen": [250, 240, 230],
	"magenta": [255, 0, 255],
	"maroon": [128, 0, 0],
	"mediumaquamarine": [102, 205, 170],
	"mediumblue": [0, 0, 205],
	"mediumorchid": [186, 85, 211],
	"mediumpurple": [147, 112, 219],
	"mediumseagreen": [60, 179, 113],
	"mediumslateblue": [123, 104, 238],
	"mediumspringgreen": [0, 250, 154],
	"mediumturquoise": [72, 209, 204],
	"mediumvioletred": [199, 21, 133],
	"midnightblue": [25, 25, 112],
	"mintcream": [245, 255, 250],
	"mistyrose": [255, 228, 225],
	"moccasin": [255, 228, 181],
	"navajowhite": [255, 222, 173],
	"navy": [0, 0, 128],
	"oldlace": [253, 245, 230],
	"olive": [128, 128, 0],
	"olivedrab": [107, 142, 35],
	"orange": [255, 165, 0],
	"orangered": [255, 69, 0],
	"orchid": [218, 112, 214],
	"palegoldenrod": [238, 232, 170],
	"palegreen": [152, 251, 152],
	"paleturquoise": [175, 238, 238],
	"palevioletred": [219, 112, 147],
	"papayawhip": [255, 239, 213],
	"peachpuff": [255, 218, 185],
	"peru": [205, 133, 63],
	"pink": [255, 192, 203],
	"plum": [221, 160, 221],
	"powderblue": [176, 224, 230],
	"purple": [128, 0, 128],
	"rebeccapurple": [102, 51, 153],
	"red": [255, 0, 0],
	"rosybrown": [188, 143, 143],
	"royalblue": [65, 105, 225],
	"saddlebrown": [139, 69, 19],
	"salmon": [250, 128, 114],
	"sandybrown": [244, 164, 96],
	"seagreen": [46, 139, 87],
	"seashell": [255, 245, 238],
	"sienna": [160, 82, 45],
	"silver": [192, 192, 192],
	"skyblue": [135, 206, 235],
	"slateblue": [106, 90, 205],
	"slategray": [112, 128, 144],
	"slategrey": [112, 128, 144],
	"snow": [255, 250, 250],
	"springgreen": [0, 255, 127],
	"steelblue": [70, 130, 180],
	"tan": [210, 180, 140],
	"teal": [0, 128, 128],
	"thistle": [216, 191, 216],
	"tomato": [255, 99, 71],
	"turquoise": [64, 224, 208],
	"violet": [238, 130, 238],
	"wheat": [245, 222, 179],
	"white": [255, 255, 255],
	"whitesmoke": [245, 245, 245],
	"yellow": [255, 255, 0],
	"yellowgreen": [154, 205, 50]
};
},{}],6:[function(require,module,exports){
//! moment.js
//! version : 2.15.1
//! authors : Tim Wood, Iskren Chernev, Moment.js contributors
//! license : MIT
//! momentjs.com

;(function (global, factory) {
    typeof exports === 'object' && typeof module !== 'undefined' ? module.exports = factory() :
    typeof define === 'function' && define.amd ? define(factory) :
    global.moment = factory()
}(this, function () { 'use strict';

    var hookCallback;

    function utils_hooks__hooks () {
        return hookCallback.apply(null, arguments);
    }

    // This is done to register the method called with moment()
    // without creating circular dependencies.
    function setHookCallback (callback) {
        hookCallback = callback;
    }

    function isArray(input) {
        return input instanceof Array || Object.prototype.toString.call(input) === '[object Array]';
    }

    function isObject(input) {
        // IE8 will treat undefined and null as object if it wasn't for
        // input != null
        return input != null && Object.prototype.toString.call(input) === '[object Object]';
    }

    function isObjectEmpty(obj) {
        var k;
        for (k in obj) {
            // even if its not own property I'd still call it non-empty
            return false;
        }
        return true;
    }

    function isDate(input) {
        return input instanceof Date || Object.prototype.toString.call(input) === '[object Date]';
    }

    function map(arr, fn) {
        var res = [], i;
        for (i = 0; i < arr.length; ++i) {
            res.push(fn(arr[i], i));
        }
        return res;
    }

    function hasOwnProp(a, b) {
        return Object.prototype.hasOwnProperty.call(a, b);
    }

    function extend(a, b) {
        for (var i in b) {
            if (hasOwnProp(b, i)) {
                a[i] = b[i];
            }
        }

        if (hasOwnProp(b, 'toString')) {
            a.toString = b.toString;
        }

        if (hasOwnProp(b, 'valueOf')) {
            a.valueOf = b.valueOf;
        }

        return a;
    }

    function create_utc__createUTC (input, format, locale, strict) {
        return createLocalOrUTC(input, format, locale, strict, true).utc();
    }

    function defaultParsingFlags() {
        // We need to deep clone this object.
        return {
            empty           : false,
            unusedTokens    : [],
            unusedInput     : [],
            overflow        : -2,
            charsLeftOver   : 0,
            nullInput       : false,
            invalidMonth    : null,
            invalidFormat   : false,
            userInvalidated : false,
            iso             : false,
            parsedDateParts : [],
            meridiem        : null
        };
    }

    function getParsingFlags(m) {
        if (m._pf == null) {
            m._pf = defaultParsingFlags();
        }
        return m._pf;
    }

    var some;
    if (Array.prototype.some) {
        some = Array.prototype.some;
    } else {
        some = function (fun) {
            var t = Object(this);
            var len = t.length >>> 0;

            for (var i = 0; i < len; i++) {
                if (i in t && fun.call(this, t[i], i, t)) {
                    return true;
                }
            }

            return false;
        };
    }

    function valid__isValid(m) {
        if (m._isValid == null) {
            var flags = getParsingFlags(m);
            var parsedParts = some.call(flags.parsedDateParts, function (i) {
                return i != null;
            });
            var isNowValid = !isNaN(m._d.getTime()) &&
                flags.overflow < 0 &&
                !flags.empty &&
                !flags.invalidMonth &&
                !flags.invalidWeekday &&
                !flags.nullInput &&
                !flags.invalidFormat &&
                !flags.userInvalidated &&
                (!flags.meridiem || (flags.meridiem && parsedParts));

            if (m._strict) {
                isNowValid = isNowValid &&
                    flags.charsLeftOver === 0 &&
                    flags.unusedTokens.length === 0 &&
                    flags.bigHour === undefined;
            }

            if (Object.isFrozen == null || !Object.isFrozen(m)) {
                m._isValid = isNowValid;
            }
            else {
                return isNowValid;
            }
        }
        return m._isValid;
    }

    function valid__createInvalid (flags) {
        var m = create_utc__createUTC(NaN);
        if (flags != null) {
            extend(getParsingFlags(m), flags);
        }
        else {
            getParsingFlags(m).userInvalidated = true;
        }

        return m;
    }

    function isUndefined(input) {
        return input === void 0;
    }

    // Plugins that add properties should also add the key here (null value),
    // so we can properly clone ourselves.
    var momentProperties = utils_hooks__hooks.momentProperties = [];

    function copyConfig(to, from) {
        var i, prop, val;

        if (!isUndefined(from._isAMomentObject)) {
            to._isAMomentObject = from._isAMomentObject;
        }
        if (!isUndefined(from._i)) {
            to._i = from._i;
        }
        if (!isUndefined(from._f)) {
            to._f = from._f;
        }
        if (!isUndefined(from._l)) {
            to._l = from._l;
        }
        if (!isUndefined(from._strict)) {
            to._strict = from._strict;
        }
        if (!isUndefined(from._tzm)) {
            to._tzm = from._tzm;
        }
        if (!isUndefined(from._isUTC)) {
            to._isUTC = from._isUTC;
        }
        if (!isUndefined(from._offset)) {
            to._offset = from._offset;
        }
        if (!isUndefined(from._pf)) {
            to._pf = getParsingFlags(from);
        }
        if (!isUndefined(from._locale)) {
            to._locale = from._locale;
        }

        if (momentProperties.length > 0) {
            for (i in momentProperties) {
                prop = momentProperties[i];
                val = from[prop];
                if (!isUndefined(val)) {
                    to[prop] = val;
                }
            }
        }

        return to;
    }

    var updateInProgress = false;

    // Moment prototype object
    function Moment(config) {
        copyConfig(this, config);
        this._d = new Date(config._d != null ? config._d.getTime() : NaN);
        // Prevent infinite loop in case updateOffset creates new moment
        // objects.
        if (updateInProgress === false) {
            updateInProgress = true;
            utils_hooks__hooks.updateOffset(this);
            updateInProgress = false;
        }
    }

    function isMoment (obj) {
        return obj instanceof Moment || (obj != null && obj._isAMomentObject != null);
    }

    function absFloor (number) {
        if (number < 0) {
            // -0 -> 0
            return Math.ceil(number) || 0;
        } else {
            return Math.floor(number);
        }
    }

    function toInt(argumentForCoercion) {
        var coercedNumber = +argumentForCoercion,
            value = 0;

        if (coercedNumber !== 0 && isFinite(coercedNumber)) {
            value = absFloor(coercedNumber);
        }

        return value;
    }

    // compare two arrays, return the number of differences
    function compareArrays(array1, array2, dontConvert) {
        var len = Math.min(array1.length, array2.length),
            lengthDiff = Math.abs(array1.length - array2.length),
            diffs = 0,
            i;
        for (i = 0; i < len; i++) {
            if ((dontConvert && array1[i] !== array2[i]) ||
                (!dontConvert && toInt(array1[i]) !== toInt(array2[i]))) {
                diffs++;
            }
        }
        return diffs + lengthDiff;
    }

    function warn(msg) {
        if (utils_hooks__hooks.suppressDeprecationWarnings === false &&
                (typeof console !==  'undefined') && console.warn) {
            console.warn('Deprecation warning: ' + msg);
        }
    }

    function deprecate(msg, fn) {
        var firstTime = true;

        return extend(function () {
            if (utils_hooks__hooks.deprecationHandler != null) {
                utils_hooks__hooks.deprecationHandler(null, msg);
            }
            if (firstTime) {
                var args = [];
                var arg;
                for (var i = 0; i < arguments.length; i++) {
                    arg = '';
                    if (typeof arguments[i] === 'object') {
                        arg += '\n[' + i + '] ';
                        for (var key in arguments[0]) {
                            arg += key + ': ' + arguments[0][key] + ', ';
                        }
                        arg = arg.slice(0, -2); // Remove trailing comma and space
                    } else {
                        arg = arguments[i];
                    }
                    args.push(arg);
                }
                warn(msg + '\nArguments: ' + Array.prototype.slice.call(args).join('') + '\n' + (new Error()).stack);
                firstTime = false;
            }
            return fn.apply(this, arguments);
        }, fn);
    }

    var deprecations = {};

    function deprecateSimple(name, msg) {
        if (utils_hooks__hooks.deprecationHandler != null) {
            utils_hooks__hooks.deprecationHandler(name, msg);
        }
        if (!deprecations[name]) {
            warn(msg);
            deprecations[name] = true;
        }
    }

    utils_hooks__hooks.suppressDeprecationWarnings = false;
    utils_hooks__hooks.deprecationHandler = null;

    function isFunction(input) {
        return input instanceof Function || Object.prototype.toString.call(input) === '[object Function]';
    }

    function locale_set__set (config) {
        var prop, i;
        for (i in config) {
            prop = config[i];
            if (isFunction(prop)) {
                this[i] = prop;
            } else {
                this['_' + i] = prop;
            }
        }
        this._config = config;
        // Lenient ordinal parsing accepts just a number in addition to
        // number + (possibly) stuff coming from _ordinalParseLenient.
        this._ordinalParseLenient = new RegExp(this._ordinalParse.source + '|' + (/\d{1,2}/).source);
    }

    function mergeConfigs(parentConfig, childConfig) {
        var res = extend({}, parentConfig), prop;
        for (prop in childConfig) {
            if (hasOwnProp(childConfig, prop)) {
                if (isObject(parentConfig[prop]) && isObject(childConfig[prop])) {
                    res[prop] = {};
                    extend(res[prop], parentConfig[prop]);
                    extend(res[prop], childConfig[prop]);
                } else if (childConfig[prop] != null) {
                    res[prop] = childConfig[prop];
                } else {
                    delete res[prop];
                }
            }
        }
        for (prop in parentConfig) {
            if (hasOwnProp(parentConfig, prop) &&
                    !hasOwnProp(childConfig, prop) &&
                    isObject(parentConfig[prop])) {
                // make sure changes to properties don't modify parent config
                res[prop] = extend({}, res[prop]);
            }
        }
        return res;
    }

    function Locale(config) {
        if (config != null) {
            this.set(config);
        }
    }

    var keys;

    if (Object.keys) {
        keys = Object.keys;
    } else {
        keys = function (obj) {
            var i, res = [];
            for (i in obj) {
                if (hasOwnProp(obj, i)) {
                    res.push(i);
                }
            }
            return res;
        };
    }

    var defaultCalendar = {
        sameDay : '[Today at] LT',
        nextDay : '[Tomorrow at] LT',
        nextWeek : 'dddd [at] LT',
        lastDay : '[Yesterday at] LT',
        lastWeek : '[Last] dddd [at] LT',
        sameElse : 'L'
    };

    function locale_calendar__calendar (key, mom, now) {
        var output = this._calendar[key] || this._calendar['sameElse'];
        return isFunction(output) ? output.call(mom, now) : output;
    }

    var defaultLongDateFormat = {
        LTS  : 'h:mm:ss A',
        LT   : 'h:mm A',
        L    : 'MM/DD/YYYY',
        LL   : 'MMMM D, YYYY',
        LLL  : 'MMMM D, YYYY h:mm A',
        LLLL : 'dddd, MMMM D, YYYY h:mm A'
    };

    function longDateFormat (key) {
        var format = this._longDateFormat[key],
            formatUpper = this._longDateFormat[key.toUpperCase()];

        if (format || !formatUpper) {
            return format;
        }

        this._longDateFormat[key] = formatUpper.replace(/MMMM|MM|DD|dddd/g, function (val) {
            return val.slice(1);
        });

        return this._longDateFormat[key];
    }

    var defaultInvalidDate = 'Invalid date';

    function invalidDate () {
        return this._invalidDate;
    }

    var defaultOrdinal = '%d';
    var defaultOrdinalParse = /\d{1,2}/;

    function ordinal (number) {
        return this._ordinal.replace('%d', number);
    }

    var defaultRelativeTime = {
        future : 'in %s',
        past   : '%s ago',
        s  : 'a few seconds',
        m  : 'a minute',
        mm : '%d minutes',
        h  : 'an hour',
        hh : '%d hours',
        d  : 'a day',
        dd : '%d days',
        M  : 'a month',
        MM : '%d months',
        y  : 'a year',
        yy : '%d years'
    };

    function relative__relativeTime (number, withoutSuffix, string, isFuture) {
        var output = this._relativeTime[string];
        return (isFunction(output)) ?
            output(number, withoutSuffix, string, isFuture) :
            output.replace(/%d/i, number);
    }

    function pastFuture (diff, output) {
        var format = this._relativeTime[diff > 0 ? 'future' : 'past'];
        return isFunction(format) ? format(output) : format.replace(/%s/i, output);
    }

    var aliases = {};

    function addUnitAlias (unit, shorthand) {
        var lowerCase = unit.toLowerCase();
        aliases[lowerCase] = aliases[lowerCase + 's'] = aliases[shorthand] = unit;
    }

    function normalizeUnits(units) {
        return typeof units === 'string' ? aliases[units] || aliases[units.toLowerCase()] : undefined;
    }

    function normalizeObjectUnits(inputObject) {
        var normalizedInput = {},
            normalizedProp,
            prop;

        for (prop in inputObject) {
            if (hasOwnProp(inputObject, prop)) {
                normalizedProp = normalizeUnits(prop);
                if (normalizedProp) {
                    normalizedInput[normalizedProp] = inputObject[prop];
                }
            }
        }

        return normalizedInput;
    }

    var priorities = {};

    function addUnitPriority(unit, priority) {
        priorities[unit] = priority;
    }

    function getPrioritizedUnits(unitsObj) {
        var units = [];
        for (var u in unitsObj) {
            units.push({unit: u, priority: priorities[u]});
        }
        units.sort(function (a, b) {
            return a.priority - b.priority;
        });
        return units;
    }

    function makeGetSet (unit, keepTime) {
        return function (value) {
            if (value != null) {
                get_set__set(this, unit, value);
                utils_hooks__hooks.updateOffset(this, keepTime);
                return this;
            } else {
                return get_set__get(this, unit);
            }
        };
    }

    function get_set__get (mom, unit) {
        return mom.isValid() ?
            mom._d['get' + (mom._isUTC ? 'UTC' : '') + unit]() : NaN;
    }

    function get_set__set (mom, unit, value) {
        if (mom.isValid()) {
            mom._d['set' + (mom._isUTC ? 'UTC' : '') + unit](value);
        }
    }

    // MOMENTS

    function stringGet (units) {
        units = normalizeUnits(units);
        if (isFunction(this[units])) {
            return this[units]();
        }
        return this;
    }


    function stringSet (units, value) {
        if (typeof units === 'object') {
            units = normalizeObjectUnits(units);
            var prioritized = getPrioritizedUnits(units);
            for (var i = 0; i < prioritized.length; i++) {
                this[prioritized[i].unit](units[prioritized[i].unit]);
            }
        } else {
            units = normalizeUnits(units);
            if (isFunction(this[units])) {
                return this[units](value);
            }
        }
        return this;
    }

    function zeroFill(number, targetLength, forceSign) {
        var absNumber = '' + Math.abs(number),
            zerosToFill = targetLength - absNumber.length,
            sign = number >= 0;
        return (sign ? (forceSign ? '+' : '') : '-') +
            Math.pow(10, Math.max(0, zerosToFill)).toString().substr(1) + absNumber;
    }

    var formattingTokens = /(\[[^\[]*\])|(\\)?([Hh]mm(ss)?|Mo|MM?M?M?|Do|DDDo|DD?D?D?|ddd?d?|do?|w[o|w]?|W[o|W]?|Qo?|YYYYYY|YYYYY|YYYY|YY|gg(ggg?)?|GG(GGG?)?|e|E|a|A|hh?|HH?|kk?|mm?|ss?|S{1,9}|x|X|zz?|ZZ?|.)/g;

    var localFormattingTokens = /(\[[^\[]*\])|(\\)?(LTS|LT|LL?L?L?|l{1,4})/g;

    var formatFunctions = {};

    var formatTokenFunctions = {};

    // token:    'M'
    // padded:   ['MM', 2]
    // ordinal:  'Mo'
    // callback: function () { this.month() + 1 }
    function addFormatToken (token, padded, ordinal, callback) {
        var func = callback;
        if (typeof callback === 'string') {
            func = function () {
                return this[callback]();
            };
        }
        if (token) {
            formatTokenFunctions[token] = func;
        }
        if (padded) {
            formatTokenFunctions[padded[0]] = function () {
                return zeroFill(func.apply(this, arguments), padded[1], padded[2]);
            };
        }
        if (ordinal) {
            formatTokenFunctions[ordinal] = function () {
                return this.localeData().ordinal(func.apply(this, arguments), token);
            };
        }
    }

    function removeFormattingTokens(input) {
        if (input.match(/\[[\s\S]/)) {
            return input.replace(/^\[|\]$/g, '');
        }
        return input.replace(/\\/g, '');
    }

    function makeFormatFunction(format) {
        var array = format.match(formattingTokens), i, length;

        for (i = 0, length = array.length; i < length; i++) {
            if (formatTokenFunctions[array[i]]) {
                array[i] = formatTokenFunctions[array[i]];
            } else {
                array[i] = removeFormattingTokens(array[i]);
            }
        }

        return function (mom) {
            var output = '', i;
            for (i = 0; i < length; i++) {
                output += array[i] instanceof Function ? array[i].call(mom, format) : array[i];
            }
            return output;
        };
    }

    // format date using native date object
    function formatMoment(m, format) {
        if (!m.isValid()) {
            return m.localeData().invalidDate();
        }

        format = expandFormat(format, m.localeData());
        formatFunctions[format] = formatFunctions[format] || makeFormatFunction(format);

        return formatFunctions[format](m);
    }

    function expandFormat(format, locale) {
        var i = 5;

        function replaceLongDateFormatTokens(input) {
            return locale.longDateFormat(input) || input;
        }

        localFormattingTokens.lastIndex = 0;
        while (i >= 0 && localFormattingTokens.test(format)) {
            format = format.replace(localFormattingTokens, replaceLongDateFormatTokens);
            localFormattingTokens.lastIndex = 0;
            i -= 1;
        }

        return format;
    }

    var match1         = /\d/;            //       0 - 9
    var match2         = /\d\d/;          //      00 - 99
    var match3         = /\d{3}/;         //     000 - 999
    var match4         = /\d{4}/;         //    0000 - 9999
    var match6         = /[+-]?\d{6}/;    // -999999 - 999999
    var match1to2      = /\d\d?/;         //       0 - 99
    var match3to4      = /\d\d\d\d?/;     //     999 - 9999
    var match5to6      = /\d\d\d\d\d\d?/; //   99999 - 999999
    var match1to3      = /\d{1,3}/;       //       0 - 999
    var match1to4      = /\d{1,4}/;       //       0 - 9999
    var match1to6      = /[+-]?\d{1,6}/;  // -999999 - 999999

    var matchUnsigned  = /\d+/;           //       0 - inf
    var matchSigned    = /[+-]?\d+/;      //    -inf - inf

    var matchOffset    = /Z|[+-]\d\d:?\d\d/gi; // +00:00 -00:00 +0000 -0000 or Z
    var matchShortOffset = /Z|[+-]\d\d(?::?\d\d)?/gi; // +00 -00 +00:00 -00:00 +0000 -0000 or Z

    var matchTimestamp = /[+-]?\d+(\.\d{1,3})?/; // 123456789 123456789.123

    // any word (or two) characters or numbers including two/three word month in arabic.
    // includes scottish gaelic two word and hyphenated months
    var matchWord = /[0-9]*['a-z\u00A0-\u05FF\u0700-\uD7FF\uF900-\uFDCF\uFDF0-\uFFEF]+|[\u0600-\u06FF\/]+(\s*?[\u0600-\u06FF]+){1,2}/i;


    var regexes = {};

    function addRegexToken (token, regex, strictRegex) {
        regexes[token] = isFunction(regex) ? regex : function (isStrict, localeData) {
            return (isStrict && strictRegex) ? strictRegex : regex;
        };
    }

    function getParseRegexForToken (token, config) {
        if (!hasOwnProp(regexes, token)) {
            return new RegExp(unescapeFormat(token));
        }

        return regexes[token](config._strict, config._locale);
    }

    // Code from http://stackoverflow.com/questions/3561493/is-there-a-regexp-escape-function-in-javascript
    function unescapeFormat(s) {
        return regexEscape(s.replace('\\', '').replace(/\\(\[)|\\(\])|\[([^\]\[]*)\]|\\(.)/g, function (matched, p1, p2, p3, p4) {
            return p1 || p2 || p3 || p4;
        }));
    }

    function regexEscape(s) {
        return s.replace(/[-\/\\^$*+?.()|[\]{}]/g, '\\$&');
    }

    var tokens = {};

    function addParseToken (token, callback) {
        var i, func = callback;
        if (typeof token === 'string') {
            token = [token];
        }
        if (typeof callback === 'number') {
            func = function (input, array) {
                array[callback] = toInt(input);
            };
        }
        for (i = 0; i < token.length; i++) {
            tokens[token[i]] = func;
        }
    }

    function addWeekParseToken (token, callback) {
        addParseToken(token, function (input, array, config, token) {
            config._w = config._w || {};
            callback(input, config._w, config, token);
        });
    }

    function addTimeToArrayFromToken(token, input, config) {
        if (input != null && hasOwnProp(tokens, token)) {
            tokens[token](input, config._a, config, token);
        }
    }

    var YEAR = 0;
    var MONTH = 1;
    var DATE = 2;
    var HOUR = 3;
    var MINUTE = 4;
    var SECOND = 5;
    var MILLISECOND = 6;
    var WEEK = 7;
    var WEEKDAY = 8;

    var indexOf;

    if (Array.prototype.indexOf) {
        indexOf = Array.prototype.indexOf;
    } else {
        indexOf = function (o) {
            // I know
            var i;
            for (i = 0; i < this.length; ++i) {
                if (this[i] === o) {
                    return i;
                }
            }
            return -1;
        };
    }

    function daysInMonth(year, month) {
        return new Date(Date.UTC(year, month + 1, 0)).getUTCDate();
    }

    // FORMATTING

    addFormatToken('M', ['MM', 2], 'Mo', function () {
        return this.month() + 1;
    });

    addFormatToken('MMM', 0, 0, function (format) {
        return this.localeData().monthsShort(this, format);
    });

    addFormatToken('MMMM', 0, 0, function (format) {
        return this.localeData().months(this, format);
    });

    // ALIASES

    addUnitAlias('month', 'M');

    // PRIORITY

    addUnitPriority('month', 8);

    // PARSING

    addRegexToken('M',    match1to2);
    addRegexToken('MM',   match1to2, match2);
    addRegexToken('MMM',  function (isStrict, locale) {
        return locale.monthsShortRegex(isStrict);
    });
    addRegexToken('MMMM', function (isStrict, locale) {
        return locale.monthsRegex(isStrict);
    });

    addParseToken(['M', 'MM'], function (input, array) {
        array[MONTH] = toInt(input) - 1;
    });

    addParseToken(['MMM', 'MMMM'], function (input, array, config, token) {
        var month = config._locale.monthsParse(input, token, config._strict);
        // if we didn't find a month name, mark the date as invalid.
        if (month != null) {
            array[MONTH] = month;
        } else {
            getParsingFlags(config).invalidMonth = input;
        }
    });

    // LOCALES

    var MONTHS_IN_FORMAT = /D[oD]?(\[[^\[\]]*\]|\s+)+MMMM?/;
    var defaultLocaleMonths = 'January_February_March_April_May_June_July_August_September_October_November_December'.split('_');
    function localeMonths (m, format) {
        if (!m) {
            return this._months;
        }
        return isArray(this._months) ? this._months[m.month()] :
            this._months[(this._months.isFormat || MONTHS_IN_FORMAT).test(format) ? 'format' : 'standalone'][m.month()];
    }

    var defaultLocaleMonthsShort = 'Jan_Feb_Mar_Apr_May_Jun_Jul_Aug_Sep_Oct_Nov_Dec'.split('_');
    function localeMonthsShort (m, format) {
        if (!m) {
            return this._monthsShort;
        }
        return isArray(this._monthsShort) ? this._monthsShort[m.month()] :
            this._monthsShort[MONTHS_IN_FORMAT.test(format) ? 'format' : 'standalone'][m.month()];
    }

    function units_month__handleStrictParse(monthName, format, strict) {
        var i, ii, mom, llc = monthName.toLocaleLowerCase();
        if (!this._monthsParse) {
            // this is not used
            this._monthsParse = [];
            this._longMonthsParse = [];
            this._shortMonthsParse = [];
            for (i = 0; i < 12; ++i) {
                mom = create_utc__createUTC([2000, i]);
                this._shortMonthsParse[i] = this.monthsShort(mom, '').toLocaleLowerCase();
                this._longMonthsParse[i] = this.months(mom, '').toLocaleLowerCase();
            }
        }

        if (strict) {
            if (format === 'MMM') {
                ii = indexOf.call(this._shortMonthsParse, llc);
                return ii !== -1 ? ii : null;
            } else {
                ii = indexOf.call(this._longMonthsParse, llc);
                return ii !== -1 ? ii : null;
            }
        } else {
            if (format === 'MMM') {
                ii = indexOf.call(this._shortMonthsParse, llc);
                if (ii !== -1) {
                    return ii;
                }
                ii = indexOf.call(this._longMonthsParse, llc);
                return ii !== -1 ? ii : null;
            } else {
                ii = indexOf.call(this._longMonthsParse, llc);
                if (ii !== -1) {
                    return ii;
                }
                ii = indexOf.call(this._shortMonthsParse, llc);
                return ii !== -1 ? ii : null;
            }
        }
    }

    function localeMonthsParse (monthName, format, strict) {
        var i, mom, regex;

        if (this._monthsParseExact) {
            return units_month__handleStrictParse.call(this, monthName, format, strict);
        }

        if (!this._monthsParse) {
            this._monthsParse = [];
            this._longMonthsParse = [];
            this._shortMonthsParse = [];
        }

        // TODO: add sorting
        // Sorting makes sure if one month (or abbr) is a prefix of another
        // see sorting in computeMonthsParse
        for (i = 0; i < 12; i++) {
            // make the regex if we don't have it already
            mom = create_utc__createUTC([2000, i]);
            if (strict && !this._longMonthsParse[i]) {
                this._longMonthsParse[i] = new RegExp('^' + this.months(mom, '').replace('.', '') + '$', 'i');
                this._shortMonthsParse[i] = new RegExp('^' + this.monthsShort(mom, '').replace('.', '') + '$', 'i');
            }
            if (!strict && !this._monthsParse[i]) {
                regex = '^' + this.months(mom, '') + '|^' + this.monthsShort(mom, '');
                this._monthsParse[i] = new RegExp(regex.replace('.', ''), 'i');
            }
            // test the regex
            if (strict && format === 'MMMM' && this._longMonthsParse[i].test(monthName)) {
                return i;
            } else if (strict && format === 'MMM' && this._shortMonthsParse[i].test(monthName)) {
                return i;
            } else if (!strict && this._monthsParse[i].test(monthName)) {
                return i;
            }
        }
    }

    // MOMENTS

    function setMonth (mom, value) {
        var dayOfMonth;

        if (!mom.isValid()) {
            // No op
            return mom;
        }

        if (typeof value === 'string') {
            if (/^\d+$/.test(value)) {
                value = toInt(value);
            } else {
                value = mom.localeData().monthsParse(value);
                // TODO: Another silent failure?
                if (typeof value !== 'number') {
                    return mom;
                }
            }
        }

        dayOfMonth = Math.min(mom.date(), daysInMonth(mom.year(), value));
        mom._d['set' + (mom._isUTC ? 'UTC' : '') + 'Month'](value, dayOfMonth);
        return mom;
    }

    function getSetMonth (value) {
        if (value != null) {
            setMonth(this, value);
            utils_hooks__hooks.updateOffset(this, true);
            return this;
        } else {
            return get_set__get(this, 'Month');
        }
    }

    function getDaysInMonth () {
        return daysInMonth(this.year(), this.month());
    }

    var defaultMonthsShortRegex = matchWord;
    function monthsShortRegex (isStrict) {
        if (this._monthsParseExact) {
            if (!hasOwnProp(this, '_monthsRegex')) {
                computeMonthsParse.call(this);
            }
            if (isStrict) {
                return this._monthsShortStrictRegex;
            } else {
                return this._monthsShortRegex;
            }
        } else {
            if (!hasOwnProp(this, '_monthsShortRegex')) {
                this._monthsShortRegex = defaultMonthsShortRegex;
            }
            return this._monthsShortStrictRegex && isStrict ?
                this._monthsShortStrictRegex : this._monthsShortRegex;
        }
    }

    var defaultMonthsRegex = matchWord;
    function monthsRegex (isStrict) {
        if (this._monthsParseExact) {
            if (!hasOwnProp(this, '_monthsRegex')) {
                computeMonthsParse.call(this);
            }
            if (isStrict) {
                return this._monthsStrictRegex;
            } else {
                return this._monthsRegex;
            }
        } else {
            if (!hasOwnProp(this, '_monthsRegex')) {
                this._monthsRegex = defaultMonthsRegex;
            }
            return this._monthsStrictRegex && isStrict ?
                this._monthsStrictRegex : this._monthsRegex;
        }
    }

    function computeMonthsParse () {
        function cmpLenRev(a, b) {
            return b.length - a.length;
        }

        var shortPieces = [], longPieces = [], mixedPieces = [],
            i, mom;
        for (i = 0; i < 12; i++) {
            // make the regex if we don't have it already
            mom = create_utc__createUTC([2000, i]);
            shortPieces.push(this.monthsShort(mom, ''));
            longPieces.push(this.months(mom, ''));
            mixedPieces.push(this.months(mom, ''));
            mixedPieces.push(this.monthsShort(mom, ''));
        }
        // Sorting makes sure if one month (or abbr) is a prefix of another it
        // will match the longer piece.
        shortPieces.sort(cmpLenRev);
        longPieces.sort(cmpLenRev);
        mixedPieces.sort(cmpLenRev);
        for (i = 0; i < 12; i++) {
            shortPieces[i] = regexEscape(shortPieces[i]);
            longPieces[i] = regexEscape(longPieces[i]);
        }
        for (i = 0; i < 24; i++) {
            mixedPieces[i] = regexEscape(mixedPieces[i]);
        }

        this._monthsRegex = new RegExp('^(' + mixedPieces.join('|') + ')', 'i');
        this._monthsShortRegex = this._monthsRegex;
        this._monthsStrictRegex = new RegExp('^(' + longPieces.join('|') + ')', 'i');
        this._monthsShortStrictRegex = new RegExp('^(' + shortPieces.join('|') + ')', 'i');
    }

    // FORMATTING

    addFormatToken('Y', 0, 0, function () {
        var y = this.year();
        return y <= 9999 ? '' + y : '+' + y;
    });

    addFormatToken(0, ['YY', 2], 0, function () {
        return this.year() % 100;
    });

    addFormatToken(0, ['YYYY',   4],       0, 'year');
    addFormatToken(0, ['YYYYY',  5],       0, 'year');
    addFormatToken(0, ['YYYYYY', 6, true], 0, 'year');

    // ALIASES

    addUnitAlias('year', 'y');

    // PRIORITIES

    addUnitPriority('year', 1);

    // PARSING

    addRegexToken('Y',      matchSigned);
    addRegexToken('YY',     match1to2, match2);
    addRegexToken('YYYY',   match1to4, match4);
    addRegexToken('YYYYY',  match1to6, match6);
    addRegexToken('YYYYYY', match1to6, match6);

    addParseToken(['YYYYY', 'YYYYYY'], YEAR);
    addParseToken('YYYY', function (input, array) {
        array[YEAR] = input.length === 2 ? utils_hooks__hooks.parseTwoDigitYear(input) : toInt(input);
    });
    addParseToken('YY', function (input, array) {
        array[YEAR] = utils_hooks__hooks.parseTwoDigitYear(input);
    });
    addParseToken('Y', function (input, array) {
        array[YEAR] = parseInt(input, 10);
    });

    // HELPERS

    function daysInYear(year) {
        return isLeapYear(year) ? 366 : 365;
    }

    function isLeapYear(year) {
        return (year % 4 === 0 && year % 100 !== 0) || year % 400 === 0;
    }

    // HOOKS

    utils_hooks__hooks.parseTwoDigitYear = function (input) {
        return toInt(input) + (toInt(input) > 68 ? 1900 : 2000);
    };

    // MOMENTS

    var getSetYear = makeGetSet('FullYear', true);

    function getIsLeapYear () {
        return isLeapYear(this.year());
    }

    function createDate (y, m, d, h, M, s, ms) {
        //can't just apply() to create a date:
        //http://stackoverflow.com/questions/181348/instantiating-a-javascript-object-by-calling-prototype-constructor-apply
        var date = new Date(y, m, d, h, M, s, ms);

        //the date constructor remaps years 0-99 to 1900-1999
        if (y < 100 && y >= 0 && isFinite(date.getFullYear())) {
            date.setFullYear(y);
        }
        return date;
    }

    function createUTCDate (y) {
        var date = new Date(Date.UTC.apply(null, arguments));

        //the Date.UTC function remaps years 0-99 to 1900-1999
        if (y < 100 && y >= 0 && isFinite(date.getUTCFullYear())) {
            date.setUTCFullYear(y);
        }
        return date;
    }

    // start-of-first-week - start-of-year
    function firstWeekOffset(year, dow, doy) {
        var // first-week day -- which january is always in the first week (4 for iso, 1 for other)
            fwd = 7 + dow - doy,
            // first-week day local weekday -- which local weekday is fwd
            fwdlw = (7 + createUTCDate(year, 0, fwd).getUTCDay() - dow) % 7;

        return -fwdlw + fwd - 1;
    }

    //http://en.wikipedia.org/wiki/ISO_week_date#Calculating_a_date_given_the_year.2C_week_number_and_weekday
    function dayOfYearFromWeeks(year, week, weekday, dow, doy) {
        var localWeekday = (7 + weekday - dow) % 7,
            weekOffset = firstWeekOffset(year, dow, doy),
            dayOfYear = 1 + 7 * (week - 1) + localWeekday + weekOffset,
            resYear, resDayOfYear;

        if (dayOfYear <= 0) {
            resYear = year - 1;
            resDayOfYear = daysInYear(resYear) + dayOfYear;
        } else if (dayOfYear > daysInYear(year)) {
            resYear = year + 1;
            resDayOfYear = dayOfYear - daysInYear(year);
        } else {
            resYear = year;
            resDayOfYear = dayOfYear;
        }

        return {
            year: resYear,
            dayOfYear: resDayOfYear
        };
    }

    function weekOfYear(mom, dow, doy) {
        var weekOffset = firstWeekOffset(mom.year(), dow, doy),
            week = Math.floor((mom.dayOfYear() - weekOffset - 1) / 7) + 1,
            resWeek, resYear;

        if (week < 1) {
            resYear = mom.year() - 1;
            resWeek = week + weeksInYear(resYear, dow, doy);
        } else if (week > weeksInYear(mom.year(), dow, doy)) {
            resWeek = week - weeksInYear(mom.year(), dow, doy);
            resYear = mom.year() + 1;
        } else {
            resYear = mom.year();
            resWeek = week;
        }

        return {
            week: resWeek,
            year: resYear
        };
    }

    function weeksInYear(year, dow, doy) {
        var weekOffset = firstWeekOffset(year, dow, doy),
            weekOffsetNext = firstWeekOffset(year + 1, dow, doy);
        return (daysInYear(year) - weekOffset + weekOffsetNext) / 7;
    }

    // FORMATTING

    addFormatToken('w', ['ww', 2], 'wo', 'week');
    addFormatToken('W', ['WW', 2], 'Wo', 'isoWeek');

    // ALIASES

    addUnitAlias('week', 'w');
    addUnitAlias('isoWeek', 'W');

    // PRIORITIES

    addUnitPriority('week', 5);
    addUnitPriority('isoWeek', 5);

    // PARSING

    addRegexToken('w',  match1to2);
    addRegexToken('ww', match1to2, match2);
    addRegexToken('W',  match1to2);
    addRegexToken('WW', match1to2, match2);

    addWeekParseToken(['w', 'ww', 'W', 'WW'], function (input, week, config, token) {
        week[token.substr(0, 1)] = toInt(input);
    });

    // HELPERS

    // LOCALES

    function localeWeek (mom) {
        return weekOfYear(mom, this._week.dow, this._week.doy).week;
    }

    var defaultLocaleWeek = {
        dow : 0, // Sunday is the first day of the week.
        doy : 6  // The week that contains Jan 1st is the first week of the year.
    };

    function localeFirstDayOfWeek () {
        return this._week.dow;
    }

    function localeFirstDayOfYear () {
        return this._week.doy;
    }

    // MOMENTS

    function getSetWeek (input) {
        var week = this.localeData().week(this);
        return input == null ? week : this.add((input - week) * 7, 'd');
    }

    function getSetISOWeek (input) {
        var week = weekOfYear(this, 1, 4).week;
        return input == null ? week : this.add((input - week) * 7, 'd');
    }

    // FORMATTING

    addFormatToken('d', 0, 'do', 'day');

    addFormatToken('dd', 0, 0, function (format) {
        return this.localeData().weekdaysMin(this, format);
    });

    addFormatToken('ddd', 0, 0, function (format) {
        return this.localeData().weekdaysShort(this, format);
    });

    addFormatToken('dddd', 0, 0, function (format) {
        return this.localeData().weekdays(this, format);
    });

    addFormatToken('e', 0, 0, 'weekday');
    addFormatToken('E', 0, 0, 'isoWeekday');

    // ALIASES

    addUnitAlias('day', 'd');
    addUnitAlias('weekday', 'e');
    addUnitAlias('isoWeekday', 'E');

    // PRIORITY
    addUnitPriority('day', 11);
    addUnitPriority('weekday', 11);
    addUnitPriority('isoWeekday', 11);

    // PARSING

    addRegexToken('d',    match1to2);
    addRegexToken('e',    match1to2);
    addRegexToken('E',    match1to2);
    addRegexToken('dd',   function (isStrict, locale) {
        return locale.weekdaysMinRegex(isStrict);
    });
    addRegexToken('ddd',   function (isStrict, locale) {
        return locale.weekdaysShortRegex(isStrict);
    });
    addRegexToken('dddd',   function (isStrict, locale) {
        return locale.weekdaysRegex(isStrict);
    });

    addWeekParseToken(['dd', 'ddd', 'dddd'], function (input, week, config, token) {
        var weekday = config._locale.weekdaysParse(input, token, config._strict);
        // if we didn't get a weekday name, mark the date as invalid
        if (weekday != null) {
            week.d = weekday;
        } else {
            getParsingFlags(config).invalidWeekday = input;
        }
    });

    addWeekParseToken(['d', 'e', 'E'], function (input, week, config, token) {
        week[token] = toInt(input);
    });

    // HELPERS

    function parseWeekday(input, locale) {
        if (typeof input !== 'string') {
            return input;
        }

        if (!isNaN(input)) {
            return parseInt(input, 10);
        }

        input = locale.weekdaysParse(input);
        if (typeof input === 'number') {
            return input;
        }

        return null;
    }

    function parseIsoWeekday(input, locale) {
        if (typeof input === 'string') {
            return locale.weekdaysParse(input) % 7 || 7;
        }
        return isNaN(input) ? null : input;
    }

    // LOCALES

    var defaultLocaleWeekdays = 'Sunday_Monday_Tuesday_Wednesday_Thursday_Friday_Saturday'.split('_');
    function localeWeekdays (m, format) {
        if (!m) {
            return this._weekdays;
        }
        return isArray(this._weekdays) ? this._weekdays[m.day()] :
            this._weekdays[this._weekdays.isFormat.test(format) ? 'format' : 'standalone'][m.day()];
    }

    var defaultLocaleWeekdaysShort = 'Sun_Mon_Tue_Wed_Thu_Fri_Sat'.split('_');
    function localeWeekdaysShort (m) {
        return (m) ? this._weekdaysShort[m.day()] : this._weekdaysShort;
    }

    var defaultLocaleWeekdaysMin = 'Su_Mo_Tu_We_Th_Fr_Sa'.split('_');
    function localeWeekdaysMin (m) {
        return (m) ? this._weekdaysMin[m.day()] : this._weekdaysMin;
    }

    function day_of_week__handleStrictParse(weekdayName, format, strict) {
        var i, ii, mom, llc = weekdayName.toLocaleLowerCase();
        if (!this._weekdaysParse) {
            this._weekdaysParse = [];
            this._shortWeekdaysParse = [];
            this._minWeekdaysParse = [];

            for (i = 0; i < 7; ++i) {
                mom = create_utc__createUTC([2000, 1]).day(i);
                this._minWeekdaysParse[i] = this.weekdaysMin(mom, '').toLocaleLowerCase();
                this._shortWeekdaysParse[i] = this.weekdaysShort(mom, '').toLocaleLowerCase();
                this._weekdaysParse[i] = this.weekdays(mom, '').toLocaleLowerCase();
            }
        }

        if (strict) {
            if (format === 'dddd') {
                ii = indexOf.call(this._weekdaysParse, llc);
                return ii !== -1 ? ii : null;
            } else if (format === 'ddd') {
                ii = indexOf.call(this._shortWeekdaysParse, llc);
                return ii !== -1 ? ii : null;
            } else {
                ii = indexOf.call(this._minWeekdaysParse, llc);
                return ii !== -1 ? ii : null;
            }
        } else {
            if (format === 'dddd') {
                ii = indexOf.call(this._weekdaysParse, llc);
                if (ii !== -1) {
                    return ii;
                }
                ii = indexOf.call(this._shortWeekdaysParse, llc);
                if (ii !== -1) {
                    return ii;
                }
                ii = indexOf.call(this._minWeekdaysParse, llc);
                return ii !== -1 ? ii : null;
            } else if (format === 'ddd') {
                ii = indexOf.call(this._shortWeekdaysParse, llc);
                if (ii !== -1) {
                    return ii;
                }
                ii = indexOf.call(this._weekdaysParse, llc);
                if (ii !== -1) {
                    return ii;
                }
                ii = indexOf.call(this._minWeekdaysParse, llc);
                return ii !== -1 ? ii : null;
            } else {
                ii = indexOf.call(this._minWeekdaysParse, llc);
                if (ii !== -1) {
                    return ii;
                }
                ii = indexOf.call(this._weekdaysParse, llc);
                if (ii !== -1) {
                    return ii;
                }
                ii = indexOf.call(this._shortWeekdaysParse, llc);
                return ii !== -1 ? ii : null;
            }
        }
    }

    function localeWeekdaysParse (weekdayName, format, strict) {
        var i, mom, regex;

        if (this._weekdaysParseExact) {
            return day_of_week__handleStrictParse.call(this, weekdayName, format, strict);
        }

        if (!this._weekdaysParse) {
            this._weekdaysParse = [];
            this._minWeekdaysParse = [];
            this._shortWeekdaysParse = [];
            this._fullWeekdaysParse = [];
        }

        for (i = 0; i < 7; i++) {
            // make the regex if we don't have it already

            mom = create_utc__createUTC([2000, 1]).day(i);
            if (strict && !this._fullWeekdaysParse[i]) {
                this._fullWeekdaysParse[i] = new RegExp('^' + this.weekdays(mom, '').replace('.', '\.?') + '$', 'i');
                this._shortWeekdaysParse[i] = new RegExp('^' + this.weekdaysShort(mom, '').replace('.', '\.?') + '$', 'i');
                this._minWeekdaysParse[i] = new RegExp('^' + this.weekdaysMin(mom, '').replace('.', '\.?') + '$', 'i');
            }
            if (!this._weekdaysParse[i]) {
                regex = '^' + this.weekdays(mom, '') + '|^' + this.weekdaysShort(mom, '') + '|^' + this.weekdaysMin(mom, '');
                this._weekdaysParse[i] = new RegExp(regex.replace('.', ''), 'i');
            }
            // test the regex
            if (strict && format === 'dddd' && this._fullWeekdaysParse[i].test(weekdayName)) {
                return i;
            } else if (strict && format === 'ddd' && this._shortWeekdaysParse[i].test(weekdayName)) {
                return i;
            } else if (strict && format === 'dd' && this._minWeekdaysParse[i].test(weekdayName)) {
                return i;
            } else if (!strict && this._weekdaysParse[i].test(weekdayName)) {
                return i;
            }
        }
    }

    // MOMENTS

    function getSetDayOfWeek (input) {
        if (!this.isValid()) {
            return input != null ? this : NaN;
        }
        var day = this._isUTC ? this._d.getUTCDay() : this._d.getDay();
        if (input != null) {
            input = parseWeekday(input, this.localeData());
            return this.add(input - day, 'd');
        } else {
            return day;
        }
    }

    function getSetLocaleDayOfWeek (input) {
        if (!this.isValid()) {
            return input != null ? this : NaN;
        }
        var weekday = (this.day() + 7 - this.localeData()._week.dow) % 7;
        return input == null ? weekday : this.add(input - weekday, 'd');
    }

    function getSetISODayOfWeek (input) {
        if (!this.isValid()) {
            return input != null ? this : NaN;
        }

        // behaves the same as moment#day except
        // as a getter, returns 7 instead of 0 (1-7 range instead of 0-6)
        // as a setter, sunday should belong to the previous week.

        if (input != null) {
            var weekday = parseIsoWeekday(input, this.localeData());
            return this.day(this.day() % 7 ? weekday : weekday - 7);
        } else {
            return this.day() || 7;
        }
    }

    var defaultWeekdaysRegex = matchWord;
    function weekdaysRegex (isStrict) {
        if (this._weekdaysParseExact) {
            if (!hasOwnProp(this, '_weekdaysRegex')) {
                computeWeekdaysParse.call(this);
            }
            if (isStrict) {
                return this._weekdaysStrictRegex;
            } else {
                return this._weekdaysRegex;
            }
        } else {
            if (!hasOwnProp(this, '_weekdaysRegex')) {
                this._weekdaysRegex = defaultWeekdaysRegex;
            }
            return this._weekdaysStrictRegex && isStrict ?
                this._weekdaysStrictRegex : this._weekdaysRegex;
        }
    }

    var defaultWeekdaysShortRegex = matchWord;
    function weekdaysShortRegex (isStrict) {
        if (this._weekdaysParseExact) {
            if (!hasOwnProp(this, '_weekdaysRegex')) {
                computeWeekdaysParse.call(this);
            }
            if (isStrict) {
                return this._weekdaysShortStrictRegex;
            } else {
                return this._weekdaysShortRegex;
            }
        } else {
            if (!hasOwnProp(this, '_weekdaysShortRegex')) {
                this._weekdaysShortRegex = defaultWeekdaysShortRegex;
            }
            return this._weekdaysShortStrictRegex && isStrict ?
                this._weekdaysShortStrictRegex : this._weekdaysShortRegex;
        }
    }

    var defaultWeekdaysMinRegex = matchWord;
    function weekdaysMinRegex (isStrict) {
        if (this._weekdaysParseExact) {
            if (!hasOwnProp(this, '_weekdaysRegex')) {
                computeWeekdaysParse.call(this);
            }
            if (isStrict) {
                return this._weekdaysMinStrictRegex;
            } else {
                return this._weekdaysMinRegex;
            }
        } else {
            if (!hasOwnProp(this, '_weekdaysMinRegex')) {
                this._weekdaysMinRegex = defaultWeekdaysMinRegex;
            }
            return this._weekdaysMinStrictRegex && isStrict ?
                this._weekdaysMinStrictRegex : this._weekdaysMinRegex;
        }
    }


    function computeWeekdaysParse () {
        function cmpLenRev(a, b) {
            return b.length - a.length;
        }

        var minPieces = [], shortPieces = [], longPieces = [], mixedPieces = [],
            i, mom, minp, shortp, longp;
        for (i = 0; i < 7; i++) {
            // make the regex if we don't have it already
            mom = create_utc__createUTC([2000, 1]).day(i);
            minp = this.weekdaysMin(mom, '');
            shortp = this.weekdaysShort(mom, '');
            longp = this.weekdays(mom, '');
            minPieces.push(minp);
            shortPieces.push(shortp);
            longPieces.push(longp);
            mixedPieces.push(minp);
            mixedPieces.push(shortp);
            mixedPieces.push(longp);
        }
        // Sorting makes sure if one weekday (or abbr) is a prefix of another it
        // will match the longer piece.
        minPieces.sort(cmpLenRev);
        shortPieces.sort(cmpLenRev);
        longPieces.sort(cmpLenRev);
        mixedPieces.sort(cmpLenRev);
        for (i = 0; i < 7; i++) {
            shortPieces[i] = regexEscape(shortPieces[i]);
            longPieces[i] = regexEscape(longPieces[i]);
            mixedPieces[i] = regexEscape(mixedPieces[i]);
        }

        this._weekdaysRegex = new RegExp('^(' + mixedPieces.join('|') + ')', 'i');
        this._weekdaysShortRegex = this._weekdaysRegex;
        this._weekdaysMinRegex = this._weekdaysRegex;

        this._weekdaysStrictRegex = new RegExp('^(' + longPieces.join('|') + ')', 'i');
        this._weekdaysShortStrictRegex = new RegExp('^(' + shortPieces.join('|') + ')', 'i');
        this._weekdaysMinStrictRegex = new RegExp('^(' + minPieces.join('|') + ')', 'i');
    }

    // FORMATTING

    function hFormat() {
        return this.hours() % 12 || 12;
    }

    function kFormat() {
        return this.hours() || 24;
    }

    addFormatToken('H', ['HH', 2], 0, 'hour');
    addFormatToken('h', ['hh', 2], 0, hFormat);
    addFormatToken('k', ['kk', 2], 0, kFormat);

    addFormatToken('hmm', 0, 0, function () {
        return '' + hFormat.apply(this) + zeroFill(this.minutes(), 2);
    });

    addFormatToken('hmmss', 0, 0, function () {
        return '' + hFormat.apply(this) + zeroFill(this.minutes(), 2) +
            zeroFill(this.seconds(), 2);
    });

    addFormatToken('Hmm', 0, 0, function () {
        return '' + this.hours() + zeroFill(this.minutes(), 2);
    });

    addFormatToken('Hmmss', 0, 0, function () {
        return '' + this.hours() + zeroFill(this.minutes(), 2) +
            zeroFill(this.seconds(), 2);
    });

    function meridiem (token, lowercase) {
        addFormatToken(token, 0, 0, function () {
            return this.localeData().meridiem(this.hours(), this.minutes(), lowercase);
        });
    }

    meridiem('a', true);
    meridiem('A', false);

    // ALIASES

    addUnitAlias('hour', 'h');

    // PRIORITY
    addUnitPriority('hour', 13);

    // PARSING

    function matchMeridiem (isStrict, locale) {
        return locale._meridiemParse;
    }

    addRegexToken('a',  matchMeridiem);
    addRegexToken('A',  matchMeridiem);
    addRegexToken('H',  match1to2);
    addRegexToken('h',  match1to2);
    addRegexToken('HH', match1to2, match2);
    addRegexToken('hh', match1to2, match2);

    addRegexToken('hmm', match3to4);
    addRegexToken('hmmss', match5to6);
    addRegexToken('Hmm', match3to4);
    addRegexToken('Hmmss', match5to6);

    addParseToken(['H', 'HH'], HOUR);
    addParseToken(['a', 'A'], function (input, array, config) {
        config._isPm = config._locale.isPM(input);
        config._meridiem = input;
    });
    addParseToken(['h', 'hh'], function (input, array, config) {
        array[HOUR] = toInt(input);
        getParsingFlags(config).bigHour = true;
    });
    addParseToken('hmm', function (input, array, config) {
        var pos = input.length - 2;
        array[HOUR] = toInt(input.substr(0, pos));
        array[MINUTE] = toInt(input.substr(pos));
        getParsingFlags(config).bigHour = true;
    });
    addParseToken('hmmss', function (input, array, config) {
        var pos1 = input.length - 4;
        var pos2 = input.length - 2;
        array[HOUR] = toInt(input.substr(0, pos1));
        array[MINUTE] = toInt(input.substr(pos1, 2));
        array[SECOND] = toInt(input.substr(pos2));
        getParsingFlags(config).bigHour = true;
    });
    addParseToken('Hmm', function (input, array, config) {
        var pos = input.length - 2;
        array[HOUR] = toInt(input.substr(0, pos));
        array[MINUTE] = toInt(input.substr(pos));
    });
    addParseToken('Hmmss', function (input, array, config) {
        var pos1 = input.length - 4;
        var pos2 = input.length - 2;
        array[HOUR] = toInt(input.substr(0, pos1));
        array[MINUTE] = toInt(input.substr(pos1, 2));
        array[SECOND] = toInt(input.substr(pos2));
    });

    // LOCALES

    function localeIsPM (input) {
        // IE8 Quirks Mode & IE7 Standards Mode do not allow accessing strings like arrays
        // Using charAt should be more compatible.
        return ((input + '').toLowerCase().charAt(0) === 'p');
    }

    var defaultLocaleMeridiemParse = /[ap]\.?m?\.?/i;
    function localeMeridiem (hours, minutes, isLower) {
        if (hours > 11) {
            return isLower ? 'pm' : 'PM';
        } else {
            return isLower ? 'am' : 'AM';
        }
    }


    // MOMENTS

    // Setting the hour should keep the time, because the user explicitly
    // specified which hour he wants. So trying to maintain the same hour (in
    // a new timezone) makes sense. Adding/subtracting hours does not follow
    // this rule.
    var getSetHour = makeGetSet('Hours', true);

    var baseConfig = {
        calendar: defaultCalendar,
        longDateFormat: defaultLongDateFormat,
        invalidDate: defaultInvalidDate,
        ordinal: defaultOrdinal,
        ordinalParse: defaultOrdinalParse,
        relativeTime: defaultRelativeTime,

        months: defaultLocaleMonths,
        monthsShort: defaultLocaleMonthsShort,

        week: defaultLocaleWeek,

        weekdays: defaultLocaleWeekdays,
        weekdaysMin: defaultLocaleWeekdaysMin,
        weekdaysShort: defaultLocaleWeekdaysShort,

        meridiemParse: defaultLocaleMeridiemParse
    };

    // internal storage for locale config files
    var locales = {};
    var globalLocale;

    function normalizeLocale(key) {
        return key ? key.toLowerCase().replace('_', '-') : key;
    }

    // pick the locale from the array
    // try ['en-au', 'en-gb'] as 'en-au', 'en-gb', 'en', as in move through the list trying each
    // substring from most specific to least, but move to the next array item if it's a more specific variant than the current root
    function chooseLocale(names) {
        var i = 0, j, next, locale, split;

        while (i < names.length) {
            split = normalizeLocale(names[i]).split('-');
            j = split.length;
            next = normalizeLocale(names[i + 1]);
            next = next ? next.split('-') : null;
            while (j > 0) {
                locale = loadLocale(split.slice(0, j).join('-'));
                if (locale) {
                    return locale;
                }
                if (next && next.length >= j && compareArrays(split, next, true) >= j - 1) {
                    //the next array item is better than a shallower substring of this one
                    break;
                }
                j--;
            }
            i++;
        }
        return null;
    }

    function loadLocale(name) {
        var oldLocale = null;
        // TODO: Find a better way to register and load all the locales in Node
        if (!locales[name] && (typeof module !== 'undefined') &&
                module && module.exports) {
            try {
                oldLocale = globalLocale._abbr;
                require('./locale/' + name);
                // because defineLocale currently also sets the global locale, we
                // want to undo that for lazy loaded locales
                locale_locales__getSetGlobalLocale(oldLocale);
            } catch (e) { }
        }
        return locales[name];
    }

    // This function will load locale and then set the global locale.  If
    // no arguments are passed in, it will simply return the current global
    // locale key.
    function locale_locales__getSetGlobalLocale (key, values) {
        var data;
        if (key) {
            if (isUndefined(values)) {
                data = locale_locales__getLocale(key);
            }
            else {
                data = defineLocale(key, values);
            }

            if (data) {
                // moment.duration._locale = moment._locale = data;
                globalLocale = data;
            }
        }

        return globalLocale._abbr;
    }

    function defineLocale (name, config) {
        if (config !== null) {
            var parentConfig = baseConfig;
            config.abbr = name;
            if (locales[name] != null) {
                deprecateSimple('defineLocaleOverride',
                        'use moment.updateLocale(localeName, config) to change ' +
                        'an existing locale. moment.defineLocale(localeName, ' +
                        'config) should only be used for creating a new locale ' +
                        'See http://momentjs.com/guides/#/warnings/define-locale/ for more info.');
                parentConfig = locales[name]._config;
            } else if (config.parentLocale != null) {
                if (locales[config.parentLocale] != null) {
                    parentConfig = locales[config.parentLocale]._config;
                } else {
                    // treat as if there is no base config
                    deprecateSimple('parentLocaleUndefined',
                            'specified parentLocale is not defined yet. See http://momentjs.com/guides/#/warnings/parent-locale/');
                }
            }
            locales[name] = new Locale(mergeConfigs(parentConfig, config));

            // backwards compat for now: also set the locale
            locale_locales__getSetGlobalLocale(name);

            return locales[name];
        } else {
            // useful for testing
            delete locales[name];
            return null;
        }
    }

    function updateLocale(name, config) {
        if (config != null) {
            var locale, parentConfig = baseConfig;
            // MERGE
            if (locales[name] != null) {
                parentConfig = locales[name]._config;
            }
            config = mergeConfigs(parentConfig, config);
            locale = new Locale(config);
            locale.parentLocale = locales[name];
            locales[name] = locale;

            // backwards compat for now: also set the locale
            locale_locales__getSetGlobalLocale(name);
        } else {
            // pass null for config to unupdate, useful for tests
            if (locales[name] != null) {
                if (locales[name].parentLocale != null) {
                    locales[name] = locales[name].parentLocale;
                } else if (locales[name] != null) {
                    delete locales[name];
                }
            }
        }
        return locales[name];
    }

    // returns locale data
    function locale_locales__getLocale (key) {
        var locale;

        if (key && key._locale && key._locale._abbr) {
            key = key._locale._abbr;
        }

        if (!key) {
            return globalLocale;
        }

        if (!isArray(key)) {
            //short-circuit everything else
            locale = loadLocale(key);
            if (locale) {
                return locale;
            }
            key = [key];
        }

        return chooseLocale(key);
    }

    function locale_locales__listLocales() {
        return keys(locales);
    }

    function checkOverflow (m) {
        var overflow;
        var a = m._a;

        if (a && getParsingFlags(m).overflow === -2) {
            overflow =
                a[MONTH]       < 0 || a[MONTH]       > 11  ? MONTH :
                a[DATE]        < 1 || a[DATE]        > daysInMonth(a[YEAR], a[MONTH]) ? DATE :
                a[HOUR]        < 0 || a[HOUR]        > 24 || (a[HOUR] === 24 && (a[MINUTE] !== 0 || a[SECOND] !== 0 || a[MILLISECOND] !== 0)) ? HOUR :
                a[MINUTE]      < 0 || a[MINUTE]      > 59  ? MINUTE :
                a[SECOND]      < 0 || a[SECOND]      > 59  ? SECOND :
                a[MILLISECOND] < 0 || a[MILLISECOND] > 999 ? MILLISECOND :
                -1;

            if (getParsingFlags(m)._overflowDayOfYear && (overflow < YEAR || overflow > DATE)) {
                overflow = DATE;
            }
            if (getParsingFlags(m)._overflowWeeks && overflow === -1) {
                overflow = WEEK;
            }
            if (getParsingFlags(m)._overflowWeekday && overflow === -1) {
                overflow = WEEKDAY;
            }

            getParsingFlags(m).overflow = overflow;
        }

        return m;
    }

    // iso 8601 regex
    // 0000-00-00 0000-W00 or 0000-W00-0 + T + 00 or 00:00 or 00:00:00 or 00:00:00.000 + +00:00 or +0000 or +00)
    var extendedIsoRegex = /^\s*((?:[+-]\d{6}|\d{4})-(?:\d\d-\d\d|W\d\d-\d|W\d\d|\d\d\d|\d\d))(?:(T| )(\d\d(?::\d\d(?::\d\d(?:[.,]\d+)?)?)?)([\+\-]\d\d(?::?\d\d)?|\s*Z)?)?/;
    var basicIsoRegex = /^\s*((?:[+-]\d{6}|\d{4})(?:\d\d\d\d|W\d\d\d|W\d\d|\d\d\d|\d\d))(?:(T| )(\d\d(?:\d\d(?:\d\d(?:[.,]\d+)?)?)?)([\+\-]\d\d(?::?\d\d)?|\s*Z)?)?/;

    var tzRegex = /Z|[+-]\d\d(?::?\d\d)?/;

    var isoDates = [
        ['YYYYYY-MM-DD', /[+-]\d{6}-\d\d-\d\d/],
        ['YYYY-MM-DD', /\d{4}-\d\d-\d\d/],
        ['GGGG-[W]WW-E', /\d{4}-W\d\d-\d/],
        ['GGGG-[W]WW', /\d{4}-W\d\d/, false],
        ['YYYY-DDD', /\d{4}-\d{3}/],
        ['YYYY-MM', /\d{4}-\d\d/, false],
        ['YYYYYYMMDD', /[+-]\d{10}/],
        ['YYYYMMDD', /\d{8}/],
        // YYYYMM is NOT allowed by the standard
        ['GGGG[W]WWE', /\d{4}W\d{3}/],
        ['GGGG[W]WW', /\d{4}W\d{2}/, false],
        ['YYYYDDD', /\d{7}/]
    ];

    // iso time formats and regexes
    var isoTimes = [
        ['HH:mm:ss.SSSS', /\d\d:\d\d:\d\d\.\d+/],
        ['HH:mm:ss,SSSS', /\d\d:\d\d:\d\d,\d+/],
        ['HH:mm:ss', /\d\d:\d\d:\d\d/],
        ['HH:mm', /\d\d:\d\d/],
        ['HHmmss.SSSS', /\d\d\d\d\d\d\.\d+/],
        ['HHmmss,SSSS', /\d\d\d\d\d\d,\d+/],
        ['HHmmss', /\d\d\d\d\d\d/],
        ['HHmm', /\d\d\d\d/],
        ['HH', /\d\d/]
    ];

    var aspNetJsonRegex = /^\/?Date\((\-?\d+)/i;

    // date from iso format
    function configFromISO(config) {
        var i, l,
            string = config._i,
            match = extendedIsoRegex.exec(string) || basicIsoRegex.exec(string),
            allowTime, dateFormat, timeFormat, tzFormat;

        if (match) {
            getParsingFlags(config).iso = true;

            for (i = 0, l = isoDates.length; i < l; i++) {
                if (isoDates[i][1].exec(match[1])) {
                    dateFormat = isoDates[i][0];
                    allowTime = isoDates[i][2] !== false;
                    break;
                }
            }
            if (dateFormat == null) {
                config._isValid = false;
                return;
            }
            if (match[3]) {
                for (i = 0, l = isoTimes.length; i < l; i++) {
                    if (isoTimes[i][1].exec(match[3])) {
                        // match[2] should be 'T' or space
                        timeFormat = (match[2] || ' ') + isoTimes[i][0];
                        break;
                    }
                }
                if (timeFormat == null) {
                    config._isValid = false;
                    return;
                }
            }
            if (!allowTime && timeFormat != null) {
                config._isValid = false;
                return;
            }
            if (match[4]) {
                if (tzRegex.exec(match[4])) {
                    tzFormat = 'Z';
                } else {
                    config._isValid = false;
                    return;
                }
            }
            config._f = dateFormat + (timeFormat || '') + (tzFormat || '');
            configFromStringAndFormat(config);
        } else {
            config._isValid = false;
        }
    }

    // date from iso format or fallback
    function configFromString(config) {
        var matched = aspNetJsonRegex.exec(config._i);

        if (matched !== null) {
            config._d = new Date(+matched[1]);
            return;
        }

        configFromISO(config);
        if (config._isValid === false) {
            delete config._isValid;
            utils_hooks__hooks.createFromInputFallback(config);
        }
    }

    utils_hooks__hooks.createFromInputFallback = deprecate(
        'value provided is not in a recognized ISO format. moment construction falls back to js Date(), ' +
        'which is not reliable across all browsers and versions. Non ISO date formats are ' +
        'discouraged and will be removed in an upcoming major release. Please refer to ' +
        'http://momentjs.com/guides/#/warnings/js-date/ for more info.',
        function (config) {
            config._d = new Date(config._i + (config._useUTC ? ' UTC' : ''));
        }
    );

    // Pick the first defined of two or three arguments.
    function defaults(a, b, c) {
        if (a != null) {
            return a;
        }
        if (b != null) {
            return b;
        }
        return c;
    }

    function currentDateArray(config) {
        // hooks is actually the exported moment object
        var nowValue = new Date(utils_hooks__hooks.now());
        if (config._useUTC) {
            return [nowValue.getUTCFullYear(), nowValue.getUTCMonth(), nowValue.getUTCDate()];
        }
        return [nowValue.getFullYear(), nowValue.getMonth(), nowValue.getDate()];
    }

    // convert an array to a date.
    // the array should mirror the parameters below
    // note: all values past the year are optional and will default to the lowest possible value.
    // [year, month, day , hour, minute, second, millisecond]
    function configFromArray (config) {
        var i, date, input = [], currentDate, yearToUse;

        if (config._d) {
            return;
        }

        currentDate = currentDateArray(config);

        //compute day of the year from weeks and weekdays
        if (config._w && config._a[DATE] == null && config._a[MONTH] == null) {
            dayOfYearFromWeekInfo(config);
        }

        //if the day of the year is set, figure out what it is
        if (config._dayOfYear) {
            yearToUse = defaults(config._a[YEAR], currentDate[YEAR]);

            if (config._dayOfYear > daysInYear(yearToUse)) {
                getParsingFlags(config)._overflowDayOfYear = true;
            }

            date = createUTCDate(yearToUse, 0, config._dayOfYear);
            config._a[MONTH] = date.getUTCMonth();
            config._a[DATE] = date.getUTCDate();
        }

        // Default to current date.
        // * if no year, month, day of month are given, default to today
        // * if day of month is given, default month and year
        // * if month is given, default only year
        // * if year is given, don't default anything
        for (i = 0; i < 3 && config._a[i] == null; ++i) {
            config._a[i] = input[i] = currentDate[i];
        }

        // Zero out whatever was not defaulted, including time
        for (; i < 7; i++) {
            config._a[i] = input[i] = (config._a[i] == null) ? (i === 2 ? 1 : 0) : config._a[i];
        }

        // Check for 24:00:00.000
        if (config._a[HOUR] === 24 &&
                config._a[MINUTE] === 0 &&
                config._a[SECOND] === 0 &&
                config._a[MILLISECOND] === 0) {
            config._nextDay = true;
            config._a[HOUR] = 0;
        }

        config._d = (config._useUTC ? createUTCDate : createDate).apply(null, input);
        // Apply timezone offset from input. The actual utcOffset can be changed
        // with parseZone.
        if (config._tzm != null) {
            config._d.setUTCMinutes(config._d.getUTCMinutes() - config._tzm);
        }

        if (config._nextDay) {
            config._a[HOUR] = 24;
        }
    }

    function dayOfYearFromWeekInfo(config) {
        var w, weekYear, week, weekday, dow, doy, temp, weekdayOverflow;

        w = config._w;
        if (w.GG != null || w.W != null || w.E != null) {
            dow = 1;
            doy = 4;

            // TODO: We need to take the current isoWeekYear, but that depends on
            // how we interpret now (local, utc, fixed offset). So create
            // a now version of current config (take local/utc/offset flags, and
            // create now).
            weekYear = defaults(w.GG, config._a[YEAR], weekOfYear(local__createLocal(), 1, 4).year);
            week = defaults(w.W, 1);
            weekday = defaults(w.E, 1);
            if (weekday < 1 || weekday > 7) {
                weekdayOverflow = true;
            }
        } else {
            dow = config._locale._week.dow;
            doy = config._locale._week.doy;

            weekYear = defaults(w.gg, config._a[YEAR], weekOfYear(local__createLocal(), dow, doy).year);
            week = defaults(w.w, 1);

            if (w.d != null) {
                // weekday -- low day numbers are considered next week
                weekday = w.d;
                if (weekday < 0 || weekday > 6) {
                    weekdayOverflow = true;
                }
            } else if (w.e != null) {
                // local weekday -- counting starts from begining of week
                weekday = w.e + dow;
                if (w.e < 0 || w.e > 6) {
                    weekdayOverflow = true;
                }
            } else {
                // default to begining of week
                weekday = dow;
            }
        }
        if (week < 1 || week > weeksInYear(weekYear, dow, doy)) {
            getParsingFlags(config)._overflowWeeks = true;
        } else if (weekdayOverflow != null) {
            getParsingFlags(config)._overflowWeekday = true;
        } else {
            temp = dayOfYearFromWeeks(weekYear, week, weekday, dow, doy);
            config._a[YEAR] = temp.year;
            config._dayOfYear = temp.dayOfYear;
        }
    }

    // constant that refers to the ISO standard
    utils_hooks__hooks.ISO_8601 = function () {};

    // date from string and format string
    function configFromStringAndFormat(config) {
        // TODO: Move this to another part of the creation flow to prevent circular deps
        if (config._f === utils_hooks__hooks.ISO_8601) {
            configFromISO(config);
            return;
        }

        config._a = [];
        getParsingFlags(config).empty = true;

        // This array is used to make a Date, either with `new Date` or `Date.UTC`
        var string = '' + config._i,
            i, parsedInput, tokens, token, skipped,
            stringLength = string.length,
            totalParsedInputLength = 0;

        tokens = expandFormat(config._f, config._locale).match(formattingTokens) || [];

        for (i = 0; i < tokens.length; i++) {
            token = tokens[i];
            parsedInput = (string.match(getParseRegexForToken(token, config)) || [])[0];
            // console.log('token', token, 'parsedInput', parsedInput,
            //         'regex', getParseRegexForToken(token, config));
            if (parsedInput) {
                skipped = string.substr(0, string.indexOf(parsedInput));
                if (skipped.length > 0) {
                    getParsingFlags(config).unusedInput.push(skipped);
                }
                string = string.slice(string.indexOf(parsedInput) + parsedInput.length);
                totalParsedInputLength += parsedInput.length;
            }
            // don't parse if it's not a known token
            if (formatTokenFunctions[token]) {
                if (parsedInput) {
                    getParsingFlags(config).empty = false;
                }
                else {
                    getParsingFlags(config).unusedTokens.push(token);
                }
                addTimeToArrayFromToken(token, parsedInput, config);
            }
            else if (config._strict && !parsedInput) {
                getParsingFlags(config).unusedTokens.push(token);
            }
        }

        // add remaining unparsed input length to the string
        getParsingFlags(config).charsLeftOver = stringLength - totalParsedInputLength;
        if (string.length > 0) {
            getParsingFlags(config).unusedInput.push(string);
        }

        // clear _12h flag if hour is <= 12
        if (config._a[HOUR] <= 12 &&
            getParsingFlags(config).bigHour === true &&
            config._a[HOUR] > 0) {
            getParsingFlags(config).bigHour = undefined;
        }

        getParsingFlags(config).parsedDateParts = config._a.slice(0);
        getParsingFlags(config).meridiem = config._meridiem;
        // handle meridiem
        config._a[HOUR] = meridiemFixWrap(config._locale, config._a[HOUR], config._meridiem);

        configFromArray(config);
        checkOverflow(config);
    }


    function meridiemFixWrap (locale, hour, meridiem) {
        var isPm;

        if (meridiem == null) {
            // nothing to do
            return hour;
        }
        if (locale.meridiemHour != null) {
            return locale.meridiemHour(hour, meridiem);
        } else if (locale.isPM != null) {
            // Fallback
            isPm = locale.isPM(meridiem);
            if (isPm && hour < 12) {
                hour += 12;
            }
            if (!isPm && hour === 12) {
                hour = 0;
            }
            return hour;
        } else {
            // this is not supposed to happen
            return hour;
        }
    }

    // date from string and array of format strings
    function configFromStringAndArray(config) {
        var tempConfig,
            bestMoment,

            scoreToBeat,
            i,
            currentScore;

        if (config._f.length === 0) {
            getParsingFlags(config).invalidFormat = true;
            config._d = new Date(NaN);
            return;
        }

        for (i = 0; i < config._f.length; i++) {
            currentScore = 0;
            tempConfig = copyConfig({}, config);
            if (config._useUTC != null) {
                tempConfig._useUTC = config._useUTC;
            }
            tempConfig._f = config._f[i];
            configFromStringAndFormat(tempConfig);

            if (!valid__isValid(tempConfig)) {
                continue;
            }

            // if there is any input that was not parsed add a penalty for that format
            currentScore += getParsingFlags(tempConfig).charsLeftOver;

            //or tokens
            currentScore += getParsingFlags(tempConfig).unusedTokens.length * 10;

            getParsingFlags(tempConfig).score = currentScore;

            if (scoreToBeat == null || currentScore < scoreToBeat) {
                scoreToBeat = currentScore;
                bestMoment = tempConfig;
            }
        }

        extend(config, bestMoment || tempConfig);
    }

    function configFromObject(config) {
        if (config._d) {
            return;
        }

        var i = normalizeObjectUnits(config._i);
        config._a = map([i.year, i.month, i.day || i.date, i.hour, i.minute, i.second, i.millisecond], function (obj) {
            return obj && parseInt(obj, 10);
        });

        configFromArray(config);
    }

    function createFromConfig (config) {
        var res = new Moment(checkOverflow(prepareConfig(config)));
        if (res._nextDay) {
            // Adding is smart enough around DST
            res.add(1, 'd');
            res._nextDay = undefined;
        }

        return res;
    }

    function prepareConfig (config) {
        var input = config._i,
            format = config._f;

        config._locale = config._locale || locale_locales__getLocale(config._l);

        if (input === null || (format === undefined && input === '')) {
            return valid__createInvalid({nullInput: true});
        }

        if (typeof input === 'string') {
            config._i = input = config._locale.preparse(input);
        }

        if (isMoment(input)) {
            return new Moment(checkOverflow(input));
        } else if (isArray(format)) {
            configFromStringAndArray(config);
        } else if (isDate(input)) {
            config._d = input;
        } else if (format) {
            configFromStringAndFormat(config);
        }  else {
            configFromInput(config);
        }

        if (!valid__isValid(config)) {
            config._d = null;
        }

        return config;
    }

    function configFromInput(config) {
        var input = config._i;
        if (input === undefined) {
            config._d = new Date(utils_hooks__hooks.now());
        } else if (isDate(input)) {
            config._d = new Date(input.valueOf());
        } else if (typeof input === 'string') {
            configFromString(config);
        } else if (isArray(input)) {
            config._a = map(input.slice(0), function (obj) {
                return parseInt(obj, 10);
            });
            configFromArray(config);
        } else if (typeof(input) === 'object') {
            configFromObject(config);
        } else if (typeof(input) === 'number') {
            // from milliseconds
            config._d = new Date(input);
        } else {
            utils_hooks__hooks.createFromInputFallback(config);
        }
    }

    function createLocalOrUTC (input, format, locale, strict, isUTC) {
        var c = {};

        if (typeof(locale) === 'boolean') {
            strict = locale;
            locale = undefined;
        }

        if ((isObject(input) && isObjectEmpty(input)) ||
                (isArray(input) && input.length === 0)) {
            input = undefined;
        }
        // object construction must be done this way.
        // https://github.com/moment/moment/issues/1423
        c._isAMomentObject = true;
        c._useUTC = c._isUTC = isUTC;
        c._l = locale;
        c._i = input;
        c._f = format;
        c._strict = strict;

        return createFromConfig(c);
    }

    function local__createLocal (input, format, locale, strict) {
        return createLocalOrUTC(input, format, locale, strict, false);
    }

    var prototypeMin = deprecate(
        'moment().min is deprecated, use moment.max instead. http://momentjs.com/guides/#/warnings/min-max/',
        function () {
            var other = local__createLocal.apply(null, arguments);
            if (this.isValid() && other.isValid()) {
                return other < this ? this : other;
            } else {
                return valid__createInvalid();
            }
        }
    );

    var prototypeMax = deprecate(
        'moment().max is deprecated, use moment.min instead. http://momentjs.com/guides/#/warnings/min-max/',
        function () {
            var other = local__createLocal.apply(null, arguments);
            if (this.isValid() && other.isValid()) {
                return other > this ? this : other;
            } else {
                return valid__createInvalid();
            }
        }
    );

    // Pick a moment m from moments so that m[fn](other) is true for all
    // other. This relies on the function fn to be transitive.
    //
    // moments should either be an array of moment objects or an array, whose
    // first element is an array of moment objects.
    function pickBy(fn, moments) {
        var res, i;
        if (moments.length === 1 && isArray(moments[0])) {
            moments = moments[0];
        }
        if (!moments.length) {
            return local__createLocal();
        }
        res = moments[0];
        for (i = 1; i < moments.length; ++i) {
            if (!moments[i].isValid() || moments[i][fn](res)) {
                res = moments[i];
            }
        }
        return res;
    }

    // TODO: Use [].sort instead?
    function min () {
        var args = [].slice.call(arguments, 0);

        return pickBy('isBefore', args);
    }

    function max () {
        var args = [].slice.call(arguments, 0);

        return pickBy('isAfter', args);
    }

    var now = function () {
        return Date.now ? Date.now() : +(new Date());
    };

    function Duration (duration) {
        var normalizedInput = normalizeObjectUnits(duration),
            years = normalizedInput.year || 0,
            quarters = normalizedInput.quarter || 0,
            months = normalizedInput.month || 0,
            weeks = normalizedInput.week || 0,
            days = normalizedInput.day || 0,
            hours = normalizedInput.hour || 0,
            minutes = normalizedInput.minute || 0,
            seconds = normalizedInput.second || 0,
            milliseconds = normalizedInput.millisecond || 0;

        // representation for dateAddRemove
        this._milliseconds = +milliseconds +
            seconds * 1e3 + // 1000
            minutes * 6e4 + // 1000 * 60
            hours * 1000 * 60 * 60; //using 1000 * 60 * 60 instead of 36e5 to avoid floating point rounding errors https://github.com/moment/moment/issues/2978
        // Because of dateAddRemove treats 24 hours as different from a
        // day when working around DST, we need to store them separately
        this._days = +days +
            weeks * 7;
        // It is impossible translate months into days without knowing
        // which months you are are talking about, so we have to store
        // it separately.
        this._months = +months +
            quarters * 3 +
            years * 12;

        this._data = {};

        this._locale = locale_locales__getLocale();

        this._bubble();
    }

    function isDuration (obj) {
        return obj instanceof Duration;
    }

    function absRound (number) {
        if (number < 0) {
            return Math.round(-1 * number) * -1;
        } else {
            return Math.round(number);
        }
    }

    // FORMATTING

    function offset (token, separator) {
        addFormatToken(token, 0, 0, function () {
            var offset = this.utcOffset();
            var sign = '+';
            if (offset < 0) {
                offset = -offset;
                sign = '-';
            }
            return sign + zeroFill(~~(offset / 60), 2) + separator + zeroFill(~~(offset) % 60, 2);
        });
    }

    offset('Z', ':');
    offset('ZZ', '');

    // PARSING

    addRegexToken('Z',  matchShortOffset);
    addRegexToken('ZZ', matchShortOffset);
    addParseToken(['Z', 'ZZ'], function (input, array, config) {
        config._useUTC = true;
        config._tzm = offsetFromString(matchShortOffset, input);
    });

    // HELPERS

    // timezone chunker
    // '+10:00' > ['10',  '00']
    // '-1530'  > ['-15', '30']
    var chunkOffset = /([\+\-]|\d\d)/gi;

    function offsetFromString(matcher, string) {
        var matches = ((string || '').match(matcher) || []);
        var chunk   = matches[matches.length - 1] || [];
        var parts   = (chunk + '').match(chunkOffset) || ['-', 0, 0];
        var minutes = +(parts[1] * 60) + toInt(parts[2]);

        return parts[0] === '+' ? minutes : -minutes;
    }

    // Return a moment from input, that is local/utc/zone equivalent to model.
    function cloneWithOffset(input, model) {
        var res, diff;
        if (model._isUTC) {
            res = model.clone();
            diff = (isMoment(input) || isDate(input) ? input.valueOf() : local__createLocal(input).valueOf()) - res.valueOf();
            // Use low-level api, because this fn is low-level api.
            res._d.setTime(res._d.valueOf() + diff);
            utils_hooks__hooks.updateOffset(res, false);
            return res;
        } else {
            return local__createLocal(input).local();
        }
    }

    function getDateOffset (m) {
        // On Firefox.24 Date#getTimezoneOffset returns a floating point.
        // https://github.com/moment/moment/pull/1871
        return -Math.round(m._d.getTimezoneOffset() / 15) * 15;
    }

    // HOOKS

    // This function will be called whenever a moment is mutated.
    // It is intended to keep the offset in sync with the timezone.
    utils_hooks__hooks.updateOffset = function () {};

    // MOMENTS

    // keepLocalTime = true means only change the timezone, without
    // affecting the local hour. So 5:31:26 +0300 --[utcOffset(2, true)]-->
    // 5:31:26 +0200 It is possible that 5:31:26 doesn't exist with offset
    // +0200, so we adjust the time as needed, to be valid.
    //
    // Keeping the time actually adds/subtracts (one hour)
    // from the actual represented time. That is why we call updateOffset
    // a second time. In case it wants us to change the offset again
    // _changeInProgress == true case, then we have to adjust, because
    // there is no such time in the given timezone.
    function getSetOffset (input, keepLocalTime) {
        var offset = this._offset || 0,
            localAdjust;
        if (!this.isValid()) {
            return input != null ? this : NaN;
        }
        if (input != null) {
            if (typeof input === 'string') {
                input = offsetFromString(matchShortOffset, input);
            } else if (Math.abs(input) < 16) {
                input = input * 60;
            }
            if (!this._isUTC && keepLocalTime) {
                localAdjust = getDateOffset(this);
            }
            this._offset = input;
            this._isUTC = true;
            if (localAdjust != null) {
                this.add(localAdjust, 'm');
            }
            if (offset !== input) {
                if (!keepLocalTime || this._changeInProgress) {
                    add_subtract__addSubtract(this, create__createDuration(input - offset, 'm'), 1, false);
                } else if (!this._changeInProgress) {
                    this._changeInProgress = true;
                    utils_hooks__hooks.updateOffset(this, true);
                    this._changeInProgress = null;
                }
            }
            return this;
        } else {
            return this._isUTC ? offset : getDateOffset(this);
        }
    }

    function getSetZone (input, keepLocalTime) {
        if (input != null) {
            if (typeof input !== 'string') {
                input = -input;
            }

            this.utcOffset(input, keepLocalTime);

            return this;
        } else {
            return -this.utcOffset();
        }
    }

    function setOffsetToUTC (keepLocalTime) {
        return this.utcOffset(0, keepLocalTime);
    }

    function setOffsetToLocal (keepLocalTime) {
        if (this._isUTC) {
            this.utcOffset(0, keepLocalTime);
            this._isUTC = false;

            if (keepLocalTime) {
                this.subtract(getDateOffset(this), 'm');
            }
        }
        return this;
    }

    function setOffsetToParsedOffset () {
        if (this._tzm) {
            this.utcOffset(this._tzm);
        } else if (typeof this._i === 'string') {
            var tZone = offsetFromString(matchOffset, this._i);

            if (tZone === 0) {
                this.utcOffset(0, true);
            } else {
                this.utcOffset(offsetFromString(matchOffset, this._i));
            }
        }
        return this;
    }

    function hasAlignedHourOffset (input) {
        if (!this.isValid()) {
            return false;
        }
        input = input ? local__createLocal(input).utcOffset() : 0;

        return (this.utcOffset() - input) % 60 === 0;
    }

    function isDaylightSavingTime () {
        return (
            this.utcOffset() > this.clone().month(0).utcOffset() ||
            this.utcOffset() > this.clone().month(5).utcOffset()
        );
    }

    function isDaylightSavingTimeShifted () {
        if (!isUndefined(this._isDSTShifted)) {
            return this._isDSTShifted;
        }

        var c = {};

        copyConfig(c, this);
        c = prepareConfig(c);

        if (c._a) {
            var other = c._isUTC ? create_utc__createUTC(c._a) : local__createLocal(c._a);
            this._isDSTShifted = this.isValid() &&
                compareArrays(c._a, other.toArray()) > 0;
        } else {
            this._isDSTShifted = false;
        }

        return this._isDSTShifted;
    }

    function isLocal () {
        return this.isValid() ? !this._isUTC : false;
    }

    function isUtcOffset () {
        return this.isValid() ? this._isUTC : false;
    }

    function isUtc () {
        return this.isValid() ? this._isUTC && this._offset === 0 : false;
    }

    // ASP.NET json date format regex
    var aspNetRegex = /^(\-)?(?:(\d*)[. ])?(\d+)\:(\d+)(?:\:(\d+)(\.\d*)?)?$/;

    // from http://docs.closure-library.googlecode.com/git/closure_goog_date_date.js.source.html
    // somewhat more in line with 4.4.3.2 2004 spec, but allows decimal anywhere
    // and further modified to allow for strings containing both week and day
    var isoRegex = /^(-)?P(?:(-?[0-9,.]*)Y)?(?:(-?[0-9,.]*)M)?(?:(-?[0-9,.]*)W)?(?:(-?[0-9,.]*)D)?(?:T(?:(-?[0-9,.]*)H)?(?:(-?[0-9,.]*)M)?(?:(-?[0-9,.]*)S)?)?$/;

    function create__createDuration (input, key) {
        var duration = input,
            // matching against regexp is expensive, do it on demand
            match = null,
            sign,
            ret,
            diffRes;

        if (isDuration(input)) {
            duration = {
                ms : input._milliseconds,
                d  : input._days,
                M  : input._months
            };
        } else if (typeof input === 'number') {
            duration = {};
            if (key) {
                duration[key] = input;
            } else {
                duration.milliseconds = input;
            }
        } else if (!!(match = aspNetRegex.exec(input))) {
            sign = (match[1] === '-') ? -1 : 1;
            duration = {
                y  : 0,
                d  : toInt(match[DATE])                         * sign,
                h  : toInt(match[HOUR])                         * sign,
                m  : toInt(match[MINUTE])                       * sign,
                s  : toInt(match[SECOND])                       * sign,
                ms : toInt(absRound(match[MILLISECOND] * 1000)) * sign // the millisecond decimal point is included in the match
            };
        } else if (!!(match = isoRegex.exec(input))) {
            sign = (match[1] === '-') ? -1 : 1;
            duration = {
                y : parseIso(match[2], sign),
                M : parseIso(match[3], sign),
                w : parseIso(match[4], sign),
                d : parseIso(match[5], sign),
                h : parseIso(match[6], sign),
                m : parseIso(match[7], sign),
                s : parseIso(match[8], sign)
            };
        } else if (duration == null) {// checks for null or undefined
            duration = {};
        } else if (typeof duration === 'object' && ('from' in duration || 'to' in duration)) {
            diffRes = momentsDifference(local__createLocal(duration.from), local__createLocal(duration.to));

            duration = {};
            duration.ms = diffRes.milliseconds;
            duration.M = diffRes.months;
        }

        ret = new Duration(duration);

        if (isDuration(input) && hasOwnProp(input, '_locale')) {
            ret._locale = input._locale;
        }

        return ret;
    }

    create__createDuration.fn = Duration.prototype;

    function parseIso (inp, sign) {
        // We'd normally use ~~inp for this, but unfortunately it also
        // converts floats to ints.
        // inp may be undefined, so careful calling replace on it.
        var res = inp && parseFloat(inp.replace(',', '.'));
        // apply sign while we're at it
        return (isNaN(res) ? 0 : res) * sign;
    }

    function positiveMomentsDifference(base, other) {
        var res = {milliseconds: 0, months: 0};

        res.months = other.month() - base.month() +
            (other.year() - base.year()) * 12;
        if (base.clone().add(res.months, 'M').isAfter(other)) {
            --res.months;
        }

        res.milliseconds = +other - +(base.clone().add(res.months, 'M'));

        return res;
    }

    function momentsDifference(base, other) {
        var res;
        if (!(base.isValid() && other.isValid())) {
            return {milliseconds: 0, months: 0};
        }

        other = cloneWithOffset(other, base);
        if (base.isBefore(other)) {
            res = positiveMomentsDifference(base, other);
        } else {
            res = positiveMomentsDifference(other, base);
            res.milliseconds = -res.milliseconds;
            res.months = -res.months;
        }

        return res;
    }

    // TODO: remove 'name' arg after deprecation is removed
    function createAdder(direction, name) {
        return function (val, period) {
            var dur, tmp;
            //invert the arguments, but complain about it
            if (period !== null && !isNaN(+period)) {
                deprecateSimple(name, 'moment().' + name  + '(period, number) is deprecated. Please use moment().' + name + '(number, period). ' +
                'See http://momentjs.com/guides/#/warnings/add-inverted-param/ for more info.');
                tmp = val; val = period; period = tmp;
            }

            val = typeof val === 'string' ? +val : val;
            dur = create__createDuration(val, period);
            add_subtract__addSubtract(this, dur, direction);
            return this;
        };
    }

    function add_subtract__addSubtract (mom, duration, isAdding, updateOffset) {
        var milliseconds = duration._milliseconds,
            days = absRound(duration._days),
            months = absRound(duration._months);

        if (!mom.isValid()) {
            // No op
            return;
        }

        updateOffset = updateOffset == null ? true : updateOffset;

        if (milliseconds) {
            mom._d.setTime(mom._d.valueOf() + milliseconds * isAdding);
        }
        if (days) {
            get_set__set(mom, 'Date', get_set__get(mom, 'Date') + days * isAdding);
        }
        if (months) {
            setMonth(mom, get_set__get(mom, 'Month') + months * isAdding);
        }
        if (updateOffset) {
            utils_hooks__hooks.updateOffset(mom, days || months);
        }
    }

    var add_subtract__add      = createAdder(1, 'add');
    var add_subtract__subtract = createAdder(-1, 'subtract');

    function getCalendarFormat(myMoment, now) {
        var diff = myMoment.diff(now, 'days', true);
        return diff < -6 ? 'sameElse' :
                diff < -1 ? 'lastWeek' :
                diff < 0 ? 'lastDay' :
                diff < 1 ? 'sameDay' :
                diff < 2 ? 'nextDay' :
                diff < 7 ? 'nextWeek' : 'sameElse';
    }

    function moment_calendar__calendar (time, formats) {
        // We want to compare the start of today, vs this.
        // Getting start-of-today depends on whether we're local/utc/offset or not.
        var now = time || local__createLocal(),
            sod = cloneWithOffset(now, this).startOf('day'),
            format = utils_hooks__hooks.calendarFormat(this, sod) || 'sameElse';

        var output = formats && (isFunction(formats[format]) ? formats[format].call(this, now) : formats[format]);

        return this.format(output || this.localeData().calendar(format, this, local__createLocal(now)));
    }

    function clone () {
        return new Moment(this);
    }

    function isAfter (input, units) {
        var localInput = isMoment(input) ? input : local__createLocal(input);
        if (!(this.isValid() && localInput.isValid())) {
            return false;
        }
        units = normalizeUnits(!isUndefined(units) ? units : 'millisecond');
        if (units === 'millisecond') {
            return this.valueOf() > localInput.valueOf();
        } else {
            return localInput.valueOf() < this.clone().startOf(units).valueOf();
        }
    }

    function isBefore (input, units) {
        var localInput = isMoment(input) ? input : local__createLocal(input);
        if (!(this.isValid() && localInput.isValid())) {
            return false;
        }
        units = normalizeUnits(!isUndefined(units) ? units : 'millisecond');
        if (units === 'millisecond') {
            return this.valueOf() < localInput.valueOf();
        } else {
            return this.clone().endOf(units).valueOf() < localInput.valueOf();
        }
    }

    function isBetween (from, to, units, inclusivity) {
        inclusivity = inclusivity || '()';
        return (inclusivity[0] === '(' ? this.isAfter(from, units) : !this.isBefore(from, units)) &&
            (inclusivity[1] === ')' ? this.isBefore(to, units) : !this.isAfter(to, units));
    }

    function isSame (input, units) {
        var localInput = isMoment(input) ? input : local__createLocal(input),
            inputMs;
        if (!(this.isValid() && localInput.isValid())) {
            return false;
        }
        units = normalizeUnits(units || 'millisecond');
        if (units === 'millisecond') {
            return this.valueOf() === localInput.valueOf();
        } else {
            inputMs = localInput.valueOf();
            return this.clone().startOf(units).valueOf() <= inputMs && inputMs <= this.clone().endOf(units).valueOf();
        }
    }

    function isSameOrAfter (input, units) {
        return this.isSame(input, units) || this.isAfter(input,units);
    }

    function isSameOrBefore (input, units) {
        return this.isSame(input, units) || this.isBefore(input,units);
    }

    function diff (input, units, asFloat) {
        var that,
            zoneDelta,
            delta, output;

        if (!this.isValid()) {
            return NaN;
        }

        that = cloneWithOffset(input, this);

        if (!that.isValid()) {
            return NaN;
        }

        zoneDelta = (that.utcOffset() - this.utcOffset()) * 6e4;

        units = normalizeUnits(units);

        if (units === 'year' || units === 'month' || units === 'quarter') {
            output = monthDiff(this, that);
            if (units === 'quarter') {
                output = output / 3;
            } else if (units === 'year') {
                output = output / 12;
            }
        } else {
            delta = this - that;
            output = units === 'second' ? delta / 1e3 : // 1000
                units === 'minute' ? delta / 6e4 : // 1000 * 60
                units === 'hour' ? delta / 36e5 : // 1000 * 60 * 60
                units === 'day' ? (delta - zoneDelta) / 864e5 : // 1000 * 60 * 60 * 24, negate dst
                units === 'week' ? (delta - zoneDelta) / 6048e5 : // 1000 * 60 * 60 * 24 * 7, negate dst
                delta;
        }
        return asFloat ? output : absFloor(output);
    }

    function monthDiff (a, b) {
        // difference in months
        var wholeMonthDiff = ((b.year() - a.year()) * 12) + (b.month() - a.month()),
            // b is in (anchor - 1 month, anchor + 1 month)
            anchor = a.clone().add(wholeMonthDiff, 'months'),
            anchor2, adjust;

        if (b - anchor < 0) {
            anchor2 = a.clone().add(wholeMonthDiff - 1, 'months');
            // linear across the month
            adjust = (b - anchor) / (anchor - anchor2);
        } else {
            anchor2 = a.clone().add(wholeMonthDiff + 1, 'months');
            // linear across the month
            adjust = (b - anchor) / (anchor2 - anchor);
        }

        //check for negative zero, return zero if negative zero
        return -(wholeMonthDiff + adjust) || 0;
    }

    utils_hooks__hooks.defaultFormat = 'YYYY-MM-DDTHH:mm:ssZ';
    utils_hooks__hooks.defaultFormatUtc = 'YYYY-MM-DDTHH:mm:ss[Z]';

    function toString () {
        return this.clone().locale('en').format('ddd MMM DD YYYY HH:mm:ss [GMT]ZZ');
    }

    function moment_format__toISOString () {
        var m = this.clone().utc();
        if (0 < m.year() && m.year() <= 9999) {
            if (isFunction(Date.prototype.toISOString)) {
                // native implementation is ~50x faster, use it when we can
                return this.toDate().toISOString();
            } else {
                return formatMoment(m, 'YYYY-MM-DD[T]HH:mm:ss.SSS[Z]');
            }
        } else {
            return formatMoment(m, 'YYYYYY-MM-DD[T]HH:mm:ss.SSS[Z]');
        }
    }

    function format (inputString) {
        if (!inputString) {
            inputString = this.isUtc() ? utils_hooks__hooks.defaultFormatUtc : utils_hooks__hooks.defaultFormat;
        }
        var output = formatMoment(this, inputString);
        return this.localeData().postformat(output);
    }

    function from (time, withoutSuffix) {
        if (this.isValid() &&
                ((isMoment(time) && time.isValid()) ||
                 local__createLocal(time).isValid())) {
            return create__createDuration({to: this, from: time}).locale(this.locale()).humanize(!withoutSuffix);
        } else {
            return this.localeData().invalidDate();
        }
    }

    function fromNow (withoutSuffix) {
        return this.from(local__createLocal(), withoutSuffix);
    }

    function to (time, withoutSuffix) {
        if (this.isValid() &&
                ((isMoment(time) && time.isValid()) ||
                 local__createLocal(time).isValid())) {
            return create__createDuration({from: this, to: time}).locale(this.locale()).humanize(!withoutSuffix);
        } else {
            return this.localeData().invalidDate();
        }
    }

    function toNow (withoutSuffix) {
        return this.to(local__createLocal(), withoutSuffix);
    }

    // If passed a locale key, it will set the locale for this
    // instance.  Otherwise, it will return the locale configuration
    // variables for this instance.
    function locale (key) {
        var newLocaleData;

        if (key === undefined) {
            return this._locale._abbr;
        } else {
            newLocaleData = locale_locales__getLocale(key);
            if (newLocaleData != null) {
                this._locale = newLocaleData;
            }
            return this;
        }
    }

    var lang = deprecate(
        'moment().lang() is deprecated. Instead, use moment().localeData() to get the language configuration. Use moment().locale() to change languages.',
        function (key) {
            if (key === undefined) {
                return this.localeData();
            } else {
                return this.locale(key);
            }
        }
    );

    function localeData () {
        return this._locale;
    }

    function startOf (units) {
        units = normalizeUnits(units);
        // the following switch intentionally omits break keywords
        // to utilize falling through the cases.
        switch (units) {
            case 'year':
                this.month(0);
                /* falls through */
            case 'quarter':
            case 'month':
                this.date(1);
                /* falls through */
            case 'week':
            case 'isoWeek':
            case 'day':
            case 'date':
                this.hours(0);
                /* falls through */
            case 'hour':
                this.minutes(0);
                /* falls through */
            case 'minute':
                this.seconds(0);
                /* falls through */
            case 'second':
                this.milliseconds(0);
        }

        // weeks are a special case
        if (units === 'week') {
            this.weekday(0);
        }
        if (units === 'isoWeek') {
            this.isoWeekday(1);
        }

        // quarters are also special
        if (units === 'quarter') {
            this.month(Math.floor(this.month() / 3) * 3);
        }

        return this;
    }

    function endOf (units) {
        units = normalizeUnits(units);
        if (units === undefined || units === 'millisecond') {
            return this;
        }

        // 'date' is an alias for 'day', so it should be considered as such.
        if (units === 'date') {
            units = 'day';
        }

        return this.startOf(units).add(1, (units === 'isoWeek' ? 'week' : units)).subtract(1, 'ms');
    }

    function to_type__valueOf () {
        return this._d.valueOf() - ((this._offset || 0) * 60000);
    }

    function unix () {
        return Math.floor(this.valueOf() / 1000);
    }

    function toDate () {
        return new Date(this.valueOf());
    }

    function toArray () {
        var m = this;
        return [m.year(), m.month(), m.date(), m.hour(), m.minute(), m.second(), m.millisecond()];
    }

    function toObject () {
        var m = this;
        return {
            years: m.year(),
            months: m.month(),
            date: m.date(),
            hours: m.hours(),
            minutes: m.minutes(),
            seconds: m.seconds(),
            milliseconds: m.milliseconds()
        };
    }

    function toJSON () {
        // new Date(NaN).toJSON() === null
        return this.isValid() ? this.toISOString() : null;
    }

    function moment_valid__isValid () {
        return valid__isValid(this);
    }

    function parsingFlags () {
        return extend({}, getParsingFlags(this));
    }

    function invalidAt () {
        return getParsingFlags(this).overflow;
    }

    function creationData() {
        return {
            input: this._i,
            format: this._f,
            locale: this._locale,
            isUTC: this._isUTC,
            strict: this._strict
        };
    }

    // FORMATTING

    addFormatToken(0, ['gg', 2], 0, function () {
        return this.weekYear() % 100;
    });

    addFormatToken(0, ['GG', 2], 0, function () {
        return this.isoWeekYear() % 100;
    });

    function addWeekYearFormatToken (token, getter) {
        addFormatToken(0, [token, token.length], 0, getter);
    }

    addWeekYearFormatToken('gggg',     'weekYear');
    addWeekYearFormatToken('ggggg',    'weekYear');
    addWeekYearFormatToken('GGGG',  'isoWeekYear');
    addWeekYearFormatToken('GGGGG', 'isoWeekYear');

    // ALIASES

    addUnitAlias('weekYear', 'gg');
    addUnitAlias('isoWeekYear', 'GG');

    // PRIORITY

    addUnitPriority('weekYear', 1);
    addUnitPriority('isoWeekYear', 1);


    // PARSING

    addRegexToken('G',      matchSigned);
    addRegexToken('g',      matchSigned);
    addRegexToken('GG',     match1to2, match2);
    addRegexToken('gg',     match1to2, match2);
    addRegexToken('GGGG',   match1to4, match4);
    addRegexToken('gggg',   match1to4, match4);
    addRegexToken('GGGGG',  match1to6, match6);
    addRegexToken('ggggg',  match1to6, match6);

    addWeekParseToken(['gggg', 'ggggg', 'GGGG', 'GGGGG'], function (input, week, config, token) {
        week[token.substr(0, 2)] = toInt(input);
    });

    addWeekParseToken(['gg', 'GG'], function (input, week, config, token) {
        week[token] = utils_hooks__hooks.parseTwoDigitYear(input);
    });

    // MOMENTS

    function getSetWeekYear (input) {
        return getSetWeekYearHelper.call(this,
                input,
                this.week(),
                this.weekday(),
                this.localeData()._week.dow,
                this.localeData()._week.doy);
    }

    function getSetISOWeekYear (input) {
        return getSetWeekYearHelper.call(this,
                input, this.isoWeek(), this.isoWeekday(), 1, 4);
    }

    function getISOWeeksInYear () {
        return weeksInYear(this.year(), 1, 4);
    }

    function getWeeksInYear () {
        var weekInfo = this.localeData()._week;
        return weeksInYear(this.year(), weekInfo.dow, weekInfo.doy);
    }

    function getSetWeekYearHelper(input, week, weekday, dow, doy) {
        var weeksTarget;
        if (input == null) {
            return weekOfYear(this, dow, doy).year;
        } else {
            weeksTarget = weeksInYear(input, dow, doy);
            if (week > weeksTarget) {
                week = weeksTarget;
            }
            return setWeekAll.call(this, input, week, weekday, dow, doy);
        }
    }

    function setWeekAll(weekYear, week, weekday, dow, doy) {
        var dayOfYearData = dayOfYearFromWeeks(weekYear, week, weekday, dow, doy),
            date = createUTCDate(dayOfYearData.year, 0, dayOfYearData.dayOfYear);

        this.year(date.getUTCFullYear());
        this.month(date.getUTCMonth());
        this.date(date.getUTCDate());
        return this;
    }

    // FORMATTING

    addFormatToken('Q', 0, 'Qo', 'quarter');

    // ALIASES

    addUnitAlias('quarter', 'Q');

    // PRIORITY

    addUnitPriority('quarter', 7);

    // PARSING

    addRegexToken('Q', match1);
    addParseToken('Q', function (input, array) {
        array[MONTH] = (toInt(input) - 1) * 3;
    });

    // MOMENTS

    function getSetQuarter (input) {
        return input == null ? Math.ceil((this.month() + 1) / 3) : this.month((input - 1) * 3 + this.month() % 3);
    }

    // FORMATTING

    addFormatToken('D', ['DD', 2], 'Do', 'date');

    // ALIASES

    addUnitAlias('date', 'D');

    // PRIOROITY
    addUnitPriority('date', 9);

    // PARSING

    addRegexToken('D',  match1to2);
    addRegexToken('DD', match1to2, match2);
    addRegexToken('Do', function (isStrict, locale) {
        return isStrict ? locale._ordinalParse : locale._ordinalParseLenient;
    });

    addParseToken(['D', 'DD'], DATE);
    addParseToken('Do', function (input, array) {
        array[DATE] = toInt(input.match(match1to2)[0], 10);
    });

    // MOMENTS

    var getSetDayOfMonth = makeGetSet('Date', true);

    // FORMATTING

    addFormatToken('DDD', ['DDDD', 3], 'DDDo', 'dayOfYear');

    // ALIASES

    addUnitAlias('dayOfYear', 'DDD');

    // PRIORITY
    addUnitPriority('dayOfYear', 4);

    // PARSING

    addRegexToken('DDD',  match1to3);
    addRegexToken('DDDD', match3);
    addParseToken(['DDD', 'DDDD'], function (input, array, config) {
        config._dayOfYear = toInt(input);
    });

    // HELPERS

    // MOMENTS

    function getSetDayOfYear (input) {
        var dayOfYear = Math.round((this.clone().startOf('day') - this.clone().startOf('year')) / 864e5) + 1;
        return input == null ? dayOfYear : this.add((input - dayOfYear), 'd');
    }

    // FORMATTING

    addFormatToken('m', ['mm', 2], 0, 'minute');

    // ALIASES

    addUnitAlias('minute', 'm');

    // PRIORITY

    addUnitPriority('minute', 14);

    // PARSING

    addRegexToken('m',  match1to2);
    addRegexToken('mm', match1to2, match2);
    addParseToken(['m', 'mm'], MINUTE);

    // MOMENTS

    var getSetMinute = makeGetSet('Minutes', false);

    // FORMATTING

    addFormatToken('s', ['ss', 2], 0, 'second');

    // ALIASES

    addUnitAlias('second', 's');

    // PRIORITY

    addUnitPriority('second', 15);

    // PARSING

    addRegexToken('s',  match1to2);
    addRegexToken('ss', match1to2, match2);
    addParseToken(['s', 'ss'], SECOND);

    // MOMENTS

    var getSetSecond = makeGetSet('Seconds', false);

    // FORMATTING

    addFormatToken('S', 0, 0, function () {
        return ~~(this.millisecond() / 100);
    });

    addFormatToken(0, ['SS', 2], 0, function () {
        return ~~(this.millisecond() / 10);
    });

    addFormatToken(0, ['SSS', 3], 0, 'millisecond');
    addFormatToken(0, ['SSSS', 4], 0, function () {
        return this.millisecond() * 10;
    });
    addFormatToken(0, ['SSSSS', 5], 0, function () {
        return this.millisecond() * 100;
    });
    addFormatToken(0, ['SSSSSS', 6], 0, function () {
        return this.millisecond() * 1000;
    });
    addFormatToken(0, ['SSSSSSS', 7], 0, function () {
        return this.millisecond() * 10000;
    });
    addFormatToken(0, ['SSSSSSSS', 8], 0, function () {
        return this.millisecond() * 100000;
    });
    addFormatToken(0, ['SSSSSSSSS', 9], 0, function () {
        return this.millisecond() * 1000000;
    });


    // ALIASES

    addUnitAlias('millisecond', 'ms');

    // PRIORITY

    addUnitPriority('millisecond', 16);

    // PARSING

    addRegexToken('S',    match1to3, match1);
    addRegexToken('SS',   match1to3, match2);
    addRegexToken('SSS',  match1to3, match3);

    var token;
    for (token = 'SSSS'; token.length <= 9; token += 'S') {
        addRegexToken(token, matchUnsigned);
    }

    function parseMs(input, array) {
        array[MILLISECOND] = toInt(('0.' + input) * 1000);
    }

    for (token = 'S'; token.length <= 9; token += 'S') {
        addParseToken(token, parseMs);
    }
    // MOMENTS

    var getSetMillisecond = makeGetSet('Milliseconds', false);

    // FORMATTING

    addFormatToken('z',  0, 0, 'zoneAbbr');
    addFormatToken('zz', 0, 0, 'zoneName');

    // MOMENTS

    function getZoneAbbr () {
        return this._isUTC ? 'UTC' : '';
    }

    function getZoneName () {
        return this._isUTC ? 'Coordinated Universal Time' : '';
    }

    var momentPrototype__proto = Moment.prototype;

    momentPrototype__proto.add               = add_subtract__add;
    momentPrototype__proto.calendar          = moment_calendar__calendar;
    momentPrototype__proto.clone             = clone;
    momentPrototype__proto.diff              = diff;
    momentPrototype__proto.endOf             = endOf;
    momentPrototype__proto.format            = format;
    momentPrototype__proto.from              = from;
    momentPrototype__proto.fromNow           = fromNow;
    momentPrototype__proto.to                = to;
    momentPrototype__proto.toNow             = toNow;
    momentPrototype__proto.get               = stringGet;
    momentPrototype__proto.invalidAt         = invalidAt;
    momentPrototype__proto.isAfter           = isAfter;
    momentPrototype__proto.isBefore          = isBefore;
    momentPrototype__proto.isBetween         = isBetween;
    momentPrototype__proto.isSame            = isSame;
    momentPrototype__proto.isSameOrAfter     = isSameOrAfter;
    momentPrototype__proto.isSameOrBefore    = isSameOrBefore;
    momentPrototype__proto.isValid           = moment_valid__isValid;
    momentPrototype__proto.lang              = lang;
    momentPrototype__proto.locale            = locale;
    momentPrototype__proto.localeData        = localeData;
    momentPrototype__proto.max               = prototypeMax;
    momentPrototype__proto.min               = prototypeMin;
    momentPrototype__proto.parsingFlags      = parsingFlags;
    momentPrototype__proto.set               = stringSet;
    momentPrototype__proto.startOf           = startOf;
    momentPrototype__proto.subtract          = add_subtract__subtract;
    momentPrototype__proto.toArray           = toArray;
    momentPrototype__proto.toObject          = toObject;
    momentPrototype__proto.toDate            = toDate;
    momentPrototype__proto.toISOString       = moment_format__toISOString;
    momentPrototype__proto.toJSON            = toJSON;
    momentPrototype__proto.toString          = toString;
    momentPrototype__proto.unix              = unix;
    momentPrototype__proto.valueOf           = to_type__valueOf;
    momentPrototype__proto.creationData      = creationData;

    // Year
    momentPrototype__proto.year       = getSetYear;
    momentPrototype__proto.isLeapYear = getIsLeapYear;

    // Week Year
    momentPrototype__proto.weekYear    = getSetWeekYear;
    momentPrototype__proto.isoWeekYear = getSetISOWeekYear;

    // Quarter
    momentPrototype__proto.quarter = momentPrototype__proto.quarters = getSetQuarter;

    // Month
    momentPrototype__proto.month       = getSetMonth;
    momentPrototype__proto.daysInMonth = getDaysInMonth;

    // Week
    momentPrototype__proto.week           = momentPrototype__proto.weeks        = getSetWeek;
    momentPrototype__proto.isoWeek        = momentPrototype__proto.isoWeeks     = getSetISOWeek;
    momentPrototype__proto.weeksInYear    = getWeeksInYear;
    momentPrototype__proto.isoWeeksInYear = getISOWeeksInYear;

    // Day
    momentPrototype__proto.date       = getSetDayOfMonth;
    momentPrototype__proto.day        = momentPrototype__proto.days             = getSetDayOfWeek;
    momentPrototype__proto.weekday    = getSetLocaleDayOfWeek;
    momentPrototype__proto.isoWeekday = getSetISODayOfWeek;
    momentPrototype__proto.dayOfYear  = getSetDayOfYear;

    // Hour
    momentPrototype__proto.hour = momentPrototype__proto.hours = getSetHour;

    // Minute
    momentPrototype__proto.minute = momentPrototype__proto.minutes = getSetMinute;

    // Second
    momentPrototype__proto.second = momentPrototype__proto.seconds = getSetSecond;

    // Millisecond
    momentPrototype__proto.millisecond = momentPrototype__proto.milliseconds = getSetMillisecond;

    // Offset
    momentPrototype__proto.utcOffset            = getSetOffset;
    momentPrototype__proto.utc                  = setOffsetToUTC;
    momentPrototype__proto.local                = setOffsetToLocal;
    momentPrototype__proto.parseZone            = setOffsetToParsedOffset;
    momentPrototype__proto.hasAlignedHourOffset = hasAlignedHourOffset;
    momentPrototype__proto.isDST                = isDaylightSavingTime;
    momentPrototype__proto.isLocal              = isLocal;
    momentPrototype__proto.isUtcOffset          = isUtcOffset;
    momentPrototype__proto.isUtc                = isUtc;
    momentPrototype__proto.isUTC                = isUtc;

    // Timezone
    momentPrototype__proto.zoneAbbr = getZoneAbbr;
    momentPrototype__proto.zoneName = getZoneName;

    // Deprecations
    momentPrototype__proto.dates  = deprecate('dates accessor is deprecated. Use date instead.', getSetDayOfMonth);
    momentPrototype__proto.months = deprecate('months accessor is deprecated. Use month instead', getSetMonth);
    momentPrototype__proto.years  = deprecate('years accessor is deprecated. Use year instead', getSetYear);
    momentPrototype__proto.zone   = deprecate('moment().zone is deprecated, use moment().utcOffset instead. http://momentjs.com/guides/#/warnings/zone/', getSetZone);
    momentPrototype__proto.isDSTShifted = deprecate('isDSTShifted is deprecated. See http://momentjs.com/guides/#/warnings/dst-shifted/ for more information', isDaylightSavingTimeShifted);

    var momentPrototype = momentPrototype__proto;

    function moment__createUnix (input) {
        return local__createLocal(input * 1000);
    }

    function moment__createInZone () {
        return local__createLocal.apply(null, arguments).parseZone();
    }

    function preParsePostFormat (string) {
        return string;
    }

    var prototype__proto = Locale.prototype;

    prototype__proto.calendar        = locale_calendar__calendar;
    prototype__proto.longDateFormat  = longDateFormat;
    prototype__proto.invalidDate     = invalidDate;
    prototype__proto.ordinal         = ordinal;
    prototype__proto.preparse        = preParsePostFormat;
    prototype__proto.postformat      = preParsePostFormat;
    prototype__proto.relativeTime    = relative__relativeTime;
    prototype__proto.pastFuture      = pastFuture;
    prototype__proto.set             = locale_set__set;

    // Month
    prototype__proto.months            =        localeMonths;
    prototype__proto.monthsShort       =        localeMonthsShort;
    prototype__proto.monthsParse       =        localeMonthsParse;
    prototype__proto.monthsRegex       = monthsRegex;
    prototype__proto.monthsShortRegex  = monthsShortRegex;

    // Week
    prototype__proto.week = localeWeek;
    prototype__proto.firstDayOfYear = localeFirstDayOfYear;
    prototype__proto.firstDayOfWeek = localeFirstDayOfWeek;

    // Day of Week
    prototype__proto.weekdays       =        localeWeekdays;
    prototype__proto.weekdaysMin    =        localeWeekdaysMin;
    prototype__proto.weekdaysShort  =        localeWeekdaysShort;
    prototype__proto.weekdaysParse  =        localeWeekdaysParse;

    prototype__proto.weekdaysRegex       =        weekdaysRegex;
    prototype__proto.weekdaysShortRegex  =        weekdaysShortRegex;
    prototype__proto.weekdaysMinRegex    =        weekdaysMinRegex;

    // Hours
    prototype__proto.isPM = localeIsPM;
    prototype__proto.meridiem = localeMeridiem;

    function lists__get (format, index, field, setter) {
        var locale = locale_locales__getLocale();
        var utc = create_utc__createUTC().set(setter, index);
        return locale[field](utc, format);
    }

    function listMonthsImpl (format, index, field) {
        if (typeof format === 'number') {
            index = format;
            format = undefined;
        }

        format = format || '';

        if (index != null) {
            return lists__get(format, index, field, 'month');
        }

        var i;
        var out = [];
        for (i = 0; i < 12; i++) {
            out[i] = lists__get(format, i, field, 'month');
        }
        return out;
    }

    // ()
    // (5)
    // (fmt, 5)
    // (fmt)
    // (true)
    // (true, 5)
    // (true, fmt, 5)
    // (true, fmt)
    function listWeekdaysImpl (localeSorted, format, index, field) {
        if (typeof localeSorted === 'boolean') {
            if (typeof format === 'number') {
                index = format;
                format = undefined;
            }

            format = format || '';
        } else {
            format = localeSorted;
            index = format;
            localeSorted = false;

            if (typeof format === 'number') {
                index = format;
                format = undefined;
            }

            format = format || '';
        }

        var locale = locale_locales__getLocale(),
            shift = localeSorted ? locale._week.dow : 0;

        if (index != null) {
            return lists__get(format, (index + shift) % 7, field, 'day');
        }

        var i;
        var out = [];
        for (i = 0; i < 7; i++) {
            out[i] = lists__get(format, (i + shift) % 7, field, 'day');
        }
        return out;
    }

    function lists__listMonths (format, index) {
        return listMonthsImpl(format, index, 'months');
    }

    function lists__listMonthsShort (format, index) {
        return listMonthsImpl(format, index, 'monthsShort');
    }

    function lists__listWeekdays (localeSorted, format, index) {
        return listWeekdaysImpl(localeSorted, format, index, 'weekdays');
    }

    function lists__listWeekdaysShort (localeSorted, format, index) {
        return listWeekdaysImpl(localeSorted, format, index, 'weekdaysShort');
    }

    function lists__listWeekdaysMin (localeSorted, format, index) {
        return listWeekdaysImpl(localeSorted, format, index, 'weekdaysMin');
    }

    locale_locales__getSetGlobalLocale('en', {
        ordinalParse: /\d{1,2}(th|st|nd|rd)/,
        ordinal : function (number) {
            var b = number % 10,
                output = (toInt(number % 100 / 10) === 1) ? 'th' :
                (b === 1) ? 'st' :
                (b === 2) ? 'nd' :
                (b === 3) ? 'rd' : 'th';
            return number + output;
        }
    });

    // Side effect imports
    utils_hooks__hooks.lang = deprecate('moment.lang is deprecated. Use moment.locale instead.', locale_locales__getSetGlobalLocale);
    utils_hooks__hooks.langData = deprecate('moment.langData is deprecated. Use moment.localeData instead.', locale_locales__getLocale);

    var mathAbs = Math.abs;

    function duration_abs__abs () {
        var data           = this._data;

        this._milliseconds = mathAbs(this._milliseconds);
        this._days         = mathAbs(this._days);
        this._months       = mathAbs(this._months);

        data.milliseconds  = mathAbs(data.milliseconds);
        data.seconds       = mathAbs(data.seconds);
        data.minutes       = mathAbs(data.minutes);
        data.hours         = mathAbs(data.hours);
        data.months        = mathAbs(data.months);
        data.years         = mathAbs(data.years);

        return this;
    }

    function duration_add_subtract__addSubtract (duration, input, value, direction) {
        var other = create__createDuration(input, value);

        duration._milliseconds += direction * other._milliseconds;
        duration._days         += direction * other._days;
        duration._months       += direction * other._months;

        return duration._bubble();
    }

    // supports only 2.0-style add(1, 's') or add(duration)
    function duration_add_subtract__add (input, value) {
        return duration_add_subtract__addSubtract(this, input, value, 1);
    }

    // supports only 2.0-style subtract(1, 's') or subtract(duration)
    function duration_add_subtract__subtract (input, value) {
        return duration_add_subtract__addSubtract(this, input, value, -1);
    }

    function absCeil (number) {
        if (number < 0) {
            return Math.floor(number);
        } else {
            return Math.ceil(number);
        }
    }

    function bubble () {
        var milliseconds = this._milliseconds;
        var days         = this._days;
        var months       = this._months;
        var data         = this._data;
        var seconds, minutes, hours, years, monthsFromDays;

        // if we have a mix of positive and negative values, bubble down first
        // check: https://github.com/moment/moment/issues/2166
        if (!((milliseconds >= 0 && days >= 0 && months >= 0) ||
                (milliseconds <= 0 && days <= 0 && months <= 0))) {
            milliseconds += absCeil(monthsToDays(months) + days) * 864e5;
            days = 0;
            months = 0;
        }

        // The following code bubbles up values, see the tests for
        // examples of what that means.
        data.milliseconds = milliseconds % 1000;

        seconds           = absFloor(milliseconds / 1000);
        data.seconds      = seconds % 60;

        minutes           = absFloor(seconds / 60);
        data.minutes      = minutes % 60;

        hours             = absFloor(minutes / 60);
        data.hours        = hours % 24;

        days += absFloor(hours / 24);

        // convert days to months
        monthsFromDays = absFloor(daysToMonths(days));
        months += monthsFromDays;
        days -= absCeil(monthsToDays(monthsFromDays));

        // 12 months -> 1 year
        years = absFloor(months / 12);
        months %= 12;

        data.days   = days;
        data.months = months;
        data.years  = years;

        return this;
    }

    function daysToMonths (days) {
        // 400 years have 146097 days (taking into account leap year rules)
        // 400 years have 12 months === 4800
        return days * 4800 / 146097;
    }

    function monthsToDays (months) {
        // the reverse of daysToMonths
        return months * 146097 / 4800;
    }

    function as (units) {
        var days;
        var months;
        var milliseconds = this._milliseconds;

        units = normalizeUnits(units);

        if (units === 'month' || units === 'year') {
            days   = this._days   + milliseconds / 864e5;
            months = this._months + daysToMonths(days);
            return units === 'month' ? months : months / 12;
        } else {
            // handle milliseconds separately because of floating point math errors (issue #1867)
            days = this._days + Math.round(monthsToDays(this._months));
            switch (units) {
                case 'week'   : return days / 7     + milliseconds / 6048e5;
                case 'day'    : return days         + milliseconds / 864e5;
                case 'hour'   : return days * 24    + milliseconds / 36e5;
                case 'minute' : return days * 1440  + milliseconds / 6e4;
                case 'second' : return days * 86400 + milliseconds / 1000;
                // Math.floor prevents floating point math errors here
                case 'millisecond': return Math.floor(days * 864e5) + milliseconds;
                default: throw new Error('Unknown unit ' + units);
            }
        }
    }

    // TODO: Use this.as('ms')?
    function duration_as__valueOf () {
        return (
            this._milliseconds +
            this._days * 864e5 +
            (this._months % 12) * 2592e6 +
            toInt(this._months / 12) * 31536e6
        );
    }

    function makeAs (alias) {
        return function () {
            return this.as(alias);
        };
    }

    var asMilliseconds = makeAs('ms');
    var asSeconds      = makeAs('s');
    var asMinutes      = makeAs('m');
    var asHours        = makeAs('h');
    var asDays         = makeAs('d');
    var asWeeks        = makeAs('w');
    var asMonths       = makeAs('M');
    var asYears        = makeAs('y');

    function duration_get__get (units) {
        units = normalizeUnits(units);
        return this[units + 's']();
    }

    function makeGetter(name) {
        return function () {
            return this._data[name];
        };
    }

    var milliseconds = makeGetter('milliseconds');
    var seconds      = makeGetter('seconds');
    var minutes      = makeGetter('minutes');
    var hours        = makeGetter('hours');
    var days         = makeGetter('days');
    var months       = makeGetter('months');
    var years        = makeGetter('years');

    function weeks () {
        return absFloor(this.days() / 7);
    }

    var round = Math.round;
    var thresholds = {
        s: 45,  // seconds to minute
        m: 45,  // minutes to hour
        h: 22,  // hours to day
        d: 26,  // days to month
        M: 11   // months to year
    };

    // helper function for moment.fn.from, moment.fn.fromNow, and moment.duration.fn.humanize
    function substituteTimeAgo(string, number, withoutSuffix, isFuture, locale) {
        return locale.relativeTime(number || 1, !!withoutSuffix, string, isFuture);
    }

    function duration_humanize__relativeTime (posNegDuration, withoutSuffix, locale) {
        var duration = create__createDuration(posNegDuration).abs();
        var seconds  = round(duration.as('s'));
        var minutes  = round(duration.as('m'));
        var hours    = round(duration.as('h'));
        var days     = round(duration.as('d'));
        var months   = round(duration.as('M'));
        var years    = round(duration.as('y'));

        var a = seconds < thresholds.s && ['s', seconds]  ||
                minutes <= 1           && ['m']           ||
                minutes < thresholds.m && ['mm', minutes] ||
                hours   <= 1           && ['h']           ||
                hours   < thresholds.h && ['hh', hours]   ||
                days    <= 1           && ['d']           ||
                days    < thresholds.d && ['dd', days]    ||
                months  <= 1           && ['M']           ||
                months  < thresholds.M && ['MM', months]  ||
                years   <= 1           && ['y']           || ['yy', years];

        a[2] = withoutSuffix;
        a[3] = +posNegDuration > 0;
        a[4] = locale;
        return substituteTimeAgo.apply(null, a);
    }

    // This function allows you to set the rounding function for relative time strings
    function duration_humanize__getSetRelativeTimeRounding (roundingFunction) {
        if (roundingFunction === undefined) {
            return round;
        }
        if (typeof(roundingFunction) === 'function') {
            round = roundingFunction;
            return true;
        }
        return false;
    }

    // This function allows you to set a threshold for relative time strings
    function duration_humanize__getSetRelativeTimeThreshold (threshold, limit) {
        if (thresholds[threshold] === undefined) {
            return false;
        }
        if (limit === undefined) {
            return thresholds[threshold];
        }
        thresholds[threshold] = limit;
        return true;
    }

    function humanize (withSuffix) {
        var locale = this.localeData();
        var output = duration_humanize__relativeTime(this, !withSuffix, locale);

        if (withSuffix) {
            output = locale.pastFuture(+this, output);
        }

        return locale.postformat(output);
    }

    var iso_string__abs = Math.abs;

    function iso_string__toISOString() {
        // for ISO strings we do not use the normal bubbling rules:
        //  * milliseconds bubble up until they become hours
        //  * days do not bubble at all
        //  * months bubble up until they become years
        // This is because there is no context-free conversion between hours and days
        // (think of clock changes)
        // and also not between days and months (28-31 days per month)
        var seconds = iso_string__abs(this._milliseconds) / 1000;
        var days         = iso_string__abs(this._days);
        var months       = iso_string__abs(this._months);
        var minutes, hours, years;

        // 3600 seconds -> 60 minutes -> 1 hour
        minutes           = absFloor(seconds / 60);
        hours             = absFloor(minutes / 60);
        seconds %= 60;
        minutes %= 60;

        // 12 months -> 1 year
        years  = absFloor(months / 12);
        months %= 12;


        // inspired by https://github.com/dordille/moment-isoduration/blob/master/moment.isoduration.js
        var Y = years;
        var M = months;
        var D = days;
        var h = hours;
        var m = minutes;
        var s = seconds;
        var total = this.asSeconds();

        if (!total) {
            // this is the same as C#'s (Noda) and python (isodate)...
            // but not other JS (goog.date)
            return 'P0D';
        }

        return (total < 0 ? '-' : '') +
            'P' +
            (Y ? Y + 'Y' : '') +
            (M ? M + 'M' : '') +
            (D ? D + 'D' : '') +
            ((h || m || s) ? 'T' : '') +
            (h ? h + 'H' : '') +
            (m ? m + 'M' : '') +
            (s ? s + 'S' : '');
    }

    var duration_prototype__proto = Duration.prototype;

    duration_prototype__proto.abs            = duration_abs__abs;
    duration_prototype__proto.add            = duration_add_subtract__add;
    duration_prototype__proto.subtract       = duration_add_subtract__subtract;
    duration_prototype__proto.as             = as;
    duration_prototype__proto.asMilliseconds = asMilliseconds;
    duration_prototype__proto.asSeconds      = asSeconds;
    duration_prototype__proto.asMinutes      = asMinutes;
    duration_prototype__proto.asHours        = asHours;
    duration_prototype__proto.asDays         = asDays;
    duration_prototype__proto.asWeeks        = asWeeks;
    duration_prototype__proto.asMonths       = asMonths;
    duration_prototype__proto.asYears        = asYears;
    duration_prototype__proto.valueOf        = duration_as__valueOf;
    duration_prototype__proto._bubble        = bubble;
    duration_prototype__proto.get            = duration_get__get;
    duration_prototype__proto.milliseconds   = milliseconds;
    duration_prototype__proto.seconds        = seconds;
    duration_prototype__proto.minutes        = minutes;
    duration_prototype__proto.hours          = hours;
    duration_prototype__proto.days           = days;
    duration_prototype__proto.weeks          = weeks;
    duration_prototype__proto.months         = months;
    duration_prototype__proto.years          = years;
    duration_prototype__proto.humanize       = humanize;
    duration_prototype__proto.toISOString    = iso_string__toISOString;
    duration_prototype__proto.toString       = iso_string__toISOString;
    duration_prototype__proto.toJSON         = iso_string__toISOString;
    duration_prototype__proto.locale         = locale;
    duration_prototype__proto.localeData     = localeData;

    // Deprecations
    duration_prototype__proto.toIsoString = deprecate('toIsoString() is deprecated. Please use toISOString() instead (notice the capitals)', iso_string__toISOString);
    duration_prototype__proto.lang = lang;

    // Side effect imports

    // FORMATTING

    addFormatToken('X', 0, 0, 'unix');
    addFormatToken('x', 0, 0, 'valueOf');

    // PARSING

    addRegexToken('x', matchSigned);
    addRegexToken('X', matchTimestamp);
    addParseToken('X', function (input, array, config) {
        config._d = new Date(parseFloat(input, 10) * 1000);
    });
    addParseToken('x', function (input, array, config) {
        config._d = new Date(toInt(input));
    });

    // Side effect imports


    utils_hooks__hooks.version = '2.15.1';

    setHookCallback(local__createLocal);

    utils_hooks__hooks.fn                    = momentPrototype;
    utils_hooks__hooks.min                   = min;
    utils_hooks__hooks.max                   = max;
    utils_hooks__hooks.now                   = now;
    utils_hooks__hooks.utc                   = create_utc__createUTC;
    utils_hooks__hooks.unix                  = moment__createUnix;
    utils_hooks__hooks.months                = lists__listMonths;
    utils_hooks__hooks.isDate                = isDate;
    utils_hooks__hooks.locale                = locale_locales__getSetGlobalLocale;
    utils_hooks__hooks.invalid               = valid__createInvalid;
    utils_hooks__hooks.duration              = create__createDuration;
    utils_hooks__hooks.isMoment              = isMoment;
    utils_hooks__hooks.weekdays              = lists__listWeekdays;
    utils_hooks__hooks.parseZone             = moment__createInZone;
    utils_hooks__hooks.localeData            = locale_locales__getLocale;
    utils_hooks__hooks.isDuration            = isDuration;
    utils_hooks__hooks.monthsShort           = lists__listMonthsShort;
    utils_hooks__hooks.weekdaysMin           = lists__listWeekdaysMin;
    utils_hooks__hooks.defineLocale          = defineLocale;
    utils_hooks__hooks.updateLocale          = updateLocale;
    utils_hooks__hooks.locales               = locale_locales__listLocales;
    utils_hooks__hooks.weekdaysShort         = lists__listWeekdaysShort;
    utils_hooks__hooks.normalizeUnits        = normalizeUnits;
    utils_hooks__hooks.relativeTimeRounding = duration_humanize__getSetRelativeTimeRounding;
    utils_hooks__hooks.relativeTimeThreshold = duration_humanize__getSetRelativeTimeThreshold;
    utils_hooks__hooks.calendarFormat        = getCalendarFormat;
    utils_hooks__hooks.prototype             = momentPrototype;

    var _moment = utils_hooks__hooks;

    return _moment;

}));
},{}],7:[function(require,module,exports){
/**
 * @namespace Chart
 */
var Chart = require(27)();

require(26)(Chart);
require(22)(Chart);
require(25)(Chart);
require(21)(Chart);
require(23)(Chart);
require(24)(Chart);
require(28)(Chart);
require(32)(Chart);
require(30)(Chart);
require(31)(Chart);
require(33)(Chart);
require(29)(Chart);
require(34)(Chart);

require(35)(Chart);
require(36)(Chart);
require(37)(Chart);
require(38)(Chart);

require(41)(Chart);
require(39)(Chart);
require(40)(Chart);
require(42)(Chart);
require(43)(Chart);
require(44)(Chart);

// Controllers must be loaded after elements
// See Chart.core.datasetController.dataElementType
require(15)(Chart);
require(16)(Chart);
require(17)(Chart);
require(18)(Chart);
require(19)(Chart);
require(20)(Chart);

require(8)(Chart);
require(9)(Chart);
require(10)(Chart);
require(11)(Chart);
require(12)(Chart);
require(13)(Chart);
require(14)(Chart);

window.Chart = module.exports = Chart;

},{"10":10,"11":11,"12":12,"13":13,"14":14,"15":15,"16":16,"17":17,"18":18,"19":19,"20":20,"21":21,"22":22,"23":23,"24":24,"25":25,"26":26,"27":27,"28":28,"29":29,"30":30,"31":31,"32":32,"33":33,"34":34,"35":35,"36":36,"37":37,"38":38,"39":39,"40":40,"41":41,"42":42,"43":43,"44":44,"8":8,"9":9}],8:[function(require,module,exports){
'use strict';

module.exports = function(Chart) {

	Chart.Bar = function(context, config) {
		config.type = 'bar';

		return new Chart(context, config);
	};

};

},{}],9:[function(require,module,exports){
'use strict';

module.exports = function(Chart) {

	Chart.Bubble = function(context, config) {
		config.type = 'bubble';
		return new Chart(context, config);
	};

};

},{}],10:[function(require,module,exports){
'use strict';

module.exports = function(Chart) {

	Chart.Doughnut = function(context, config) {
		config.type = 'doughnut';

		return new Chart(context, config);
	};

};

},{}],11:[function(require,module,exports){
'use strict';

module.exports = function(Chart) {

	Chart.Line = function(context, config) {
		config.type = 'line';

		return new Chart(context, config);
	};

};

},{}],12:[function(require,module,exports){
'use strict';

module.exports = function(Chart) {

	Chart.PolarArea = function(context, config) {
		config.type = 'polarArea';

		return new Chart(context, config);
	};

};

},{}],13:[function(require,module,exports){
'use strict';

module.exports = function(Chart) {

	Chart.Radar = function(context, config) {
		config.options = Chart.helpers.configMerge({aspectRatio: 1}, config.options);
		config.type = 'radar';

		return new Chart(context, config);
	};

};

},{}],14:[function(require,module,exports){
'use strict';

module.exports = function(Chart) {

	var defaultConfig = {
		hover: {
			mode: 'single'
		},

		scales: {
			xAxes: [{
				type: 'linear', // scatter should not use a category axis
				position: 'bottom',
				id: 'x-axis-1' // need an ID so datasets can reference the scale
			}],
			yAxes: [{
				type: 'linear',
				position: 'left',
				id: 'y-axis-1'
			}]
		},

		tooltips: {
			callbacks: {
				title: function() {
					// Title doesn't make sense for scatter since we format the data as a point
					return '';
				},
				label: function(tooltipItem) {
					return '(' + tooltipItem.xLabel + ', ' + tooltipItem.yLabel + ')';
				}
			}
		}
	};

	// Register the default config for this type
	Chart.defaults.scatter = defaultConfig;

	// Scatter charts use line controllers
	Chart.controllers.scatter = Chart.controllers.line;

	Chart.Scatter = function(context, config) {
		config.type = 'scatter';
		return new Chart(context, config);
	};

};

},{}],15:[function(require,module,exports){
'use strict';

module.exports = function(Chart) {

	var helpers = Chart.helpers;

	Chart.defaults.bar = {
		hover: {
			mode: 'label'
		},

		scales: {
			xAxes: [{
				type: 'category',

				// Specific to Bar Controller
				categoryPercentage: 0.8,
				barPercentage: 0.9,

				// grid line settings
				gridLines: {
					offsetGridLines: true
				}
			}],
			yAxes: [{
				type: 'linear'
			}]
		}
	};

	Chart.controllers.bar = Chart.DatasetController.extend({

		dataElementType: Chart.elements.Rectangle,

		initialize: function(chart, datasetIndex) {
			Chart.DatasetController.prototype.initialize.call(this, chart, datasetIndex);

			// Use this to indicate that this is a bar dataset.
			this.getMeta().bar = true;
		},

		// Get the number of datasets that display bars. We use this to correctly calculate the bar width
		getBarCount: function() {
			var me = this;
			var barCount = 0;
			helpers.each(me.chart.data.datasets, function(dataset, datasetIndex) {
				var meta = me.chart.getDatasetMeta(datasetIndex);
				if (meta.bar && me.chart.isDatasetVisible(datasetIndex)) {
					++barCount;
				}
			}, me);
			return barCount;
		},

		update: function(reset) {
			var me = this;
			helpers.each(me.getMeta().data, function(rectangle, index) {
				me.updateElement(rectangle, index, reset);
			}, me);
		},

		updateElement: function(rectangle, index, reset) {
			var me = this;
			var meta = me.getMeta();
			var xScale = me.getScaleForId(meta.xAxisID);
			var yScale = me.getScaleForId(meta.yAxisID);
			var scaleBase = yScale.getBasePixel();
			var rectangleElementOptions = me.chart.options.elements.rectangle;
			var custom = rectangle.custom || {};
			var dataset = me.getDataset();

			helpers.extend(rectangle, {
				// Utility
				_xScale: xScale,
				_yScale: yScale,
				_datasetIndex: me.index,
				_index: index,

				// Desired view properties
				_model: {
					x: me.calculateBarX(index, me.index),
					y: reset ? scaleBase : me.calculateBarY(index, me.index),

					// Tooltip
					label: me.chart.data.labels[index],
					datasetLabel: dataset.label,

					// Appearance
					base: reset ? scaleBase : me.calculateBarBase(me.index, index),
					width: me.calculateBarWidth(index),
					backgroundColor: custom.backgroundColor ? custom.backgroundColor : helpers.getValueAtIndexOrDefault(dataset.backgroundColor, index, rectangleElementOptions.backgroundColor),
					borderSkipped: custom.borderSkipped ? custom.borderSkipped : rectangleElementOptions.borderSkipped,
					borderColor: custom.borderColor ? custom.borderColor : helpers.getValueAtIndexOrDefault(dataset.borderColor, index, rectangleElementOptions.borderColor),
					borderWidth: custom.borderWidth ? custom.borderWidth : helpers.getValueAtIndexOrDefault(dataset.borderWidth, index, rectangleElementOptions.borderWidth)
				}
			});
			rectangle.pivot();
		},

		calculateBarBase: function(datasetIndex, index) {
			var me = this;
			var meta = me.getMeta();
			var yScale = me.getScaleForId(meta.yAxisID);
			var base = 0;

			if (yScale.options.stacked) {
				var chart = me.chart;
				var datasets = chart.data.datasets;
				var value = Number(datasets[datasetIndex].data[index]);

				for (var i = 0; i < datasetIndex; i++) {
					var currentDs = datasets[i];
					var currentDsMeta = chart.getDatasetMeta(i);
					if (currentDsMeta.bar && currentDsMeta.yAxisID === yScale.id && chart.isDatasetVisible(i)) {
						var currentVal = Number(currentDs.data[index]);
						base += value < 0 ? Math.min(currentVal, 0) : Math.max(currentVal, 0);
					}
				}

				return yScale.getPixelForValue(base);
			}

			return yScale.getBasePixel();
		},

		getRuler: function(index) {
			var me = this;
			var meta = me.getMeta();
			var xScale = me.getScaleForId(meta.xAxisID);
			var datasetCount = me.getBarCount();

			var tickWidth;

			if (xScale.options.type === 'category') {
				tickWidth = xScale.getPixelForTick(index + 1) - xScale.getPixelForTick(index);
			} else {
				// Average width
				tickWidth = xScale.width / xScale.ticks.length;
			}
			var categoryWidth = tickWidth * xScale.options.categoryPercentage;
			var categorySpacing = (tickWidth - (tickWidth * xScale.options.categoryPercentage)) / 2;
			var fullBarWidth = categoryWidth / datasetCount;

			if (xScale.ticks.length !== me.chart.data.labels.length) {
				var perc = xScale.ticks.length / me.chart.data.labels.length;
				fullBarWidth = fullBarWidth * perc;
			}

			var barWidth = fullBarWidth * xScale.options.barPercentage;
			var barSpacing = fullBarWidth - (fullBarWidth * xScale.options.barPercentage);

			return {
				datasetCount: datasetCount,
				tickWidth: tickWidth,
				categoryWidth: categoryWidth,
				categorySpacing: categorySpacing,
				fullBarWidth: fullBarWidth,
				barWidth: barWidth,
				barSpacing: barSpacing
			};
		},

		calculateBarWidth: function(index) {
			var xScale = this.getScaleForId(this.getMeta().xAxisID);
			if (xScale.options.barThickness) {
				return xScale.options.barThickness;
			}
			var ruler = this.getRuler(index);
			return xScale.options.stacked ? ruler.categoryWidth : ruler.barWidth;
		},

		// Get bar index from the given dataset index accounting for the fact that not all bars are visible
		getBarIndex: function(datasetIndex) {
			var barIndex = 0;
			var meta, j;

			for (j = 0; j < datasetIndex; ++j) {
				meta = this.chart.getDatasetMeta(j);
				if (meta.bar && this.chart.isDatasetVisible(j)) {
					++barIndex;
				}
			}

			return barIndex;
		},

		calculateBarX: function(index, datasetIndex) {
			var me = this;
			var meta = me.getMeta();
			var xScale = me.getScaleForId(meta.xAxisID);
			var barIndex = me.getBarIndex(datasetIndex);

			var ruler = me.getRuler(index);
			var leftTick = xScale.getPixelForValue(null, index, datasetIndex, me.chart.isCombo);
			leftTick -= me.chart.isCombo ? (ruler.tickWidth / 2) : 0;

			if (xScale.options.stacked) {
				return leftTick + (ruler.categoryWidth / 2) + ruler.categorySpacing;
			}

			return leftTick +
				(ruler.barWidth / 2) +
				ruler.categorySpacing +
				(ruler.barWidth * barIndex) +
				(ruler.barSpacing / 2) +
				(ruler.barSpacing * barIndex);
		},

		calculateBarY: function(index, datasetIndex) {
			var me = this;
			var meta = me.getMeta();
			var yScale = me.getScaleForId(meta.yAxisID);
			var value = Number(me.getDataset().data[index]);

			if (yScale.options.stacked) {

				var sumPos = 0,
					sumNeg = 0;

				for (var i = 0; i < datasetIndex; i++) {
					var ds = me.chart.data.datasets[i];
					var dsMeta = me.chart.getDatasetMeta(i);
					if (dsMeta.bar && dsMeta.yAxisID === yScale.id && me.chart.isDatasetVisible(i)) {
						var stackedVal = Number(ds.data[index]);
						if (stackedVal < 0) {
							sumNeg += stackedVal || 0;
						} else {
							sumPos += stackedVal || 0;
						}
					}
				}

				if (value < 0) {
					return yScale.getPixelForValue(sumNeg + value);
				}
				return yScale.getPixelForValue(sumPos + value);
			}

			return yScale.getPixelForValue(value);
		},

		draw: function(ease) {
			var me = this;
			var easingDecimal = ease || 1;
			helpers.each(me.getMeta().data, function(rectangle, index) {
				var d = me.getDataset().data[index];
				if (d !== null && d !== undefined && !isNaN(d)) {
					rectangle.transition(easingDecimal).draw();
				}
			}, me);
		},

		setHoverStyle: function(rectangle) {
			var dataset = this.chart.data.datasets[rectangle._datasetIndex];
			var index = rectangle._index;

			var custom = rectangle.custom || {};
			var model = rectangle._model;
			model.backgroundColor = custom.hoverBackgroundColor ? custom.hoverBackgroundColor : helpers.getValueAtIndexOrDefault(dataset.hoverBackgroundColor, index, helpers.getHoverColor(model.backgroundColor));
			model.borderColor = custom.hoverBorderColor ? custom.hoverBorderColor : helpers.getValueAtIndexOrDefault(dataset.hoverBorderColor, index, helpers.getHoverColor(model.borderColor));
			model.borderWidth = custom.hoverBorderWidth ? custom.hoverBorderWidth : helpers.getValueAtIndexOrDefault(dataset.hoverBorderWidth, index, model.borderWidth);
		},

		removeHoverStyle: function(rectangle) {
			var dataset = this.chart.data.datasets[rectangle._datasetIndex];
			var index = rectangle._index;
			var custom = rectangle.custom || {};
			var model = rectangle._model;
			var rectangleElementOptions = this.chart.options.elements.rectangle;

			model.backgroundColor = custom.backgroundColor ? custom.backgroundColor : helpers.getValueAtIndexOrDefault(dataset.backgroundColor, index, rectangleElementOptions.backgroundColor);
			model.borderColor = custom.borderColor ? custom.borderColor : helpers.getValueAtIndexOrDefault(dataset.borderColor, index, rectangleElementOptions.borderColor);
			model.borderWidth = custom.borderWidth ? custom.borderWidth : helpers.getValueAtIndexOrDefault(dataset.borderWidth, index, rectangleElementOptions.borderWidth);
		}

	});


	// including horizontalBar in the bar file, instead of a file of its own
	// it extends bar (like pie extends doughnut)
	Chart.defaults.horizontalBar = {
		hover: {
			mode: 'label'
		},

		scales: {
			xAxes: [{
				type: 'linear',
				position: 'bottom'
			}],
			yAxes: [{
				position: 'left',
				type: 'category',

				// Specific to Horizontal Bar Controller
				categoryPercentage: 0.8,
				barPercentage: 0.9,

				// grid line settings
				gridLines: {
					offsetGridLines: true
				}
			}]
		},
		elements: {
			rectangle: {
				borderSkipped: 'left'
			}
		},
		tooltips: {
			callbacks: {
				title: function(tooltipItems, data) {
					// Pick first xLabel for now
					var title = '';

					if (tooltipItems.length > 0) {
						if (tooltipItems[0].yLabel) {
							title = tooltipItems[0].yLabel;
						} else if (data.labels.length > 0 && tooltipItems[0].index < data.labels.length) {
							title = data.labels[tooltipItems[0].index];
						}
					}

					return title;
				},
				label: function(tooltipItem, data) {
					var datasetLabel = data.datasets[tooltipItem.datasetIndex].label || '';
					return datasetLabel + ': ' + tooltipItem.xLabel;
				}
			}
		}
	};

	Chart.controllers.horizontalBar = Chart.controllers.bar.extend({
		updateElement: function(rectangle, index, reset) {
			var me = this;
			var meta = me.getMeta();
			var xScale = me.getScaleForId(meta.xAxisID);
			var yScale = me.getScaleForId(meta.yAxisID);
			var scaleBase = xScale.getBasePixel();
			var custom = rectangle.custom || {};
			var dataset = me.getDataset();
			var rectangleElementOptions = me.chart.options.elements.rectangle;

			helpers.extend(rectangle, {
				// Utility
				_xScale: xScale,
				_yScale: yScale,
				_datasetIndex: me.index,
				_index: index,

				// Desired view properties
				_model: {
					x: reset ? scaleBase : me.calculateBarX(index, me.index),
					y: me.calculateBarY(index, me.index),

					// Tooltip
					label: me.chart.data.labels[index],
					datasetLabel: dataset.label,

					// Appearance
					base: reset ? scaleBase : me.calculateBarBase(me.index, index),
					height: me.calculateBarHeight(index),
					backgroundColor: custom.backgroundColor ? custom.backgroundColor : helpers.getValueAtIndexOrDefault(dataset.backgroundColor, index, rectangleElementOptions.backgroundColor),
					borderSkipped: custom.borderSkipped ? custom.borderSkipped : rectangleElementOptions.borderSkipped,
					borderColor: custom.borderColor ? custom.borderColor : helpers.getValueAtIndexOrDefault(dataset.borderColor, index, rectangleElementOptions.borderColor),
					borderWidth: custom.borderWidth ? custom.borderWidth : helpers.getValueAtIndexOrDefault(dataset.borderWidth, index, rectangleElementOptions.borderWidth)
				},

				draw: function() {
					var ctx = this._chart.ctx;
					var vm = this._view;

					var halfHeight = vm.height / 2,
						topY = vm.y - halfHeight,
						bottomY = vm.y + halfHeight,
						right = vm.base - (vm.base - vm.x),
						halfStroke = vm.borderWidth / 2;

					// Canvas doesn't allow us to stroke inside the width so we can
					// adjust the sizes to fit if we're setting a stroke on the line
					if (vm.borderWidth) {
						topY += halfStroke;
						bottomY -= halfStroke;
						right += halfStroke;
					}

					ctx.beginPath();

					ctx.fillStyle = vm.backgroundColor;
					ctx.strokeStyle = vm.borderColor;
					ctx.lineWidth = vm.borderWidth;

					// Corner points, from bottom-left to bottom-right clockwise
					// | 1 2 |
					// | 0 3 |
					var corners = [
						[vm.base, bottomY],
						[vm.base, topY],
						[right, topY],
						[right, bottomY]
					];

					// Find first (starting) corner with fallback to 'bottom'
					var borders = ['bottom', 'left', 'top', 'right'];
					var startCorner = borders.indexOf(vm.borderSkipped, 0);
					if (startCorner === -1) {
						startCorner = 0;
					}

					function cornerAt(cornerIndex) {
						return corners[(startCorner + cornerIndex) % 4];
					}

					// Draw rectangle from 'startCorner'
					ctx.moveTo.apply(ctx, cornerAt(0));
					for (var i = 1; i < 4; i++) {
						ctx.lineTo.apply(ctx, cornerAt(i));
					}

					ctx.fill();
					if (vm.borderWidth) {
						ctx.stroke();
					}
				},

				inRange: function(mouseX, mouseY) {
					var vm = this._view;
					var inRange = false;

					if (vm) {
						if (vm.x < vm.base) {
							inRange = (mouseY >= vm.y - vm.height / 2 && mouseY <= vm.y + vm.height / 2) && (mouseX >= vm.x && mouseX <= vm.base);
						} else {
							inRange = (mouseY >= vm.y - vm.height / 2 && mouseY <= vm.y + vm.height / 2) && (mouseX >= vm.base && mouseX <= vm.x);
						}
					}

					return inRange;
				}
			});

			rectangle.pivot();
		},

		calculateBarBase: function(datasetIndex, index) {
			var me = this;
			var meta = me.getMeta();
			var xScale = me.getScaleForId(meta.xAxisID);
			var base = 0;

			if (xScale.options.stacked) {
				var chart = me.chart;
				var datasets = chart.data.datasets;
				var value = Number(datasets[datasetIndex].data[index]);

				for (var i = 0; i < datasetIndex; i++) {
					var currentDs = datasets[i];
					var currentDsMeta = chart.getDatasetMeta(i);
					if (currentDsMeta.bar && currentDsMeta.xAxisID === xScale.id && chart.isDatasetVisible(i)) {
						var currentVal = Number(currentDs.data[index]);
						base += value < 0 ? Math.min(currentVal, 0) : Math.max(currentVal, 0);
					}
				}

				return xScale.getPixelForValue(base);
			}

			return xScale.getBasePixel();
		},

		getRuler: function(index) {
			var me = this;
			var meta = me.getMeta();
			var yScale = me.getScaleForId(meta.yAxisID);
			var datasetCount = me.getBarCount();

			var tickHeight;
			if (yScale.options.type === 'category') {
				tickHeight = yScale.getPixelForTick(index + 1) - yScale.getPixelForTick(index);
			} else {
				// Average width
				tickHeight = yScale.width / yScale.ticks.length;
			}
			var categoryHeight = tickHeight * yScale.options.categoryPercentage;
			var categorySpacing = (tickHeight - (tickHeight * yScale.options.categoryPercentage)) / 2;
			var fullBarHeight = categoryHeight / datasetCount;

			if (yScale.ticks.length !== me.chart.data.labels.length) {
				var perc = yScale.ticks.length / me.chart.data.labels.length;
				fullBarHeight = fullBarHeight * perc;
			}

			var barHeight = fullBarHeight * yScale.options.barPercentage;
			var barSpacing = fullBarHeight - (fullBarHeight * yScale.options.barPercentage);

			return {
				datasetCount: datasetCount,
				tickHeight: tickHeight,
				categoryHeight: categoryHeight,
				categorySpacing: categorySpacing,
				fullBarHeight: fullBarHeight,
				barHeight: barHeight,
				barSpacing: barSpacing
			};
		},

		calculateBarHeight: function(index) {
			var me = this;
			var yScale = me.getScaleForId(me.getMeta().yAxisID);
			if (yScale.options.barThickness) {
				return yScale.options.barThickness;
			}
			var ruler = me.getRuler(index);
			return yScale.options.stacked ? ruler.categoryHeight : ruler.barHeight;
		},

		calculateBarX: function(index, datasetIndex) {
			var me = this;
			var meta = me.getMeta();
			var xScale = me.getScaleForId(meta.xAxisID);
			var value = Number(me.getDataset().data[index]);

			if (xScale.options.stacked) {

				var sumPos = 0,
					sumNeg = 0;

				for (var i = 0; i < datasetIndex; i++) {
					var ds = me.chart.data.datasets[i];
					var dsMeta = me.chart.getDatasetMeta(i);
					if (dsMeta.bar && dsMeta.xAxisID === xScale.id && me.chart.isDatasetVisible(i)) {
						var stackedVal = Number(ds.data[index]);
						if (stackedVal < 0) {
							sumNeg += stackedVal || 0;
						} else {
							sumPos += stackedVal || 0;
						}
					}
				}

				if (value < 0) {
					return xScale.getPixelForValue(sumNeg + value);
				}
				return xScale.getPixelForValue(sumPos + value);
			}

			return xScale.getPixelForValue(value);
		},

		calculateBarY: function(index, datasetIndex) {
			var me = this;
			var meta = me.getMeta();
			var yScale = me.getScaleForId(meta.yAxisID);
			var barIndex = me.getBarIndex(datasetIndex);

			var ruler = me.getRuler(index);
			var topTick = yScale.getPixelForValue(null, index, datasetIndex, me.chart.isCombo);
			topTick -= me.chart.isCombo ? (ruler.tickHeight / 2) : 0;

			if (yScale.options.stacked) {
				return topTick + (ruler.categoryHeight / 2) + ruler.categorySpacing;
			}

			return topTick +
				(ruler.barHeight / 2) +
				ruler.categorySpacing +
				(ruler.barHeight * barIndex) +
				(ruler.barSpacing / 2) +
				(ruler.barSpacing * barIndex);
		}
	});
};

},{}],16:[function(require,module,exports){
'use strict';

module.exports = function(Chart) {

	var helpers = Chart.helpers;

	Chart.defaults.bubble = {
		hover: {
			mode: 'single'
		},

		scales: {
			xAxes: [{
				type: 'linear', // bubble should probably use a linear scale by default
				position: 'bottom',
				id: 'x-axis-0' // need an ID so datasets can reference the scale
			}],
			yAxes: [{
				type: 'linear',
				position: 'left',
				id: 'y-axis-0'
			}]
		},

		tooltips: {
			callbacks: {
				title: function() {
					// Title doesn't make sense for scatter since we format the data as a point
					return '';
				},
				label: function(tooltipItem, data) {
					var datasetLabel = data.datasets[tooltipItem.datasetIndex].label || '';
					var dataPoint = data.datasets[tooltipItem.datasetIndex].data[tooltipItem.index];
					return datasetLabel + ': (' + dataPoint.x + ', ' + dataPoint.y + ', ' + dataPoint.r + ')';
				}
			}
		}
	};

	Chart.controllers.bubble = Chart.DatasetController.extend({

		dataElementType: Chart.elements.Point,

		update: function(reset) {
			var me = this;
			var meta = me.getMeta();
			var points = meta.data;

			// Update Points
			helpers.each(points, function(point, index) {
				me.updateElement(point, index, reset);
			});
		},

		updateElement: function(point, index, reset) {
			var me = this;
			var meta = me.getMeta();
			var xScale = me.getScaleForId(meta.xAxisID);
			var yScale = me.getScaleForId(meta.yAxisID);

			var custom = point.custom || {};
			var dataset = me.getDataset();
			var data = dataset.data[index];
			var pointElementOptions = me.chart.options.elements.point;
			var dsIndex = me.index;

			helpers.extend(point, {
				// Utility
				_xScale: xScale,
				_yScale: yScale,
				_datasetIndex: dsIndex,
				_index: index,

				// Desired view properties
				_model: {
					x: reset ? xScale.getPixelForDecimal(0.5) : xScale.getPixelForValue(typeof data === 'object' ? data : NaN, index, dsIndex, me.chart.isCombo),
					y: reset ? yScale.getBasePixel() : yScale.getPixelForValue(data, index, dsIndex),
					// Appearance
					radius: reset ? 0 : custom.radius ? custom.radius : me.getRadius(data),

					// Tooltip
					hitRadius: custom.hitRadius ? custom.hitRadius : helpers.getValueAtIndexOrDefault(dataset.hitRadius, index, pointElementOptions.hitRadius)
				}
			});

			// Trick to reset the styles of the point
			Chart.DatasetController.prototype.removeHoverStyle.call(me, point, pointElementOptions);

			var model = point._model;
			model.skip = custom.skip ? custom.skip : (isNaN(model.x) || isNaN(model.y));

			point.pivot();
		},

		getRadius: function(value) {
			return value.r || this.chart.options.elements.point.radius;
		},

		setHoverStyle: function(point) {
			var me = this;
			Chart.DatasetController.prototype.setHoverStyle.call(me, point);

			// Radius
			var dataset = me.chart.data.datasets[point._datasetIndex];
			var index = point._index;
			var custom = point.custom || {};
			var model = point._model;
			model.radius = custom.hoverRadius ? custom.hoverRadius : (helpers.getValueAtIndexOrDefault(dataset.hoverRadius, index, me.chart.options.elements.point.hoverRadius)) + me.getRadius(dataset.data[index]);
		},

		removeHoverStyle: function(point) {
			var me = this;
			Chart.DatasetController.prototype.removeHoverStyle.call(me, point, me.chart.options.elements.point);

			var dataVal = me.chart.data.datasets[point._datasetIndex].data[point._index];
			var custom = point.custom || {};
			var model = point._model;

			model.radius = custom.radius ? custom.radius : me.getRadius(dataVal);
		}
	});
};

},{}],17:[function(require,module,exports){
'use strict';

module.exports = function(Chart) {

	var helpers = Chart.helpers,
		defaults = Chart.defaults;

	defaults.doughnut = {
		animation: {
			// Boolean - Whether we animate the rotation of the Doughnut
			animateRotate: true,
			// Boolean - Whether we animate scaling the Doughnut from the centre
			animateScale: false
		},
		aspectRatio: 1,
		hover: {
			mode: 'single'
		},
		legendCallback: function(chart) {
			var text = [];
			text.push('<ul class="' + chart.id + '-legend">');

			var data = chart.data;
			var datasets = data.datasets;
			var labels = data.labels;

			if (datasets.length) {
				for (var i = 0; i < datasets[0].data.length; ++i) {
					text.push('<li><span style="background-color:' + datasets[0].backgroundColor[i] + '"></span>');
					if (labels[i]) {
						text.push(labels[i]);
					}
					text.push('</li>');
				}
			}

			text.push('</ul>');
			return text.join('');
		},
		legend: {
			labels: {
				generateLabels: function(chart) {
					var data = chart.data;
					if (data.labels.length && data.datasets.length) {
						return data.labels.map(function(label, i) {
							var meta = chart.getDatasetMeta(0);
							var ds = data.datasets[0];
							var arc = meta.data[i];
							var custom = arc && arc.custom || {};
							var getValueAtIndexOrDefault = helpers.getValueAtIndexOrDefault;
							var arcOpts = chart.options.elements.arc;
							var fill = custom.backgroundColor ? custom.backgroundColor : getValueAtIndexOrDefault(ds.backgroundColor, i, arcOpts.backgroundColor);
							var stroke = custom.borderColor ? custom.borderColor : getValueAtIndexOrDefault(ds.borderColor, i, arcOpts.borderColor);
							var bw = custom.borderWidth ? custom.borderWidth : getValueAtIndexOrDefault(ds.borderWidth, i, arcOpts.borderWidth);

							return {
								text: label,
								fillStyle: fill,
								strokeStyle: stroke,
								lineWidth: bw,
								hidden: isNaN(ds.data[i]) || meta.data[i].hidden,

								// Extra data used for toggling the correct item
								index: i
							};
						});
					}
					return [];
				}
			},

			onClick: function(e, legendItem) {
				var index = legendItem.index;
				var chart = this.chart;
				var i, ilen, meta;

				for (i = 0, ilen = (chart.data.datasets || []).length; i < ilen; ++i) {
					meta = chart.getDatasetMeta(i);
					// toggle visibility of index if exists
					if (meta.data[index]) {
						meta.data[index].hidden = !meta.data[index].hidden;
					}
				}

				chart.update();
			}
		},

		// The percentage of the chart that we cut out of the middle.
		cutoutPercentage: 50,

		// The rotation of the chart, where the first data arc begins.
		rotation: Math.PI * -0.5,

		// The total circumference of the chart.
		circumference: Math.PI * 2.0,

		// Need to override these to give a nice default
		tooltips: {
			callbacks: {
				title: function() {
					return '';
				},
				label: function(tooltipItem, data) {
					return data.labels[tooltipItem.index] + ': ' + data.datasets[tooltipItem.datasetIndex].data[tooltipItem.index];
				}
			}
		}
	};

	defaults.pie = helpers.clone(defaults.doughnut);
	helpers.extend(defaults.pie, {
		cutoutPercentage: 0
	});


	Chart.controllers.doughnut = Chart.controllers.pie = Chart.DatasetController.extend({

		dataElementType: Chart.elements.Arc,

		linkScales: helpers.noop,

		// Get index of the dataset in relation to the visible datasets. This allows determining the inner and outer radius correctly
		getRingIndex: function(datasetIndex) {
			var ringIndex = 0;

			for (var j = 0; j < datasetIndex; ++j) {
				if (this.chart.isDatasetVisible(j)) {
					++ringIndex;
				}
			}

			return ringIndex;
		},

		update: function(reset) {
			var me = this;
			var chart = me.chart,
				chartArea = chart.chartArea,
				opts = chart.options,
				arcOpts = opts.elements.arc,
				availableWidth = chartArea.right - chartArea.left - arcOpts.borderWidth,
				availableHeight = chartArea.bottom - chartArea.top - arcOpts.borderWidth,
				minSize = Math.min(availableWidth, availableHeight),
				offset = {
					x: 0,
					y: 0
				},
				meta = me.getMeta(),
				cutoutPercentage = opts.cutoutPercentage,
				circumference = opts.circumference;

			// If the chart's circumference isn't a full circle, calculate minSize as a ratio of the width/height of the arc
			if (circumference < Math.PI * 2.0) {
				var startAngle = opts.rotation % (Math.PI * 2.0);
				startAngle += Math.PI * 2.0 * (startAngle >= Math.PI ? -1 : startAngle < -Math.PI ? 1 : 0);
				var endAngle = startAngle + circumference;
				var start = {x: Math.cos(startAngle), y: Math.sin(startAngle)};
				var end = {x: Math.cos(endAngle), y: Math.sin(endAngle)};
				var contains0 = (startAngle <= 0 && 0 <= endAngle) || (startAngle <= Math.PI * 2.0 && Math.PI * 2.0 <= endAngle);
				var contains90 = (startAngle <= Math.PI * 0.5 && Math.PI * 0.5 <= endAngle) || (startAngle <= Math.PI * 2.5 && Math.PI * 2.5 <= endAngle);
				var contains180 = (startAngle <= -Math.PI && -Math.PI <= endAngle) || (startAngle <= Math.PI && Math.PI <= endAngle);
				var contains270 = (startAngle <= -Math.PI * 0.5 && -Math.PI * 0.5 <= endAngle) || (startAngle <= Math.PI * 1.5 && Math.PI * 1.5 <= endAngle);
				var cutout = cutoutPercentage / 100.0;
				var min = {x: contains180 ? -1 : Math.min(start.x * (start.x < 0 ? 1 : cutout), end.x * (end.x < 0 ? 1 : cutout)), y: contains270 ? -1 : Math.min(start.y * (start.y < 0 ? 1 : cutout), end.y * (end.y < 0 ? 1 : cutout))};
				var max = {x: contains0 ? 1 : Math.max(start.x * (start.x > 0 ? 1 : cutout), end.x * (end.x > 0 ? 1 : cutout)), y: contains90 ? 1 : Math.max(start.y * (start.y > 0 ? 1 : cutout), end.y * (end.y > 0 ? 1 : cutout))};
				var size = {width: (max.x - min.x) * 0.5, height: (max.y - min.y) * 0.5};
				minSize = Math.min(availableWidth / size.width, availableHeight / size.height);
				offset = {x: (max.x + min.x) * -0.5, y: (max.y + min.y) * -0.5};
			}

			chart.borderWidth = me.getMaxBorderWidth(meta.data);
			chart.outerRadius = Math.max((minSize - chart.borderWidth) / 2, 0);
			chart.innerRadius = Math.max(cutoutPercentage ? (chart.outerRadius / 100) * (cutoutPercentage) : 1, 0);
			chart.radiusLength = (chart.outerRadius - chart.innerRadius) / chart.getVisibleDatasetCount();
			chart.offsetX = offset.x * chart.outerRadius;
			chart.offsetY = offset.y * chart.outerRadius;

			meta.total = me.calculateTotal();

			me.outerRadius = chart.outerRadius - (chart.radiusLength * me.getRingIndex(me.index));
			me.innerRadius = me.outerRadius - chart.radiusLength;

			helpers.each(meta.data, function(arc, index) {
				me.updateElement(arc, index, reset);
			});
		},

		updateElement: function(arc, index, reset) {
			var me = this;
			var chart = me.chart,
				chartArea = chart.chartArea,
				opts = chart.options,
				animationOpts = opts.animation,
				centerX = (chartArea.left + chartArea.right) / 2,
				centerY = (chartArea.top + chartArea.bottom) / 2,
				startAngle = opts.rotation, // non reset case handled later
				endAngle = opts.rotation, // non reset case handled later
				dataset = me.getDataset(),
				circumference = reset && animationOpts.animateRotate ? 0 : arc.hidden ? 0 : me.calculateCircumference(dataset.data[index]) * (opts.circumference / (2.0 * Math.PI)),
				innerRadius = reset && animationOpts.animateScale ? 0 : me.innerRadius,
				outerRadius = reset && animationOpts.animateScale ? 0 : me.outerRadius,
				valueAtIndexOrDefault = helpers.getValueAtIndexOrDefault;

			helpers.extend(arc, {
				// Utility
				_datasetIndex: me.index,
				_index: index,

				// Desired view properties
				_model: {
					x: centerX + chart.offsetX,
					y: centerY + chart.offsetY,
					startAngle: startAngle,
					endAngle: endAngle,
					circumference: circumference,
					outerRadius: outerRadius,
					innerRadius: innerRadius,
					label: valueAtIndexOrDefault(dataset.label, index, chart.data.labels[index])
				}
			});

			var model = arc._model;
			// Resets the visual styles
			this.removeHoverStyle(arc);

			// Set correct angles if not resetting
			if (!reset || !animationOpts.animateRotate) {
				if (index === 0) {
					model.startAngle = opts.rotation;
				} else {
					model.startAngle = me.getMeta().data[index - 1]._model.endAngle;
				}

				model.endAngle = model.startAngle + model.circumference;
			}

			arc.pivot();
		},

		removeHoverStyle: function(arc) {
			Chart.DatasetController.prototype.removeHoverStyle.call(this, arc, this.chart.options.elements.arc);
		},

		calculateTotal: function() {
			var dataset = this.getDataset();
			var meta = this.getMeta();
			var total = 0;
			var value;

			helpers.each(meta.data, function(element, index) {
				value = dataset.data[index];
				if (!isNaN(value) && !element.hidden) {
					total += Math.abs(value);
				}
			});

			/* if (total === 0) {
				total = NaN;
			}*/

			return total;
		},

		calculateCircumference: function(value) {
			var total = this.getMeta().total;
			if (total > 0 && !isNaN(value)) {
				return (Math.PI * 2.0) * (value / total);
			}
			return 0;
		},

		// gets the max border or hover width to properly scale pie charts
		getMaxBorderWidth: function(elements) {
			var max = 0,
				index = this.index,
				length = elements.length,
				borderWidth,
				hoverWidth;

			for (var i = 0; i < length; i++) {
				borderWidth = elements[i]._model ? elements[i]._model.borderWidth : 0;
				hoverWidth = elements[i]._chart ? elements[i]._chart.config.data.datasets[index].hoverBorderWidth : 0;

				max = borderWidth > max ? borderWidth : max;
				max = hoverWidth > max ? hoverWidth : max;
			}
			return max;
		}
	});
};

},{}],18:[function(require,module,exports){
'use strict';

module.exports = function(Chart) {

	var helpers = Chart.helpers;

	Chart.defaults.line = {
		showLines: true,
		spanGaps: false,

		hover: {
			mode: 'label'
		},

		scales: {
			xAxes: [{
				type: 'category',
				id: 'x-axis-0'
			}],
			yAxes: [{
				type: 'linear',
				id: 'y-axis-0'
			}]
		}
	};

	function lineEnabled(dataset, options) {
		return helpers.getValueOrDefault(dataset.showLine, options.showLines);
	}

	Chart.controllers.line = Chart.DatasetController.extend({

		datasetElementType: Chart.elements.Line,

		dataElementType: Chart.elements.Point,

		addElementAndReset: function(index) {
			var me = this;
			var options = me.chart.options;
			var meta = me.getMeta();

			Chart.DatasetController.prototype.addElementAndReset.call(me, index);

			// Make sure bezier control points are updated
			if (lineEnabled(me.getDataset(), options) && meta.dataset._model.tension !== 0) {
				me.updateBezierControlPoints();
			}
		},

		update: function(reset) {
			var me = this;
			var meta = me.getMeta();
			var line = meta.dataset;
			var points = meta.data || [];
			var options = me.chart.options;
			var lineElementOptions = options.elements.line;
			var scale = me.getScaleForId(meta.yAxisID);
			var i, ilen, custom;
			var dataset = me.getDataset();
			var showLine = lineEnabled(dataset, options);

			// Update Line
			if (showLine) {
				custom = line.custom || {};

				// Compatibility: If the properties are defined with only the old name, use those values
				if ((dataset.tension !== undefined) && (dataset.lineTension === undefined)) {
					dataset.lineTension = dataset.tension;
				}

				// Utility
				line._scale = scale;
				line._datasetIndex = me.index;
				// Data
				line._children = points;
				// Model
				line._model = {
					// Appearance
					// The default behavior of lines is to break at null values, according
					// to https://github.com/chartjs/Chart.js/issues/2435#issuecomment-216718158
					// This option gives linse the ability to span gaps
					spanGaps: dataset.spanGaps ? dataset.spanGaps : options.spanGaps,
					tension: custom.tension ? custom.tension : helpers.getValueOrDefault(dataset.lineTension, lineElementOptions.tension),
					backgroundColor: custom.backgroundColor ? custom.backgroundColor : (dataset.backgroundColor || lineElementOptions.backgroundColor),
					borderWidth: custom.borderWidth ? custom.borderWidth : (dataset.borderWidth || lineElementOptions.borderWidth),
					borderColor: custom.borderColor ? custom.borderColor : (dataset.borderColor || lineElementOptions.borderColor),
					borderCapStyle: custom.borderCapStyle ? custom.borderCapStyle : (dataset.borderCapStyle || lineElementOptions.borderCapStyle),
					borderDash: custom.borderDash ? custom.borderDash : (dataset.borderDash || lineElementOptions.borderDash),
					borderDashOffset: custom.borderDashOffset ? custom.borderDashOffset : (dataset.borderDashOffset || lineElementOptions.borderDashOffset),
					borderJoinStyle: custom.borderJoinStyle ? custom.borderJoinStyle : (dataset.borderJoinStyle || lineElementOptions.borderJoinStyle),
					fill: custom.fill ? custom.fill : (dataset.fill !== undefined ? dataset.fill : lineElementOptions.fill),
					steppedLine: custom.steppedLine ? custom.steppedLine : helpers.getValueOrDefault(dataset.steppedLine, lineElementOptions.stepped),
					cubicInterpolationMode: custom.cubicInterpolationMode ? custom.cubicInterpolationMode : helpers.getValueOrDefault(dataset.cubicInterpolationMode, lineElementOptions.cubicInterpolationMode),
					// Scale
					scaleTop: scale.top,
					scaleBottom: scale.bottom,
					scaleZero: scale.getBasePixel()
				};

				line.pivot();
			}

			// Update Points
			for (i=0, ilen=points.length; i<ilen; ++i) {
				me.updateElement(points[i], i, reset);
			}

			if (showLine && line._model.tension !== 0) {
				me.updateBezierControlPoints();
			}

			// Now pivot the point for animation
			for (i=0, ilen=points.length; i<ilen; ++i) {
				points[i].pivot();
			}
		},

		getPointBackgroundColor: function(point, index) {
			var backgroundColor = this.chart.options.elements.point.backgroundColor;
			var dataset = this.getDataset();
			var custom = point.custom || {};

			if (custom.backgroundColor) {
				backgroundColor = custom.backgroundColor;
			} else if (dataset.pointBackgroundColor) {
				backgroundColor = helpers.getValueAtIndexOrDefault(dataset.pointBackgroundColor, index, backgroundColor);
			} else if (dataset.backgroundColor) {
				backgroundColor = dataset.backgroundColor;
			}

			return backgroundColor;
		},

		getPointBorderColor: function(point, index) {
			var borderColor = this.chart.options.elements.point.borderColor;
			var dataset = this.getDataset();
			var custom = point.custom || {};

			if (custom.borderColor) {
				borderColor = custom.borderColor;
			} else if (dataset.pointBorderColor) {
				borderColor = helpers.getValueAtIndexOrDefault(dataset.pointBorderColor, index, borderColor);
			} else if (dataset.borderColor) {
				borderColor = dataset.borderColor;
			}

			return borderColor;
		},

		getPointBorderWidth: function(point, index) {
			var borderWidth = this.chart.options.elements.point.borderWidth;
			var dataset = this.getDataset();
			var custom = point.custom || {};

			if (custom.borderWidth) {
				borderWidth = custom.borderWidth;
			} else if (dataset.pointBorderWidth) {
				borderWidth = helpers.getValueAtIndexOrDefault(dataset.pointBorderWidth, index, borderWidth);
			} else if (dataset.borderWidth) {
				borderWidth = dataset.borderWidth;
			}

			return borderWidth;
		},

		updateElement: function(point, index, reset) {
			var me = this;
			var meta = me.getMeta();
			var custom = point.custom || {};
			var dataset = me.getDataset();
			var datasetIndex = me.index;
			var value = dataset.data[index];
			var yScale = me.getScaleForId(meta.yAxisID);
			var xScale = me.getScaleForId(meta.xAxisID);
			var pointOptions = me.chart.options.elements.point;
			var x, y;
			var labels = me.chart.data.labels || [];
			var includeOffset = (labels.length === 1 || dataset.data.length === 1) || me.chart.isCombo;

			// Compatibility: If the properties are defined with only the old name, use those values
			if ((dataset.radius !== undefined) && (dataset.pointRadius === undefined)) {
				dataset.pointRadius = dataset.radius;
			}
			if ((dataset.hitRadius !== undefined) && (dataset.pointHitRadius === undefined)) {
				dataset.pointHitRadius = dataset.hitRadius;
			}

			x = xScale.getPixelForValue(typeof value === 'object' ? value : NaN, index, datasetIndex, includeOffset);
			y = reset ? yScale.getBasePixel() : me.calculatePointY(value, index, datasetIndex);

			// Utility
			point._xScale = xScale;
			point._yScale = yScale;
			point._datasetIndex = datasetIndex;
			point._index = index;

			// Desired view properties
			point._model = {
				x: x,
				y: y,
				skip: custom.skip || isNaN(x) || isNaN(y),
				// Appearance
				radius: custom.radius || helpers.getValueAtIndexOrDefault(dataset.pointRadius, index, pointOptions.radius),
				pointStyle: custom.pointStyle || helpers.getValueAtIndexOrDefault(dataset.pointStyle, index, pointOptions.pointStyle),
				backgroundColor: me.getPointBackgroundColor(point, index),
				borderColor: me.getPointBorderColor(point, index),
				borderWidth: me.getPointBorderWidth(point, index),
				tension: meta.dataset._model ? meta.dataset._model.tension : 0,
				steppedLine: meta.dataset._model ? meta.dataset._model.steppedLine : false,
				// Tooltip
				hitRadius: custom.hitRadius || helpers.getValueAtIndexOrDefault(dataset.pointHitRadius, index, pointOptions.hitRadius)
			};
		},

		calculatePointY: function(value, index, datasetIndex) {
			var me = this;
			var chart = me.chart;
			var meta = me.getMeta();
			var yScale = me.getScaleForId(meta.yAxisID);
			var sumPos = 0;
			var sumNeg = 0;
			var i, ds, dsMeta;

			if (yScale.options.stacked) {
				for (i = 0; i < datasetIndex; i++) {
					ds = chart.data.datasets[i];
					dsMeta = chart.getDatasetMeta(i);
					if (dsMeta.type === 'line' && dsMeta.yAxisID === yScale.id && chart.isDatasetVisible(i)) {
						var stackedRightValue = Number(yScale.getRightValue(ds.data[index]));
						if (stackedRightValue < 0) {
							sumNeg += stackedRightValue || 0;
						} else {
							sumPos += stackedRightValue || 0;
						}
					}
				}

				var rightValue = Number(yScale.getRightValue(value));
				if (rightValue < 0) {
					return yScale.getPixelForValue(sumNeg + rightValue);
				}
				return yScale.getPixelForValue(sumPos + rightValue);
			}

			return yScale.getPixelForValue(value);
		},

		updateBezierControlPoints: function() {
			var me = this;
			var meta = me.getMeta();
			var area = me.chart.chartArea;
			var points = (meta.data || []);
			var i, ilen, point, model, controlPoints;

			// Only consider points that are drawn in case the spanGaps option is used
			if (meta.dataset._model.spanGaps) {
				points = points.filter(function(pt) {
					return !pt._model.skip;
				});
			}

			function capControlPoint(pt, min, max) {
				return Math.max(Math.min(pt, max), min);
			}

			if (meta.dataset._model.cubicInterpolationMode === 'monotone') {
				helpers.splineCurveMonotone(points);
			} else {
				for (i = 0, ilen = points.length; i < ilen; ++i) {
					point = points[i];
					model = point._model;
					controlPoints = helpers.splineCurve(
						helpers.previousItem(points, i)._model,
						model,
						helpers.nextItem(points, i)._model,
						meta.dataset._model.tension
					);
					model.controlPointPreviousX = controlPoints.previous.x;
					model.controlPointPreviousY = controlPoints.previous.y;
					model.controlPointNextX = controlPoints.next.x;
					model.controlPointNextY = controlPoints.next.y;
				}
			}

			if (me.chart.options.elements.line.capBezierPoints) {
				for (i = 0, ilen = points.length; i < ilen; ++i) {
					model = points[i]._model;
					model.controlPointPreviousX = capControlPoint(model.controlPointPreviousX, area.left, area.right);
					model.controlPointPreviousY = capControlPoint(model.controlPointPreviousY, area.top, area.bottom);
					model.controlPointNextX = capControlPoint(model.controlPointNextX, area.left, area.right);
					model.controlPointNextY = capControlPoint(model.controlPointNextY, area.top, area.bottom);
				}
			}
		},

		draw: function(ease) {
			var me = this;
			var meta = me.getMeta();
			var points = meta.data || [];
			var easingDecimal = ease || 1;
			var i, ilen;

			// Transition Point Locations
			for (i=0, ilen=points.length; i<ilen; ++i) {
				points[i].transition(easingDecimal);
			}

			// Transition and Draw the line
			if (lineEnabled(me.getDataset(), me.chart.options)) {
				meta.dataset.transition(easingDecimal).draw();
			}

			// Draw the points
			for (i=0, ilen=points.length; i<ilen; ++i) {
				points[i].draw();
			}
		},

		setHoverStyle: function(point) {
			// Point
			var dataset = this.chart.data.datasets[point._datasetIndex];
			var index = point._index;
			var custom = point.custom || {};
			var model = point._model;

			model.radius = custom.hoverRadius || helpers.getValueAtIndexOrDefault(dataset.pointHoverRadius, index, this.chart.options.elements.point.hoverRadius);
			model.backgroundColor = custom.hoverBackgroundColor || helpers.getValueAtIndexOrDefault(dataset.pointHoverBackgroundColor, index, helpers.getHoverColor(model.backgroundColor));
			model.borderColor = custom.hoverBorderColor || helpers.getValueAtIndexOrDefault(dataset.pointHoverBorderColor, index, helpers.getHoverColor(model.borderColor));
			model.borderWidth = custom.hoverBorderWidth || helpers.getValueAtIndexOrDefault(dataset.pointHoverBorderWidth, index, model.borderWidth);
		},

		removeHoverStyle: function(point) {
			var me = this;
			var dataset = me.chart.data.datasets[point._datasetIndex];
			var index = point._index;
			var custom = point.custom || {};
			var model = point._model;

			// Compatibility: If the properties are defined with only the old name, use those values
			if ((dataset.radius !== undefined) && (dataset.pointRadius === undefined)) {
				dataset.pointRadius = dataset.radius;
			}

			model.radius = custom.radius || helpers.getValueAtIndexOrDefault(dataset.pointRadius, index, me.chart.options.elements.point.radius);
			model.backgroundColor = me.getPointBackgroundColor(point, index);
			model.borderColor = me.getPointBorderColor(point, index);
			model.borderWidth = me.getPointBorderWidth(point, index);
		}
	});
};

},{}],19:[function(require,module,exports){
'use strict';

module.exports = function(Chart) {

	var helpers = Chart.helpers;

	Chart.defaults.polarArea = {

		scale: {
			type: 'radialLinear',
			lineArc: true, // so that lines are circular
			ticks: {
				beginAtZero: true
			}
		},

		// Boolean - Whether to animate the rotation of the chart
		animation: {
			animateRotate: true,
			animateScale: true
		},

		startAngle: -0.5 * Math.PI,
		aspectRatio: 1,
		legendCallback: function(chart) {
			var text = [];
			text.push('<ul class="' + chart.id + '-legend">');

			var data = chart.data;
			var datasets = data.datasets;
			var labels = data.labels;

			if (datasets.length) {
				for (var i = 0; i < datasets[0].data.length; ++i) {
					text.push('<li><span style="background-color:' + datasets[0].backgroundColor[i] + '">');
					if (labels[i]) {
						text.push(labels[i]);
					}
					text.push('</span></li>');
				}
			}

			text.push('</ul>');
			return text.join('');
		},
		legend: {
			labels: {
				generateLabels: function(chart) {
					var data = chart.data;
					if (data.labels.length && data.datasets.length) {
						return data.labels.map(function(label, i) {
							var meta = chart.getDatasetMeta(0);
							var ds = data.datasets[0];
							var arc = meta.data[i];
							var custom = arc.custom || {};
							var getValueAtIndexOrDefault = helpers.getValueAtIndexOrDefault;
							var arcOpts = chart.options.elements.arc;
							var fill = custom.backgroundColor ? custom.backgroundColor : getValueAtIndexOrDefault(ds.backgroundColor, i, arcOpts.backgroundColor);
							var stroke = custom.borderColor ? custom.borderColor : getValueAtIndexOrDefault(ds.borderColor, i, arcOpts.borderColor);
							var bw = custom.borderWidth ? custom.borderWidth : getValueAtIndexOrDefault(ds.borderWidth, i, arcOpts.borderWidth);

							return {
								text: label,
								fillStyle: fill,
								strokeStyle: stroke,
								lineWidth: bw,
								hidden: isNaN(ds.data[i]) || meta.data[i].hidden,

								// Extra data used for toggling the correct item
								index: i
							};
						});
					}
					return [];
				}
			},

			onClick: function(e, legendItem) {
				var index = legendItem.index;
				var chart = this.chart;
				var i, ilen, meta;

				for (i = 0, ilen = (chart.data.datasets || []).length; i < ilen; ++i) {
					meta = chart.getDatasetMeta(i);
					meta.data[index].hidden = !meta.data[index].hidden;
				}

				chart.update();
			}
		},

		// Need to override these to give a nice default
		tooltips: {
			callbacks: {
				title: function() {
					return '';
				},
				label: function(tooltipItem, data) {
					return data.labels[tooltipItem.index] + ': ' + tooltipItem.yLabel;
				}
			}
		}
	};

	Chart.controllers.polarArea = Chart.DatasetController.extend({

		dataElementType: Chart.elements.Arc,

		linkScales: helpers.noop,

		update: function(reset) {
			var me = this;
			var chart = me.chart;
			var chartArea = chart.chartArea;
			var meta = me.getMeta();
			var opts = chart.options;
			var arcOpts = opts.elements.arc;
			var minSize = Math.min(chartArea.right - chartArea.left, chartArea.bottom - chartArea.top);
			chart.outerRadius = Math.max((minSize - arcOpts.borderWidth / 2) / 2, 0);
			chart.innerRadius = Math.max(opts.cutoutPercentage ? (chart.outerRadius / 100) * (opts.cutoutPercentage) : 1, 0);
			chart.radiusLength = (chart.outerRadius - chart.innerRadius) / chart.getVisibleDatasetCount();

			me.outerRadius = chart.outerRadius - (chart.radiusLength * me.index);
			me.innerRadius = me.outerRadius - chart.radiusLength;

			meta.count = me.countVisibleElements();

			helpers.each(meta.data, function(arc, index) {
				me.updateElement(arc, index, reset);
			});
		},

		updateElement: function(arc, index, reset) {
			var me = this;
			var chart = me.chart;
			var dataset = me.getDataset();
			var opts = chart.options;
			var animationOpts = opts.animation;
			var scale = chart.scale;
			var getValueAtIndexOrDefault = helpers.getValueAtIndexOrDefault;
			var labels = chart.data.labels;

			var circumference = me.calculateCircumference(dataset.data[index]);
			var centerX = scale.xCenter;
			var centerY = scale.yCenter;

			// If there is NaN data before us, we need to calculate the starting angle correctly.
			// We could be way more efficient here, but its unlikely that the polar area chart will have a lot of data
			var visibleCount = 0;
			var meta = me.getMeta();
			for (var i = 0; i < index; ++i) {
				if (!isNaN(dataset.data[i]) && !meta.data[i].hidden) {
					++visibleCount;
				}
			}

			// var negHalfPI = -0.5 * Math.PI;
			var datasetStartAngle = opts.startAngle;
			var distance = arc.hidden ? 0 : scale.getDistanceFromCenterForValue(dataset.data[index]);
			var startAngle = datasetStartAngle + (circumference * visibleCount);
			var endAngle = startAngle + (arc.hidden ? 0 : circumference);

			var resetRadius = animationOpts.animateScale ? 0 : scale.getDistanceFromCenterForValue(dataset.data[index]);

			helpers.extend(arc, {
				// Utility
				_datasetIndex: me.index,
				_index: index,
				_scale: scale,

				// Desired view properties
				_model: {
					x: centerX,
					y: centerY,
					innerRadius: 0,
					outerRadius: reset ? resetRadius : distance,
					startAngle: reset && animationOpts.animateRotate ? datasetStartAngle : startAngle,
					endAngle: reset && animationOpts.animateRotate ? datasetStartAngle : endAngle,
					label: getValueAtIndexOrDefault(labels, index, labels[index])
				}
			});

			// Apply border and fill style
			me.removeHoverStyle(arc);

			arc.pivot();
		},

		removeHoverStyle: function(arc) {
			Chart.DatasetController.prototype.removeHoverStyle.call(this, arc, this.chart.options.elements.arc);
		},

		countVisibleElements: function() {
			var dataset = this.getDataset();
			var meta = this.getMeta();
			var count = 0;

			helpers.each(meta.data, function(element, index) {
				if (!isNaN(dataset.data[index]) && !element.hidden) {
					count++;
				}
			});

			return count;
		},

		calculateCircumference: function(value) {
			var count = this.getMeta().count;
			if (count > 0 && !isNaN(value)) {
				return (2 * Math.PI) / count;
			}
			return 0;
		}
	});
};

},{}],20:[function(require,module,exports){
'use strict';

module.exports = function(Chart) {

	var helpers = Chart.helpers;

	Chart.defaults.radar = {
		scale: {
			type: 'radialLinear'
		},
		elements: {
			line: {
				tension: 0 // no bezier in radar
			}
		}
	};

	Chart.controllers.radar = Chart.DatasetController.extend({

		datasetElementType: Chart.elements.Line,

		dataElementType: Chart.elements.Point,

		linkScales: helpers.noop,

		addElementAndReset: function(index) {
			Chart.DatasetController.prototype.addElementAndReset.call(this, index);

			// Make sure bezier control points are updated
			this.updateBezierControlPoints();
		},

		update: function(reset) {
			var me = this;
			var meta = me.getMeta();
			var line = meta.dataset;
			var points = meta.data;
			var custom = line.custom || {};
			var dataset = me.getDataset();
			var lineElementOptions = me.chart.options.elements.line;
			var scale = me.chart.scale;

			// Compatibility: If the properties are defined with only the old name, use those values
			if ((dataset.tension !== undefined) && (dataset.lineTension === undefined)) {
				dataset.lineTension = dataset.tension;
			}

			helpers.extend(meta.dataset, {
				// Utility
				_datasetIndex: me.index,
				// Data
				_children: points,
				_loop: true,
				// Model
				_model: {
					// Appearance
					tension: custom.tension ? custom.tension : helpers.getValueOrDefault(dataset.lineTension, lineElementOptions.tension),
					backgroundColor: custom.backgroundColor ? custom.backgroundColor : (dataset.backgroundColor || lineElementOptions.backgroundColor),
					borderWidth: custom.borderWidth ? custom.borderWidth : (dataset.borderWidth || lineElementOptions.borderWidth),
					borderColor: custom.borderColor ? custom.borderColor : (dataset.borderColor || lineElementOptions.borderColor),
					fill: custom.fill ? custom.fill : (dataset.fill !== undefined ? dataset.fill : lineElementOptions.fill),
					borderCapStyle: custom.borderCapStyle ? custom.borderCapStyle : (dataset.borderCapStyle || lineElementOptions.borderCapStyle),
					borderDash: custom.borderDash ? custom.borderDash : (dataset.borderDash || lineElementOptions.borderDash),
					borderDashOffset: custom.borderDashOffset ? custom.borderDashOffset : (dataset.borderDashOffset || lineElementOptions.borderDashOffset),
					borderJoinStyle: custom.borderJoinStyle ? custom.borderJoinStyle : (dataset.borderJoinStyle || lineElementOptions.borderJoinStyle),

					// Scale
					scaleTop: scale.top,
					scaleBottom: scale.bottom,
					scaleZero: scale.getBasePosition()
				}
			});

			meta.dataset.pivot();

			// Update Points
			helpers.each(points, function(point, index) {
				me.updateElement(point, index, reset);
			}, me);


			// Update bezier control points
			me.updateBezierControlPoints();
		},
		updateElement: function(point, index, reset) {
			var me = this;
			var custom = point.custom || {};
			var dataset = me.getDataset();
			var scale = me.chart.scale;
			var pointElementOptions = me.chart.options.elements.point;
			var pointPosition = scale.getPointPositionForValue(index, dataset.data[index]);

			helpers.extend(point, {
				// Utility
				_datasetIndex: me.index,
				_index: index,
				_scale: scale,

				// Desired view properties
				_model: {
					x: reset ? scale.xCenter : pointPosition.x, // value not used in dataset scale, but we want a consistent API between scales
					y: reset ? scale.yCenter : pointPosition.y,

					// Appearance
					tension: custom.tension ? custom.tension : helpers.getValueOrDefault(dataset.tension, me.chart.options.elements.line.tension),
					radius: custom.radius ? custom.radius : helpers.getValueAtIndexOrDefault(dataset.pointRadius, index, pointElementOptions.radius),
					backgroundColor: custom.backgroundColor ? custom.backgroundColor : helpers.getValueAtIndexOrDefault(dataset.pointBackgroundColor, index, pointElementOptions.backgroundColor),
					borderColor: custom.borderColor ? custom.borderColor : helpers.getValueAtIndexOrDefault(dataset.pointBorderColor, index, pointElementOptions.borderColor),
					borderWidth: custom.borderWidth ? custom.borderWidth : helpers.getValueAtIndexOrDefault(dataset.pointBorderWidth, index, pointElementOptions.borderWidth),
					pointStyle: custom.pointStyle ? custom.pointStyle : helpers.getValueAtIndexOrDefault(dataset.pointStyle, index, pointElementOptions.pointStyle),

					// Tooltip
					hitRadius: custom.hitRadius ? custom.hitRadius : helpers.getValueAtIndexOrDefault(dataset.hitRadius, index, pointElementOptions.hitRadius)
				}
			});

			point._model.skip = custom.skip ? custom.skip : (isNaN(point._model.x) || isNaN(point._model.y));
		},
		updateBezierControlPoints: function() {
			var chartArea = this.chart.chartArea;
			var meta = this.getMeta();

			helpers.each(meta.data, function(point, index) {
				var model = point._model;
				var controlPoints = helpers.splineCurve(
					helpers.previousItem(meta.data, index, true)._model,
					model,
					helpers.nextItem(meta.data, index, true)._model,
					model.tension
				);

				// Prevent the bezier going outside of the bounds of the graph
				model.controlPointPreviousX = Math.max(Math.min(controlPoints.previous.x, chartArea.right), chartArea.left);
				model.controlPointPreviousY = Math.max(Math.min(controlPoints.previous.y, chartArea.bottom), chartArea.top);

				model.controlPointNextX = Math.max(Math.min(controlPoints.next.x, chartArea.right), chartArea.left);
				model.controlPointNextY = Math.max(Math.min(controlPoints.next.y, chartArea.bottom), chartArea.top);

				// Now pivot the point for animation
				point.pivot();
			});
		},

		draw: function(ease) {
			var meta = this.getMeta();
			var easingDecimal = ease || 1;

			// Transition Point Locations
			helpers.each(meta.data, function(point) {
				point.transition(easingDecimal);
			});

			// Transition and Draw the line
			meta.dataset.transition(easingDecimal).draw();

			// Draw the points
			helpers.each(meta.data, function(point) {
				point.draw();
			});
		},

		setHoverStyle: function(point) {
			// Point
			var dataset = this.chart.data.datasets[point._datasetIndex];
			var custom = point.custom || {};
			var index = point._index;
			var model = point._model;

			model.radius = custom.hoverRadius ? custom.hoverRadius : helpers.getValueAtIndexOrDefault(dataset.pointHoverRadius, index, this.chart.options.elements.point.hoverRadius);
			model.backgroundColor = custom.hoverBackgroundColor ? custom.hoverBackgroundColor : helpers.getValueAtIndexOrDefault(dataset.pointHoverBackgroundColor, index, helpers.getHoverColor(model.backgroundColor));
			model.borderColor = custom.hoverBorderColor ? custom.hoverBorderColor : helpers.getValueAtIndexOrDefault(dataset.pointHoverBorderColor, index, helpers.getHoverColor(model.borderColor));
			model.borderWidth = custom.hoverBorderWidth ? custom.hoverBorderWidth : helpers.getValueAtIndexOrDefault(dataset.pointHoverBorderWidth, index, model.borderWidth);
		},

		removeHoverStyle: function(point) {
			var dataset = this.chart.data.datasets[point._datasetIndex];
			var custom = point.custom || {};
			var index = point._index;
			var model = point._model;
			var pointElementOptions = this.chart.options.elements.point;

			model.radius = custom.radius ? custom.radius : helpers.getValueAtIndexOrDefault(dataset.radius, index, pointElementOptions.radius);
			model.backgroundColor = custom.backgroundColor ? custom.backgroundColor : helpers.getValueAtIndexOrDefault(dataset.pointBackgroundColor, index, pointElementOptions.backgroundColor);
			model.borderColor = custom.borderColor ? custom.borderColor : helpers.getValueAtIndexOrDefault(dataset.pointBorderColor, index, pointElementOptions.borderColor);
			model.borderWidth = custom.borderWidth ? custom.borderWidth : helpers.getValueAtIndexOrDefault(dataset.pointBorderWidth, index, pointElementOptions.borderWidth);
		}
	});
};

},{}],21:[function(require,module,exports){
/* global window: false */
'use strict';

module.exports = function(Chart) {

	var helpers = Chart.helpers;

	Chart.defaults.global.animation = {
		duration: 1000,
		easing: 'easeOutQuart',
		onProgress: helpers.noop,
		onComplete: helpers.noop
	};

	Chart.Animation = Chart.Element.extend({
		currentStep: null, // the current animation step
		numSteps: 60, // default number of steps
		easing: '', // the easing to use for this animation
		render: null, // render function used by the animation service

		onAnimationProgress: null, // user specified callback to fire on each step of the animation
		onAnimationComplete: null // user specified callback to fire when the animation finishes
	});

	Chart.animationService = {
		frameDuration: 17,
		animations: [],
		dropFrames: 0,
		request: null,
		addAnimation: function(chartInstance, animationObject, duration, lazy) {
			var me = this;

			if (!lazy) {
				chartInstance.animating = true;
			}

			for (var index = 0; index < me.animations.length; ++index) {
				if (me.animations[index].chartInstance === chartInstance) {
					// replacing an in progress animation
					me.animations[index].animationObject = animationObject;
					return;
				}
			}

			me.animations.push({
				chartInstance: chartInstance,
				animationObject: animationObject
			});

			// If there are no animations queued, manually kickstart a digest, for lack of a better word
			if (me.animations.length === 1) {
				me.requestAnimationFrame();
			}
		},
		// Cancel the animation for a given chart instance
		cancelAnimation: function(chartInstance) {
			var index = helpers.findIndex(this.animations, function(animationWrapper) {
				return animationWrapper.chartInstance === chartInstance;
			});

			if (index !== -1) {
				this.animations.splice(index, 1);
				chartInstance.animating = false;
			}
		},
		requestAnimationFrame: function() {
			var me = this;
			if (me.request === null) {
				// Skip animation frame requests until the active one is executed.
				// This can happen when processing mouse events, e.g. 'mousemove'
				// and 'mouseout' events will trigger multiple renders.
				me.request = helpers.requestAnimFrame.call(window, function() {
					me.request = null;
					me.startDigest();
				});
			}
		},
		startDigest: function() {
			var me = this;

			var startTime = Date.now();
			var framesToDrop = 0;

			if (me.dropFrames > 1) {
				framesToDrop = Math.floor(me.dropFrames);
				me.dropFrames = me.dropFrames % 1;
			}

			var i = 0;
			while (i < me.animations.length) {
				if (me.animations[i].animationObject.currentStep === null) {
					me.animations[i].animationObject.currentStep = 0;
				}

				me.animations[i].animationObject.currentStep += 1 + framesToDrop;

				if (me.animations[i].animationObject.currentStep > me.animations[i].animationObject.numSteps) {
					me.animations[i].animationObject.currentStep = me.animations[i].animationObject.numSteps;
				}

				me.animations[i].animationObject.render(me.animations[i].chartInstance, me.animations[i].animationObject);
				if (me.animations[i].animationObject.onAnimationProgress && me.animations[i].animationObject.onAnimationProgress.call) {
					me.animations[i].animationObject.onAnimationProgress.call(me.animations[i].chartInstance, me.animations[i]);
				}

				if (me.animations[i].animationObject.currentStep === me.animations[i].animationObject.numSteps) {
					if (me.animations[i].animationObject.onAnimationComplete && me.animations[i].animationObject.onAnimationComplete.call) {
						me.animations[i].animationObject.onAnimationComplete.call(me.animations[i].chartInstance, me.animations[i]);
					}

					// executed the last frame. Remove the animation.
					me.animations[i].chartInstance.animating = false;

					me.animations.splice(i, 1);
				} else {
					++i;
				}
			}

			var endTime = Date.now();
			var dropFrames = (endTime - startTime) / me.frameDuration;

			me.dropFrames += dropFrames;

			// Do we have more stuff to animate?
			if (me.animations.length > 0) {
				me.requestAnimationFrame();
			}
		}
	};
};

},{}],22:[function(require,module,exports){
'use strict';

module.exports = function(Chart) {
	// Global Chart canvas helpers object for drawing items to canvas
	var helpers = Chart.canvasHelpers = {};

	helpers.drawPoint = function(ctx, pointStyle, radius, x, y) {
		var type, edgeLength, xOffset, yOffset, height, size;

		if (typeof pointStyle === 'object') {
			type = pointStyle.toString();
			if (type === '[object HTMLImageElement]' || type === '[object HTMLCanvasElement]') {
				ctx.drawImage(pointStyle, x - pointStyle.width / 2, y - pointStyle.height / 2);
				return;
			}
		}

		if (isNaN(radius) || radius <= 0) {
			return;
		}

		switch (pointStyle) {
		// Default includes circle
		default:
			ctx.beginPath();
			ctx.arc(x, y, radius, 0, Math.PI * 2);
			ctx.closePath();
			ctx.fill();
			break;
		case 'triangle':
			ctx.beginPath();
			edgeLength = 3 * radius / Math.sqrt(3);
			height = edgeLength * Math.sqrt(3) / 2;
			ctx.moveTo(x - edgeLength / 2, y + height / 3);
			ctx.lineTo(x + edgeLength / 2, y + height / 3);
			ctx.lineTo(x, y - 2 * height / 3);
			ctx.closePath();
			ctx.fill();
			break;
		case 'rect':
			size = 1 / Math.SQRT2 * radius;
			ctx.beginPath();
			ctx.fillRect(x - size, y - size, 2 * size, 2 * size);
			ctx.strokeRect(x - size, y - size, 2 * size, 2 * size);
			break;
		case 'rectRot':
			size = 1 / Math.SQRT2 * radius;
			ctx.beginPath();
			ctx.moveTo(x - size, y);
			ctx.lineTo(x, y + size);
			ctx.lineTo(x + size, y);
			ctx.lineTo(x, y - size);
			ctx.closePath();
			ctx.fill();
			break;
		case 'cross':
			ctx.beginPath();
			ctx.moveTo(x, y + radius);
			ctx.lineTo(x, y - radius);
			ctx.moveTo(x - radius, y);
			ctx.lineTo(x + radius, y);
			ctx.closePath();
			break;
		case 'crossRot':
			ctx.beginPath();
			xOffset = Math.cos(Math.PI / 4) * radius;
			yOffset = Math.sin(Math.PI / 4) * radius;
			ctx.moveTo(x - xOffset, y - yOffset);
			ctx.lineTo(x + xOffset, y + yOffset);
			ctx.moveTo(x - xOffset, y + yOffset);
			ctx.lineTo(x + xOffset, y - yOffset);
			ctx.closePath();
			break;
		case 'star':
			ctx.beginPath();
			ctx.moveTo(x, y + radius);
			ctx.lineTo(x, y - radius);
			ctx.moveTo(x - radius, y);
			ctx.lineTo(x + radius, y);
			xOffset = Math.cos(Math.PI / 4) * radius;
			yOffset = Math.sin(Math.PI / 4) * radius;
			ctx.moveTo(x - xOffset, y - yOffset);
			ctx.lineTo(x + xOffset, y + yOffset);
			ctx.moveTo(x - xOffset, y + yOffset);
			ctx.lineTo(x + xOffset, y - yOffset);
			ctx.closePath();
			break;
		case 'line':
			ctx.beginPath();
			ctx.moveTo(x - radius, y);
			ctx.lineTo(x + radius, y);
			ctx.closePath();
			break;
		case 'dash':
			ctx.beginPath();
			ctx.moveTo(x, y);
			ctx.lineTo(x + radius, y);
			ctx.closePath();
			break;
		}

		ctx.stroke();
	};
};

},{}],23:[function(require,module,exports){
'use strict';

module.exports = function(Chart) {

	var helpers = Chart.helpers;
	// Create a dictionary of chart types, to allow for extension of existing types
	Chart.types = {};

	// Store a reference to each instance - allowing us to globally resize chart instances on window resize.
	// Destroy method on the chart will remove the instance of the chart from this reference.
	Chart.instances = {};

	// Controllers available for dataset visualization eg. bar, line, slice, etc.
	Chart.controllers = {};

	/**
	 * @class Chart.Controller
	 * The main controller of a chart.
	 */
	Chart.Controller = function(instance) {

		this.chart = instance;
		this.config = instance.config;
		this.options = this.config.options = helpers.configMerge(Chart.defaults.global, Chart.defaults[this.config.type], this.config.options || {});
		this.id = helpers.uid();

		Object.defineProperty(this, 'data', {
			get: function() {
				return this.config.data;
			}
		});

		// Add the chart instance to the global namespace
		Chart.instances[this.id] = this;

		if (this.options.responsive) {
			// Silent resize before chart draws
			this.resize(true);
		}

		this.initialize();

		return this;
	};

	helpers.extend(Chart.Controller.prototype, /** @lends Chart.Controller */ {

		initialize: function() {
			var me = this;
			// Before init plugin notification
			Chart.plugins.notify('beforeInit', [me]);

			me.bindEvents();

			// Make sure controllers are built first so that each dataset is bound to an axis before the scales
			// are built
			me.ensureScalesHaveIDs();
			me.buildOrUpdateControllers();
			me.buildScales();
			me.updateLayout();
			me.resetElements();
			me.initToolTip();
			me.update();

			// After init plugin notification
			Chart.plugins.notify('afterInit', [me]);

			return me;
		},

		clear: function() {
			helpers.clear(this.chart);
			return this;
		},

		stop: function() {
			// Stops any current animation loop occuring
			Chart.animationService.cancelAnimation(this);
			return this;
		},

		resize: function(silent) {
			var me = this;
			var chart = me.chart;
			var canvas = chart.canvas;
			var newWidth = helpers.getMaximumWidth(canvas);
			var aspectRatio = chart.aspectRatio;
			var newHeight = (me.options.maintainAspectRatio && isNaN(aspectRatio) === false && isFinite(aspectRatio) && aspectRatio !== 0) ? newWidth / aspectRatio : helpers.getMaximumHeight(canvas);

			var sizeChanged = chart.width !== newWidth || chart.height !== newHeight;

			if (!sizeChanged) {
				return me;
			}

			canvas.width = chart.width = newWidth;
			canvas.height = chart.height = newHeight;

			helpers.retinaScale(chart);

			// Notify any plugins about the resize
			var newSize = {width: newWidth, height: newHeight};
			Chart.plugins.notify('resize', [me, newSize]);

			// Notify of resize
			if (me.options.onResize) {
				me.options.onResize(me, newSize);
			}

			if (!silent) {
				me.stop();
				me.update(me.options.responsiveAnimationDuration);
			}

			return me;
		},

		ensureScalesHaveIDs: function() {
			var options = this.options;
			var scalesOptions = options.scales || {};
			var scaleOptions = options.scale;

			helpers.each(scalesOptions.xAxes, function(xAxisOptions, index) {
				xAxisOptions.id = xAxisOptions.id || ('x-axis-' + index);
			});

			helpers.each(scalesOptions.yAxes, function(yAxisOptions, index) {
				yAxisOptions.id = yAxisOptions.id || ('y-axis-' + index);
			});

			if (scaleOptions) {
				scaleOptions.id = scaleOptions.id || 'scale';
			}
		},

		/**
		 * Builds a map of scale ID to scale object for future lookup.
		 */
		buildScales: function() {
			var me = this;
			var options = me.options;
			var scales = me.scales = {};
			var items = [];

			if (options.scales) {
				items = items.concat(
					(options.scales.xAxes || []).map(function(xAxisOptions) {
						return {options: xAxisOptions, dtype: 'category'};
					}),
					(options.scales.yAxes || []).map(function(yAxisOptions) {
						return {options: yAxisOptions, dtype: 'linear'};
					})
				);
			}

			if (options.scale) {
				items.push({options: options.scale, dtype: 'radialLinear', isDefault: true});
			}

			helpers.each(items, function(item) {
				var scaleOptions = item.options;
				var scaleType = helpers.getValueOrDefault(scaleOptions.type, item.dtype);
				var scaleClass = Chart.scaleService.getScaleConstructor(scaleType);
				if (!scaleClass) {
					return;
				}

				var scale = new scaleClass({
					id: scaleOptions.id,
					options: scaleOptions,
					ctx: me.chart.ctx,
					chart: me
				});

				scales[scale.id] = scale;

				// TODO(SB): I think we should be able to remove this custom case (options.scale)
				// and consider it as a regular scale part of the "scales"" map only! This would
				// make the logic easier and remove some useless? custom code.
				if (item.isDefault) {
					me.scale = scale;
				}
			});

			Chart.scaleService.addScalesToLayout(this);
		},

		updateLayout: function() {
			Chart.layoutService.update(this, this.chart.width, this.chart.height);
		},

		buildOrUpdateControllers: function() {
			var me = this;
			var types = [];
			var newControllers = [];

			helpers.each(me.data.datasets, function(dataset, datasetIndex) {
				var meta = me.getDatasetMeta(datasetIndex);
				if (!meta.type) {
					meta.type = dataset.type || me.config.type;
				}

				types.push(meta.type);

				if (meta.controller) {
					meta.controller.updateIndex(datasetIndex);
				} else {
					meta.controller = new Chart.controllers[meta.type](me, datasetIndex);
					newControllers.push(meta.controller);
				}
			}, me);

			if (types.length > 1) {
				for (var i = 1; i < types.length; i++) {
					if (types[i] !== types[i - 1]) {
						me.isCombo = true;
						break;
					}
				}
			}

			return newControllers;
		},

		resetElements: function() {
			var me = this;
			helpers.each(me.data.datasets, function(dataset, datasetIndex) {
				me.getDatasetMeta(datasetIndex).controller.reset();
			}, me);
		},

		update: function(animationDuration, lazy) {
			var me = this;
			Chart.plugins.notify('beforeUpdate', [me]);

			// In case the entire data object changed
			me.tooltip._data = me.data;

			// Make sure dataset controllers are updated and new controllers are reset
			var newControllers = me.buildOrUpdateControllers();

			// Make sure all dataset controllers have correct meta data counts
			helpers.each(me.data.datasets, function(dataset, datasetIndex) {
				me.getDatasetMeta(datasetIndex).controller.buildOrUpdateElements();
			}, me);

			Chart.layoutService.update(me, me.chart.width, me.chart.height);

			// Apply changes to the dataets that require the scales to have been calculated i.e BorderColor chages
			Chart.plugins.notify('afterScaleUpdate', [me]);

			// Can only reset the new controllers after the scales have been updated
			helpers.each(newControllers, function(controller) {
				controller.reset();
			});

			me.updateDatasets();

			// Do this before render so that any plugins that need final scale updates can use it
			Chart.plugins.notify('afterUpdate', [me]);

			me.render(animationDuration, lazy);
		},

		/**
		 * @method beforeDatasetsUpdate
		 * @description Called before all datasets are updated. If a plugin returns false,
		 * the datasets update will be cancelled until another chart update is triggered.
		 * @param {Object} instance the chart instance being updated.
		 * @returns {Boolean} false to cancel the datasets update.
		 * @memberof Chart.PluginBase
		 * @since version 2.1.5
		 * @instance
		 */

		/**
		 * @method afterDatasetsUpdate
		 * @description Called after all datasets have been updated. Note that this
		 * extension will not be called if the datasets update has been cancelled.
		 * @param {Object} instance the chart instance being updated.
		 * @memberof Chart.PluginBase
		 * @since version 2.1.5
		 * @instance
		 */

		/**
		 * Updates all datasets unless a plugin returns false to the beforeDatasetsUpdate
		 * extension, in which case no datasets will be updated and the afterDatasetsUpdate
		 * notification will be skipped.
		 * @protected
		 * @instance
		 */
		updateDatasets: function() {
			var me = this;
			var i, ilen;

			if (Chart.plugins.notify('beforeDatasetsUpdate', [me])) {
				for (i = 0, ilen = me.data.datasets.length; i < ilen; ++i) {
					me.getDatasetMeta(i).controller.update();
				}

				Chart.plugins.notify('afterDatasetsUpdate', [me]);
			}
		},

		render: function(duration, lazy) {
			var me = this;
			Chart.plugins.notify('beforeRender', [me]);

			var animationOptions = me.options.animation;
			if (animationOptions && ((typeof duration !== 'undefined' && duration !== 0) || (typeof duration === 'undefined' && animationOptions.duration !== 0))) {
				var animation = new Chart.Animation();
				animation.numSteps = (duration || animationOptions.duration) / 16.66; // 60 fps
				animation.easing = animationOptions.easing;

				// render function
				animation.render = function(chartInstance, animationObject) {
					var easingFunction = helpers.easingEffects[animationObject.easing];
					var stepDecimal = animationObject.currentStep / animationObject.numSteps;
					var easeDecimal = easingFunction(stepDecimal);

					chartInstance.draw(easeDecimal, stepDecimal, animationObject.currentStep);
				};

				// user events
				animation.onAnimationProgress = animationOptions.onProgress;
				animation.onAnimationComplete = animationOptions.onComplete;

				Chart.animationService.addAnimation(me, animation, duration, lazy);
			} else {
				me.draw();
				if (animationOptions && animationOptions.onComplete && animationOptions.onComplete.call) {
					animationOptions.onComplete.call(me);
				}
			}
			return me;
		},

		draw: function(ease) {
			var me = this;
			var easingDecimal = ease || 1;
			me.clear();

			Chart.plugins.notify('beforeDraw', [me, easingDecimal]);

			// Draw all the scales
			helpers.each(me.boxes, function(box) {
				box.draw(me.chartArea);
			}, me);
			if (me.scale) {
				me.scale.draw();
			}

			Chart.plugins.notify('beforeDatasetsDraw', [me, easingDecimal]);

			// Draw each dataset via its respective controller (reversed to support proper line stacking)
			helpers.each(me.data.datasets, function(dataset, datasetIndex) {
				if (me.isDatasetVisible(datasetIndex)) {
					me.getDatasetMeta(datasetIndex).controller.draw(ease);
				}
			}, me, true);

			Chart.plugins.notify('afterDatasetsDraw', [me, easingDecimal]);

			// Finally draw the tooltip
			me.tooltip.transition(easingDecimal).draw();

			Chart.plugins.notify('afterDraw', [me, easingDecimal]);
		},

		// Get the single element that was clicked on
		// @return : An object containing the dataset index and element index of the matching element. Also contains the rectangle that was draw
		getElementAtEvent: function(e) {
			var me = this;
			var eventPosition = helpers.getRelativePosition(e, me.chart);
			var elementsArray = [];

			helpers.each(me.data.datasets, function(dataset, datasetIndex) {
				if (me.isDatasetVisible(datasetIndex)) {
					var meta = me.getDatasetMeta(datasetIndex);
					helpers.each(meta.data, function(element) {
						if (element.inRange(eventPosition.x, eventPosition.y)) {
							elementsArray.push(element);
							return elementsArray;
						}
					});
				}
			});

			return elementsArray.slice(0, 1);
		},

		getElementsAtEvent: function(e) {
			var me = this;
			var eventPosition = helpers.getRelativePosition(e, me.chart);
			var elementsArray = [];

			var found = function() {
				if (me.data.datasets) {
					for (var i = 0; i < me.data.datasets.length; i++) {
						var meta = me.getDatasetMeta(i);
						if (me.isDatasetVisible(i)) {
							for (var j = 0; j < meta.data.length; j++) {
								if (meta.data[j].inRange(eventPosition.x, eventPosition.y)) {
									return meta.data[j];
								}
							}
						}
					}
				}
			}.call(me);

			if (!found) {
				return elementsArray;
			}

			helpers.each(me.data.datasets, function(dataset, datasetIndex) {
				if (me.isDatasetVisible(datasetIndex)) {
					var meta = me.getDatasetMeta(datasetIndex),
						element = meta.data[found._index];
					if (element && !element._view.skip) {
						elementsArray.push(element);
					}
				}
			}, me);

			return elementsArray;
		},

		getElementsAtXAxis: function(e) {
			var me = this;
			var eventPosition = helpers.getRelativePosition(e, me.chart);
			var elementsArray = [];

			var found = function() {
				if (me.data.datasets) {
					for (var i = 0; i < me.data.datasets.length; i++) {
						var meta = me.getDatasetMeta(i);
						if (me.isDatasetVisible(i)) {
							for (var j = 0; j < meta.data.length; j++) {
								if (meta.data[j].inLabelRange(eventPosition.x, eventPosition.y)) {
									return meta.data[j];
								}
							}
						}
					}
				}
			}.call(me);

			if (!found) {
				return elementsArray;
			}

			helpers.each(me.data.datasets, function(dataset, datasetIndex) {
				if (me.isDatasetVisible(datasetIndex)) {
					var meta = me.getDatasetMeta(datasetIndex);
					var index = helpers.findIndex(meta.data, function(it) {
						return found._model.x === it._model.x;
					});
					if (index !== -1 && !meta.data[index]._view.skip) {
						elementsArray.push(meta.data[index]);
					}
				}
			}, me);

			return elementsArray;
		},

		getElementsAtEventForMode: function(e, mode) {
			var me = this;
			switch (mode) {
			case 'single':
				return me.getElementAtEvent(e);
			case 'label':
				return me.getElementsAtEvent(e);
			case 'dataset':
				return me.getDatasetAtEvent(e);
			case 'x-axis':
				return me.getElementsAtXAxis(e);
			default:
				return e;
			}
		},

		getDatasetAtEvent: function(e) {
			var elementsArray = this.getElementAtEvent(e);

			if (elementsArray.length > 0) {
				elementsArray = this.getDatasetMeta(elementsArray[0]._datasetIndex).data;
			}

			return elementsArray;
		},

		getDatasetMeta: function(datasetIndex) {
			var me = this;
			var dataset = me.data.datasets[datasetIndex];
			if (!dataset._meta) {
				dataset._meta = {};
			}

			var meta = dataset._meta[me.id];
			if (!meta) {
				meta = dataset._meta[me.id] = {
					type: null,
					data: [],
					dataset: null,
					controller: null,
					hidden: null,			// See isDatasetVisible() comment
					xAxisID: null,
					yAxisID: null
				};
			}

			return meta;
		},

		getVisibleDatasetCount: function() {
			var count = 0;
			for (var i = 0, ilen = this.data.datasets.length; i<ilen; ++i) {
				if (this.isDatasetVisible(i)) {
					count++;
				}
			}
			return count;
		},

		isDatasetVisible: function(datasetIndex) {
			var meta = this.getDatasetMeta(datasetIndex);

			// meta.hidden is a per chart dataset hidden flag override with 3 states: if true or false,
			// the dataset.hidden value is ignored, else if null, the dataset hidden state is returned.
			return typeof meta.hidden === 'boolean'? !meta.hidden : !this.data.datasets[datasetIndex].hidden;
		},

		generateLegend: function() {
			return this.options.legendCallback(this);
		},

		destroy: function() {
			var me = this;
			me.stop();
			me.clear();
			helpers.unbindEvents(me, me.events);
			helpers.removeResizeListener(me.chart.canvas.parentNode);

			// Reset canvas height/width attributes
			var canvas = me.chart.canvas;
			canvas.width = me.chart.width;
			canvas.height = me.chart.height;

			// if we scaled the canvas in response to a devicePixelRatio !== 1, we need to undo that transform here
			if (me.chart.originalDevicePixelRatio !== undefined) {
				me.chart.ctx.scale(1 / me.chart.originalDevicePixelRatio, 1 / me.chart.originalDevicePixelRatio);
			}

			// Reset to the old style since it may have been changed by the device pixel ratio changes
			canvas.style.width = me.chart.originalCanvasStyleWidth;
			canvas.style.height = me.chart.originalCanvasStyleHeight;

			Chart.plugins.notify('destroy', [me]);

			delete Chart.instances[me.id];
		},

		toBase64Image: function() {
			return this.chart.canvas.toDataURL.apply(this.chart.canvas, arguments);
		},

		initToolTip: function() {
			var me = this;
			me.tooltip = new Chart.Tooltip({
				_chart: me.chart,
				_chartInstance: me,
				_data: me.data,
				_options: me.options.tooltips
			}, me);
		},

		bindEvents: function() {
			var me = this;
			helpers.bindEvents(me, me.options.events, function(evt) {
				me.eventHandler(evt);
			});
		},

		updateHoverStyle: function(elements, mode, enabled) {
			var method = enabled? 'setHoverStyle' : 'removeHoverStyle';
			var element, i, ilen;

			switch (mode) {
			case 'single':
				elements = [elements[0]];
				break;
			case 'label':
			case 'dataset':
			case 'x-axis':
				// elements = elements;
				break;
			default:
				// unsupported mode
				return;
			}

			for (i=0, ilen=elements.length; i<ilen; ++i) {
				element = elements[i];
				if (element) {
					this.getDatasetMeta(element._datasetIndex).controller[method](element);
				}
			}
		},

		eventHandler: function(e) {
			var me = this;
			var tooltip = me.tooltip;
			var options = me.options || {};
			var hoverOptions = options.hover;
			var tooltipsOptions = options.tooltips;

			me.lastActive = me.lastActive || [];
			me.lastTooltipActive = me.lastTooltipActive || [];

			// Find Active Elements for hover and tooltips
			if (e.type === 'mouseout') {
				me.active = [];
				me.tooltipActive = [];
			} else {
				me.active = me.getElementsAtEventForMode(e, hoverOptions.mode);
				me.tooltipActive = me.getElementsAtEventForMode(e, tooltipsOptions.mode);
			}

			// On Hover hook
			if (hoverOptions.onHover) {
				hoverOptions.onHover.call(me, me.active);
			}

			if (me.legend && me.legend.handleEvent) {
				me.legend.handleEvent(e);
			}

			if (e.type === 'mouseup' || e.type === 'click') {
				if (options.onClick) {
					options.onClick.call(me, e, me.active);
				}
			}

			// Remove styling for last active (even if it may still be active)
			if (me.lastActive.length) {
				me.updateHoverStyle(me.lastActive, hoverOptions.mode, false);
			}

			// Built in hover styling
			if (me.active.length && hoverOptions.mode) {
				me.updateHoverStyle(me.active, hoverOptions.mode, true);
			}

			// Built in Tooltips
			if (tooltipsOptions.enabled || tooltipsOptions.custom) {
				tooltip.initialize();
				tooltip._active = me.tooltipActive;
				tooltip.update(true);
			}

			// Hover animations
			tooltip.pivot();

			if (!me.animating) {
				// If entering, leaving, or changing elements, animate the change via pivot
				if (!helpers.arrayEquals(me.active, me.lastActive) ||
					!helpers.arrayEquals(me.tooltipActive, me.lastTooltipActive)) {

					me.stop();

					if (tooltipsOptions.enabled || tooltipsOptions.custom) {
						tooltip.update(true);
					}

					// We only need to render at this point. Updating will cause scales to be
					// recomputed generating flicker & using more memory than necessary.
					me.render(hoverOptions.animationDuration, true);
				}
			}

			// Remember Last Actives
			me.lastActive = me.active;
			me.lastTooltipActive = me.tooltipActive;
			return me;
		}
	});
};

},{}],24:[function(require,module,exports){
'use strict';

module.exports = function(Chart) {

	var helpers = Chart.helpers;
	var noop = helpers.noop;

	// Base class for all dataset controllers (line, bar, etc)
	Chart.DatasetController = function(chart, datasetIndex) {
		this.initialize(chart, datasetIndex);
	};

	helpers.extend(Chart.DatasetController.prototype, {

		/**
		 * Element type used to generate a meta dataset (e.g. Chart.element.Line).
		 * @type {Chart.core.element}
		 */
		datasetElementType: null,

		/**
		 * Element type used to generate a meta data (e.g. Chart.element.Point).
		 * @type {Chart.core.element}
		 */
		dataElementType: null,

		initialize: function(chart, datasetIndex) {
			var me = this;
			me.chart = chart;
			me.index = datasetIndex;
			me.linkScales();
			me.addElements();
		},

		updateIndex: function(datasetIndex) {
			this.index = datasetIndex;
		},

		linkScales: function() {
			var me = this;
			var meta = me.getMeta();
			var dataset = me.getDataset();

			if (meta.xAxisID === null) {
				meta.xAxisID = dataset.xAxisID || me.chart.options.scales.xAxes[0].id;
			}
			if (meta.yAxisID === null) {
				meta.yAxisID = dataset.yAxisID || me.chart.options.scales.yAxes[0].id;
			}
		},

		getDataset: function() {
			return this.chart.data.datasets[this.index];
		},

		getMeta: function() {
			return this.chart.getDatasetMeta(this.index);
		},

		getScaleForId: function(scaleID) {
			return this.chart.scales[scaleID];
		},

		reset: function() {
			this.update(true);
		},

		createMetaDataset: function() {
			var me = this;
			var type = me.datasetElementType;
			return type && new type({
				_chart: me.chart.chart,
				_datasetIndex: me.index
			});
		},

		createMetaData: function(index) {
			var me = this;
			var type = me.dataElementType;
			return type && new type({
				_chart: me.chart.chart,
				_datasetIndex: me.index,
				_index: index
			});
		},

		addElements: function() {
			var me = this;
			var meta = me.getMeta();
			var data = me.getDataset().data || [];
			var metaData = meta.data;
			var i, ilen;

			for (i=0, ilen=data.length; i<ilen; ++i) {
				metaData[i] = metaData[i] || me.createMetaData(meta, i);
			}

			meta.dataset = meta.dataset || me.createMetaDataset();
		},

		addElementAndReset: function(index) {
			var me = this;
			var element = me.createMetaData(index);
			me.getMeta().data.splice(index, 0, element);
			me.updateElement(element, index, true);
		},

		buildOrUpdateElements: function() {
			// Handle the number of data points changing
			var meta = this.getMeta(),
				md = meta.data,
				numData = this.getDataset().data.length,
				numMetaData = md.length;

			// Make sure that we handle number of datapoints changing
			if (numData < numMetaData) {
				// Remove excess bars for data points that have been removed
				md.splice(numData, numMetaData - numData);
			} else if (numData > numMetaData) {
				// Add new elements
				for (var index = numMetaData; index < numData; ++index) {
					this.addElementAndReset(index);
				}
			}
		},

		update: noop,

		draw: function(ease) {
			var easingDecimal = ease || 1;
			helpers.each(this.getMeta().data, function(element) {
				element.transition(easingDecimal).draw();
			});
		},

		removeHoverStyle: function(element, elementOpts) {
			var dataset = this.chart.data.datasets[element._datasetIndex],
				index = element._index,
				custom = element.custom || {},
				valueOrDefault = helpers.getValueAtIndexOrDefault,
				model = element._model;

			model.backgroundColor = custom.backgroundColor ? custom.backgroundColor : valueOrDefault(dataset.backgroundColor, index, elementOpts.backgroundColor);
			model.borderColor = custom.borderColor ? custom.borderColor : valueOrDefault(dataset.borderColor, index, elementOpts.borderColor);
			model.borderWidth = custom.borderWidth ? custom.borderWidth : valueOrDefault(dataset.borderWidth, index, elementOpts.borderWidth);
		},

		setHoverStyle: function(element) {
			var dataset = this.chart.data.datasets[element._datasetIndex],
				index = element._index,
				custom = element.custom || {},
				valueOrDefault = helpers.getValueAtIndexOrDefault,
				getHoverColor = helpers.getHoverColor,
				model = element._model;

			model.backgroundColor = custom.hoverBackgroundColor ? custom.hoverBackgroundColor : valueOrDefault(dataset.hoverBackgroundColor, index, getHoverColor(model.backgroundColor));
			model.borderColor = custom.hoverBorderColor ? custom.hoverBorderColor : valueOrDefault(dataset.hoverBorderColor, index, getHoverColor(model.borderColor));
			model.borderWidth = custom.hoverBorderWidth ? custom.hoverBorderWidth : valueOrDefault(dataset.hoverBorderWidth, index, model.borderWidth);
		}

	});

	Chart.DatasetController.extend = helpers.inherits;
};

},{}],25:[function(require,module,exports){
'use strict';

module.exports = function(Chart) {

	var helpers = Chart.helpers;

	Chart.elements = {};

	Chart.Element = function(configuration) {
		helpers.extend(this, configuration);
		this.initialize.apply(this, arguments);
	};

	helpers.extend(Chart.Element.prototype, {

		initialize: function() {
			this.hidden = false;
		},

		pivot: function() {
			var me = this;
			if (!me._view) {
				me._view = helpers.clone(me._model);
			}
			me._start = helpers.clone(me._view);
			return me;
		},

		transition: function(ease) {
			var me = this;

			if (!me._view) {
				me._view = helpers.clone(me._model);
			}

			// No animation -> No Transition
			if (ease === 1) {
				me._view = me._model;
				me._start = null;
				return me;
			}

			if (!me._start) {
				me.pivot();
			}

			helpers.each(me._model, function(value, key) {

				if (key[0] === '_') {
					// Only non-underscored properties
				// Init if doesn't exist
				} else if (!me._view.hasOwnProperty(key)) {
					if (typeof value === 'number' && !isNaN(me._view[key])) {
						me._view[key] = value * ease;
					} else {
						me._view[key] = value;
					}
				// No unnecessary computations
				} else if (value === me._view[key]) {
					// It's the same! Woohoo!
				// Color transitions if possible
				} else if (typeof value === 'string') {
					try {
						var color = helpers.color(me._model[key]).mix(helpers.color(me._start[key]), ease);
						me._view[key] = color.rgbString();
					} catch (err) {
						me._view[key] = value;
					}
				// Number transitions
				} else if (typeof value === 'number') {
					var startVal = me._start[key] !== undefined && isNaN(me._start[key]) === false ? me._start[key] : 0;
					me._view[key] = ((me._model[key] - startVal) * ease) + startVal;
				// Everything else
				} else {
					me._view[key] = value;
				}
			}, me);

			return me;
		},

		tooltipPosition: function() {
			return {
				x: this._model.x,
				y: this._model.y
			};
		},

		hasValue: function() {
			return helpers.isNumber(this._model.x) && helpers.isNumber(this._model.y);
		}
	});

	Chart.Element.extend = helpers.inherits;

};

},{}],26:[function(require,module,exports){
/* global window: false */
/* global document: false */
'use strict';

var color = require(2);

module.exports = function(Chart) {
	// Global Chart helpers object for utility methods and classes
	var helpers = Chart.helpers = {};

	// -- Basic js utility methods
	helpers.each = function(loopable, callback, self, reverse) {
		// Check to see if null or undefined firstly.
		var i, len;
		if (helpers.isArray(loopable)) {
			len = loopable.length;
			if (reverse) {
				for (i = len - 1; i >= 0; i--) {
					callback.call(self, loopable[i], i);
				}
			} else {
				for (i = 0; i < len; i++) {
					callback.call(self, loopable[i], i);
				}
			}
		} else if (typeof loopable === 'object') {
			var keys = Object.keys(loopable);
			len = keys.length;
			for (i = 0; i < len; i++) {
				callback.call(self, loopable[keys[i]], keys[i]);
			}
		}
	};
	helpers.clone = function(obj) {
		var objClone = {};
		helpers.each(obj, function(value, key) {
			if (helpers.isArray(value)) {
				objClone[key] = value.slice(0);
			} else if (typeof value === 'object' && value !== null) {
				objClone[key] = helpers.clone(value);
			} else {
				objClone[key] = value;
			}
		});
		return objClone;
	};
	helpers.extend = function(base) {
		var setFn = function(value, key) {
			base[key] = value;
		};
		for (var i = 1, ilen = arguments.length; i < ilen; i++) {
			helpers.each(arguments[i], setFn);
		}
		return base;
	};
	// Need a special merge function to chart configs since they are now grouped
	helpers.configMerge = function(_base) {
		var base = helpers.clone(_base);
		helpers.each(Array.prototype.slice.call(arguments, 1), function(extension) {
			helpers.each(extension, function(value, key) {
				if (key === 'scales') {
					// Scale config merging is complex. Add out own function here for that
					base[key] = helpers.scaleMerge(base.hasOwnProperty(key) ? base[key] : {}, value);

				} else if (key === 'scale') {
					// Used in polar area & radar charts since there is only one scale
					base[key] = helpers.configMerge(base.hasOwnProperty(key) ? base[key] : {}, Chart.scaleService.getScaleDefaults(value.type), value);
				} else if (base.hasOwnProperty(key) && helpers.isArray(base[key]) && helpers.isArray(value)) {
					// In this case we have an array of objects replacing another array. Rather than doing a strict replace,
					// merge. This allows easy scale option merging
					var baseArray = base[key];

					helpers.each(value, function(valueObj, index) {

						if (index < baseArray.length) {
							if (typeof baseArray[index] === 'object' && baseArray[index] !== null && typeof valueObj === 'object' && valueObj !== null) {
								// Two objects are coming together. Do a merge of them.
								baseArray[index] = helpers.configMerge(baseArray[index], valueObj);
							} else {
								// Just overwrite in this case since there is nothing to merge
								baseArray[index] = valueObj;
							}
						} else {
							baseArray.push(valueObj); // nothing to merge
						}
					});

				} else if (base.hasOwnProperty(key) && typeof base[key] === 'object' && base[key] !== null && typeof value === 'object') {
					// If we are overwriting an object with an object, do a merge of the properties.
					base[key] = helpers.configMerge(base[key], value);

				} else {
					// can just overwrite the value in this case
					base[key] = value;
				}
			});
		});

		return base;
	};
	helpers.scaleMerge = function(_base, extension) {
		var base = helpers.clone(_base);

		helpers.each(extension, function(value, key) {
			if (key === 'xAxes' || key === 'yAxes') {
				// These properties are arrays of items
				if (base.hasOwnProperty(key)) {
					helpers.each(value, function(valueObj, index) {
						var axisType = helpers.getValueOrDefault(valueObj.type, key === 'xAxes' ? 'category' : 'linear');
						var axisDefaults = Chart.scaleService.getScaleDefaults(axisType);
						if (index >= base[key].length || !base[key][index].type) {
							base[key].push(helpers.configMerge(axisDefaults, valueObj));
						} else if (valueObj.type && valueObj.type !== base[key][index].type) {
							// Type changed. Bring in the new defaults before we bring in valueObj so that valueObj can override the correct scale defaults
							base[key][index] = helpers.configMerge(base[key][index], axisDefaults, valueObj);
						} else {
							// Type is the same
							base[key][index] = helpers.configMerge(base[key][index], valueObj);
						}
					});
				} else {
					base[key] = [];
					helpers.each(value, function(valueObj) {
						var axisType = helpers.getValueOrDefault(valueObj.type, key === 'xAxes' ? 'category' : 'linear');
						base[key].push(helpers.configMerge(Chart.scaleService.getScaleDefaults(axisType), valueObj));
					});
				}
			} else if (base.hasOwnProperty(key) && typeof base[key] === 'object' && base[key] !== null && typeof value === 'object') {
				// If we are overwriting an object with an object, do a merge of the properties.
				base[key] = helpers.configMerge(base[key], value);

			} else {
				// can just overwrite the value in this case
				base[key] = value;
			}
		});

		return base;
	};
	helpers.getValueAtIndexOrDefault = function(value, index, defaultValue) {
		if (value === undefined || value === null) {
			return defaultValue;
		}

		if (helpers.isArray(value)) {
			return index < value.length ? value[index] : defaultValue;
		}

		return value;
	};
	helpers.getValueOrDefault = function(value, defaultValue) {
		return value === undefined ? defaultValue : value;
	};
	helpers.indexOf = Array.prototype.indexOf?
		function(array, item) {
			return array.indexOf(item);
		}:
		function(array, item) {
			for (var i = 0, ilen = array.length; i < ilen; ++i) {
				if (array[i] === item) {
					return i;
				}
			}
			return -1;
		};
	helpers.where = function(collection, filterCallback) {
		if (helpers.isArray(collection) && Array.prototype.filter) {
			return collection.filter(filterCallback);
		}
		var filtered = [];

		helpers.each(collection, function(item) {
			if (filterCallback(item)) {
				filtered.push(item);
			}
		});

		return filtered;
	};
	helpers.findIndex = Array.prototype.findIndex?
		function(array, callback, scope) {
			return array.findIndex(callback, scope);
		} :
		function(array, callback, scope) {
			scope = scope === undefined? array : scope;
			for (var i = 0, ilen = array.length; i < ilen; ++i) {
				if (callback.call(scope, array[i], i, array)) {
					return i;
				}
			}
			return -1;
		};
	helpers.findNextWhere = function(arrayToSearch, filterCallback, startIndex) {
		// Default to start of the array
		if (startIndex === undefined || startIndex === null) {
			startIndex = -1;
		}
		for (var i = startIndex + 1; i < arrayToSearch.length; i++) {
			var currentItem = arrayToSearch[i];
			if (filterCallback(currentItem)) {
				return currentItem;
			}
		}
	};
	helpers.findPreviousWhere = function(arrayToSearch, filterCallback, startIndex) {
		// Default to end of the array
		if (startIndex === undefined || startIndex === null) {
			startIndex = arrayToSearch.length;
		}
		for (var i = startIndex - 1; i >= 0; i--) {
			var currentItem = arrayToSearch[i];
			if (filterCallback(currentItem)) {
				return currentItem;
			}
		}
	};
	helpers.inherits = function(extensions) {
		// Basic javascript inheritance based on the model created in Backbone.js
		var me = this;
		var ChartElement = (extensions && extensions.hasOwnProperty('constructor')) ? extensions.constructor : function() {
			return me.apply(this, arguments);
		};

		var Surrogate = function() {
			this.constructor = ChartElement;
		};
		Surrogate.prototype = me.prototype;
		ChartElement.prototype = new Surrogate();

		ChartElement.extend = helpers.inherits;

		if (extensions) {
			helpers.extend(ChartElement.prototype, extensions);
		}

		ChartElement.__super__ = me.prototype;

		return ChartElement;
	};
	helpers.noop = function() {};
	helpers.uid = (function() {
		var id = 0;
		return function() {
			return id++;
		};
	}());
	// -- Math methods
	helpers.isNumber = function(n) {
		return !isNaN(parseFloat(n)) && isFinite(n);
	};
	helpers.almostEquals = function(x, y, epsilon) {
		return Math.abs(x - y) < epsilon;
	};
	helpers.max = function(array) {
		return array.reduce(function(max, value) {
			if (!isNaN(value)) {
				return Math.max(max, value);
			}
			return max;
		}, Number.NEGATIVE_INFINITY);
	};
	helpers.min = function(array) {
		return array.reduce(function(min, value) {
			if (!isNaN(value)) {
				return Math.min(min, value);
			}
			return min;
		}, Number.POSITIVE_INFINITY);
	};
	helpers.sign = Math.sign?
		function(x) {
			return Math.sign(x);
		} :
		function(x) {
			x = +x; // convert to a number
			if (x === 0 || isNaN(x)) {
				return x;
			}
			return x > 0 ? 1 : -1;
		};
	helpers.log10 = Math.log10?
		function(x) {
			return Math.log10(x);
		} :
		function(x) {
			return Math.log(x) / Math.LN10;
		};
	helpers.toRadians = function(degrees) {
		return degrees * (Math.PI / 180);
	};
	helpers.toDegrees = function(radians) {
		return radians * (180 / Math.PI);
	};
	// Gets the angle from vertical upright to the point about a centre.
	helpers.getAngleFromPoint = function(centrePoint, anglePoint) {
		var distanceFromXCenter = anglePoint.x - centrePoint.x,
			distanceFromYCenter = anglePoint.y - centrePoint.y,
			radialDistanceFromCenter = Math.sqrt(distanceFromXCenter * distanceFromXCenter + distanceFromYCenter * distanceFromYCenter);

		var angle = Math.atan2(distanceFromYCenter, distanceFromXCenter);

		if (angle < (-0.5 * Math.PI)) {
			angle += 2.0 * Math.PI; // make sure the returned angle is in the range of (-PI/2, 3PI/2]
		}

		return {
			angle: angle,
			distance: radialDistanceFromCenter
		};
	};
	helpers.aliasPixel = function(pixelWidth) {
		return (pixelWidth % 2 === 0) ? 0 : 0.5;
	};
	helpers.splineCurve = function(firstPoint, middlePoint, afterPoint, t) {
		// Props to Rob Spencer at scaled innovation for his post on splining between points
		// http://scaledinnovation.com/analytics/splines/aboutSplines.html

		// This function must also respect "skipped" points

		var previous = firstPoint.skip ? middlePoint : firstPoint,
			current = middlePoint,
			next = afterPoint.skip ? middlePoint : afterPoint;

		var d01 = Math.sqrt(Math.pow(current.x - previous.x, 2) + Math.pow(current.y - previous.y, 2));
		var d12 = Math.sqrt(Math.pow(next.x - current.x, 2) + Math.pow(next.y - current.y, 2));

		var s01 = d01 / (d01 + d12);
		var s12 = d12 / (d01 + d12);

		// If all points are the same, s01 & s02 will be inf
		s01 = isNaN(s01) ? 0 : s01;
		s12 = isNaN(s12) ? 0 : s12;

		var fa = t * s01; // scaling factor for triangle Ta
		var fb = t * s12;

		return {
			previous: {
				x: current.x - fa * (next.x - previous.x),
				y: current.y - fa * (next.y - previous.y)
			},
			next: {
				x: current.x + fb * (next.x - previous.x),
				y: current.y + fb * (next.y - previous.y)
			}
		};
	};
	helpers.EPSILON = Number.EPSILON || 1e-14;
	helpers.splineCurveMonotone = function(points) {
		// This function calculates Bézier control points in a similar way than |splineCurve|,
		// but preserves monotonicity of the provided data and ensures no local extremums are added
		// between the dataset discrete points due to the interpolation.
		// See : https://en.wikipedia.org/wiki/Monotone_cubic_interpolation

		var pointsWithTangents = (points || []).map(function(point) {
			return {
				model: point._model,
				deltaK: 0,
				mK: 0
			};
		});

		// Calculate slopes (deltaK) and initialize tangents (mK)
		var pointsLen = pointsWithTangents.length;
		var i, pointBefore, pointCurrent, pointAfter;
		for (i = 0; i < pointsLen; ++i) {
			pointCurrent = pointsWithTangents[i];
			if (pointCurrent.model.skip) {
				continue;
			}

			pointBefore = i > 0 ? pointsWithTangents[i - 1] : null;
			pointAfter = i < pointsLen - 1 ? pointsWithTangents[i + 1] : null;
			if (pointAfter && !pointAfter.model.skip) {
				pointCurrent.deltaK = (pointAfter.model.y - pointCurrent.model.y) / (pointAfter.model.x - pointCurrent.model.x);
			}

			if (!pointBefore || pointBefore.model.skip) {
				pointCurrent.mK = pointCurrent.deltaK;
			} else if (!pointAfter || pointAfter.model.skip) {
				pointCurrent.mK = pointBefore.deltaK;
			} else if (this.sign(pointBefore.deltaK) !== this.sign(pointCurrent.deltaK)) {
				pointCurrent.mK = 0;
			} else {
				pointCurrent.mK = (pointBefore.deltaK + pointCurrent.deltaK) / 2;
			}
		}

		// Adjust tangents to ensure monotonic properties
		var alphaK, betaK, tauK, squaredMagnitude;
		for (i = 0; i < pointsLen - 1; ++i) {
			pointCurrent = pointsWithTangents[i];
			pointAfter = pointsWithTangents[i + 1];
			if (pointCurrent.model.skip || pointAfter.model.skip) {
				continue;
			}

			if (helpers.almostEquals(pointCurrent.deltaK, 0, this.EPSILON)) {
				pointCurrent.mK = pointAfter.mK = 0;
				continue;
			}

			alphaK = pointCurrent.mK / pointCurrent.deltaK;
			betaK = pointAfter.mK / pointCurrent.deltaK;
			squaredMagnitude = Math.pow(alphaK, 2) + Math.pow(betaK, 2);
			if (squaredMagnitude <= 9) {
				continue;
			}

			tauK = 3 / Math.sqrt(squaredMagnitude);
			pointCurrent.mK = alphaK * tauK * pointCurrent.deltaK;
			pointAfter.mK = betaK * tauK * pointCurrent.deltaK;
		}

		// Compute control points
		var deltaX;
		for (i = 0; i < pointsLen; ++i) {
			pointCurrent = pointsWithTangents[i];
			if (pointCurrent.model.skip) {
				continue;
			}

			pointBefore = i > 0 ? pointsWithTangents[i - 1] : null;
			pointAfter = i < pointsLen - 1 ? pointsWithTangents[i + 1] : null;
			if (pointBefore && !pointBefore.model.skip) {
				deltaX = (pointCurrent.model.x - pointBefore.model.x) / 3;
				pointCurrent.model.controlPointPreviousX = pointCurrent.model.x - deltaX;
				pointCurrent.model.controlPointPreviousY = pointCurrent.model.y - deltaX * pointCurrent.mK;
			}
			if (pointAfter && !pointAfter.model.skip) {
				deltaX = (pointAfter.model.x - pointCurrent.model.x) / 3;
				pointCurrent.model.controlPointNextX = pointCurrent.model.x + deltaX;
				pointCurrent.model.controlPointNextY = pointCurrent.model.y + deltaX * pointCurrent.mK;
			}
		}
	};
	helpers.nextItem = function(collection, index, loop) {
		if (loop) {
			return index >= collection.length - 1 ? collection[0] : collection[index + 1];
		}
		return index >= collection.length - 1 ? collection[collection.length - 1] : collection[index + 1];
	};
	helpers.previousItem = function(collection, index, loop) {
		if (loop) {
			return index <= 0 ? collection[collection.length - 1] : collection[index - 1];
		}
		return index <= 0 ? collection[0] : collection[index - 1];
	};
	// Implementation of the nice number algorithm used in determining where axis labels will go
	helpers.niceNum = function(range, round) {
		var exponent = Math.floor(helpers.log10(range));
		var fraction = range / Math.pow(10, exponent);
		var niceFraction;

		if (round) {
			if (fraction < 1.5) {
				niceFraction = 1;
			} else if (fraction < 3) {
				niceFraction = 2;
			} else if (fraction < 7) {
				niceFraction = 5;
			} else {
				niceFraction = 10;
			}
		} else if (fraction <= 1.0) {
			niceFraction = 1;
		} else if (fraction <= 2) {
			niceFraction = 2;
		} else if (fraction <= 5) {
			niceFraction = 5;
		} else {
			niceFraction = 10;
		}

		return niceFraction * Math.pow(10, exponent);
	};
	// Easing functions adapted from Robert Penner's easing equations
	// http://www.robertpenner.com/easing/
	var easingEffects = helpers.easingEffects = {
		linear: function(t) {
			return t;
		},
		easeInQuad: function(t) {
			return t * t;
		},
		easeOutQuad: function(t) {
			return -1 * t * (t - 2);
		},
		easeInOutQuad: function(t) {
			if ((t /= 1 / 2) < 1) {
				return 1 / 2 * t * t;
			}
			return -1 / 2 * ((--t) * (t - 2) - 1);
		},
		easeInCubic: function(t) {
			return t * t * t;
		},
		easeOutCubic: function(t) {
			return 1 * ((t = t / 1 - 1) * t * t + 1);
		},
		easeInOutCubic: function(t) {
			if ((t /= 1 / 2) < 1) {
				return 1 / 2 * t * t * t;
			}
			return 1 / 2 * ((t -= 2) * t * t + 2);
		},
		easeInQuart: function(t) {
			return t * t * t * t;
		},
		easeOutQuart: function(t) {
			return -1 * ((t = t / 1 - 1) * t * t * t - 1);
		},
		easeInOutQuart: function(t) {
			if ((t /= 1 / 2) < 1) {
				return 1 / 2 * t * t * t * t;
			}
			return -1 / 2 * ((t -= 2) * t * t * t - 2);
		},
		easeInQuint: function(t) {
			return 1 * (t /= 1) * t * t * t * t;
		},
		easeOutQuint: function(t) {
			return 1 * ((t = t / 1 - 1) * t * t * t * t + 1);
		},
		easeInOutQuint: function(t) {
			if ((t /= 1 / 2) < 1) {
				return 1 / 2 * t * t * t * t * t;
			}
			return 1 / 2 * ((t -= 2) * t * t * t * t + 2);
		},
		easeInSine: function(t) {
			return -1 * Math.cos(t / 1 * (Math.PI / 2)) + 1;
		},
		easeOutSine: function(t) {
			return 1 * Math.sin(t / 1 * (Math.PI / 2));
		},
		easeInOutSine: function(t) {
			return -1 / 2 * (Math.cos(Math.PI * t / 1) - 1);
		},
		easeInExpo: function(t) {
			return (t === 0) ? 1 : 1 * Math.pow(2, 10 * (t / 1 - 1));
		},
		easeOutExpo: function(t) {
			return (t === 1) ? 1 : 1 * (-Math.pow(2, -10 * t / 1) + 1);
		},
		easeInOutExpo: function(t) {
			if (t === 0) {
				return 0;
			}
			if (t === 1) {
				return 1;
			}
			if ((t /= 1 / 2) < 1) {
				return 1 / 2 * Math.pow(2, 10 * (t - 1));
			}
			return 1 / 2 * (-Math.pow(2, -10 * --t) + 2);
		},
		easeInCirc: function(t) {
			if (t >= 1) {
				return t;
			}
			return -1 * (Math.sqrt(1 - (t /= 1) * t) - 1);
		},
		easeOutCirc: function(t) {
			return 1 * Math.sqrt(1 - (t = t / 1 - 1) * t);
		},
		easeInOutCirc: function(t) {
			if ((t /= 1 / 2) < 1) {
				return -1 / 2 * (Math.sqrt(1 - t * t) - 1);
			}
			return 1 / 2 * (Math.sqrt(1 - (t -= 2) * t) + 1);
		},
		easeInElastic: function(t) {
			var s = 1.70158;
			var p = 0;
			var a = 1;
			if (t === 0) {
				return 0;
			}
			if ((t /= 1) === 1) {
				return 1;
			}
			if (!p) {
				p = 1 * 0.3;
			}
			if (a < Math.abs(1)) {
				a = 1;
				s = p / 4;
			} else {
				s = p / (2 * Math.PI) * Math.asin(1 / a);
			}
			return -(a * Math.pow(2, 10 * (t -= 1)) * Math.sin((t * 1 - s) * (2 * Math.PI) / p));
		},
		easeOutElastic: function(t) {
			var s = 1.70158;
			var p = 0;
			var a = 1;
			if (t === 0) {
				return 0;
			}
			if ((t /= 1) === 1) {
				return 1;
			}
			if (!p) {
				p = 1 * 0.3;
			}
			if (a < Math.abs(1)) {
				a = 1;
				s = p / 4;
			} else {
				s = p / (2 * Math.PI) * Math.asin(1 / a);
			}
			return a * Math.pow(2, -10 * t) * Math.sin((t * 1 - s) * (2 * Math.PI) / p) + 1;
		},
		easeInOutElastic: function(t) {
			var s = 1.70158;
			var p = 0;
			var a = 1;
			if (t === 0) {
				return 0;
			}
			if ((t /= 1 / 2) === 2) {
				return 1;
			}
			if (!p) {
				p = 1 * (0.3 * 1.5);
			}
			if (a < Math.abs(1)) {
				a = 1;
				s = p / 4;
			} else {
				s = p / (2 * Math.PI) * Math.asin(1 / a);
			}
			if (t < 1) {
				return -0.5 * (a * Math.pow(2, 10 * (t -= 1)) * Math.sin((t * 1 - s) * (2 * Math.PI) / p));
			}
			return a * Math.pow(2, -10 * (t -= 1)) * Math.sin((t * 1 - s) * (2 * Math.PI) / p) * 0.5 + 1;
		},
		easeInBack: function(t) {
			var s = 1.70158;
			return 1 * (t /= 1) * t * ((s + 1) * t - s);
		},
		easeOutBack: function(t) {
			var s = 1.70158;
			return 1 * ((t = t / 1 - 1) * t * ((s + 1) * t + s) + 1);
		},
		easeInOutBack: function(t) {
			var s = 1.70158;
			if ((t /= 1 / 2) < 1) {
				return 1 / 2 * (t * t * (((s *= (1.525)) + 1) * t - s));
			}
			return 1 / 2 * ((t -= 2) * t * (((s *= (1.525)) + 1) * t + s) + 2);
		},
		easeInBounce: function(t) {
			return 1 - easingEffects.easeOutBounce(1 - t);
		},
		easeOutBounce: function(t) {
			if ((t /= 1) < (1 / 2.75)) {
				return 1 * (7.5625 * t * t);
			} else if (t < (2 / 2.75)) {
				return 1 * (7.5625 * (t -= (1.5 / 2.75)) * t + 0.75);
			} else if (t < (2.5 / 2.75)) {
				return 1 * (7.5625 * (t -= (2.25 / 2.75)) * t + 0.9375);
			}
			return 1 * (7.5625 * (t -= (2.625 / 2.75)) * t + 0.984375);
		},
		easeInOutBounce: function(t) {
			if (t < 1 / 2) {
				return easingEffects.easeInBounce(t * 2) * 0.5;
			}
			return easingEffects.easeOutBounce(t * 2 - 1) * 0.5 + 1 * 0.5;
		}
	};
	// Request animation polyfill - http://www.paulirish.com/2011/requestanimationframe-for-smart-animating/
	helpers.requestAnimFrame = (function() {
		return window.requestAnimationFrame ||
			window.webkitRequestAnimationFrame ||
			window.mozRequestAnimationFrame ||
			window.oRequestAnimationFrame ||
			window.msRequestAnimationFrame ||
			function(callback) {
				return window.setTimeout(callback, 1000 / 60);
			};
	}());
	helpers.cancelAnimFrame = (function() {
		return window.cancelAnimationFrame ||
			window.webkitCancelAnimationFrame ||
			window.mozCancelAnimationFrame ||
			window.oCancelAnimationFrame ||
			window.msCancelAnimationFrame ||
			function(callback) {
				return window.clearTimeout(callback, 1000 / 60);
			};
	}());
	// -- DOM methods
	helpers.getRelativePosition = function(evt, chart) {
		var mouseX, mouseY;
		var e = evt.originalEvent || evt,
			canvas = evt.currentTarget || evt.srcElement,
			boundingRect = canvas.getBoundingClientRect();

		var touches = e.touches;
		if (touches && touches.length > 0) {
			mouseX = touches[0].clientX;
			mouseY = touches[0].clientY;

		} else {
			mouseX = e.clientX;
			mouseY = e.clientY;
		}

		// Scale mouse coordinates into canvas coordinates
		// by following the pattern laid out by 'jerryj' in the comments of
		// http://www.html5canvastutorials.com/advanced/html5-canvas-mouse-coordinates/
		var paddingLeft = parseFloat(helpers.getStyle(canvas, 'padding-left'));
		var paddingTop = parseFloat(helpers.getStyle(canvas, 'padding-top'));
		var paddingRight = parseFloat(helpers.getStyle(canvas, 'padding-right'));
		var paddingBottom = parseFloat(helpers.getStyle(canvas, 'padding-bottom'));
		var width = boundingRect.right - boundingRect.left - paddingLeft - paddingRight;
		var height = boundingRect.bottom - boundingRect.top - paddingTop - paddingBottom;

		// We divide by the current device pixel ratio, because the canvas is scaled up by that amount in each direction. However
		// the backend model is in unscaled coordinates. Since we are going to deal with our model coordinates, we go back here
		mouseX = Math.round((mouseX - boundingRect.left - paddingLeft) / (width) * canvas.width / chart.currentDevicePixelRatio);
		mouseY = Math.round((mouseY - boundingRect.top - paddingTop) / (height) * canvas.height / chart.currentDevicePixelRatio);

		return {
			x: mouseX,
			y: mouseY
		};

	};
	helpers.addEvent = function(node, eventType, method) {
		if (node.addEventListener) {
			node.addEventListener(eventType, method);
		} else if (node.attachEvent) {
			node.attachEvent('on' + eventType, method);
		} else {
			node['on' + eventType] = method;
		}
	};
	helpers.removeEvent = function(node, eventType, handler) {
		if (node.removeEventListener) {
			node.removeEventListener(eventType, handler, false);
		} else if (node.detachEvent) {
			node.detachEvent('on' + eventType, handler);
		} else {
			node['on' + eventType] = helpers.noop;
		}
	};
	helpers.bindEvents = function(chartInstance, arrayOfEvents, handler) {
		// Create the events object if it's not already present
		var events = chartInstance.events = chartInstance.events || {};

		helpers.each(arrayOfEvents, function(eventName) {
			events[eventName] = function() {
				handler.apply(chartInstance, arguments);
			};
			helpers.addEvent(chartInstance.chart.canvas, eventName, events[eventName]);
		});
	};
	helpers.unbindEvents = function(chartInstance, arrayOfEvents) {
		var canvas = chartInstance.chart.canvas;
		helpers.each(arrayOfEvents, function(handler, eventName) {
			helpers.removeEvent(canvas, eventName, handler);
		});
	};

	// Private helper function to convert max-width/max-height values that may be percentages into a number
	function parseMaxStyle(styleValue, node, parentProperty) {
		var valueInPixels;
		if (typeof(styleValue) === 'string') {
			valueInPixels = parseInt(styleValue, 10);

			if (styleValue.indexOf('%') !== -1) {
				// percentage * size in dimension
				valueInPixels = valueInPixels / 100 * node.parentNode[parentProperty];
			}
		} else {
			valueInPixels = styleValue;
		}

		return valueInPixels;
	}

	/**
	 * Returns if the given value contains an effective constraint.
	 * @private
	 */
	function isConstrainedValue(value) {
		return value !== undefined && value !== null && value !== 'none';
	}

	// Private helper to get a constraint dimension
	// @param domNode : the node to check the constraint on
	// @param maxStyle : the style that defines the maximum for the direction we are using (maxWidth / maxHeight)
	// @param percentageProperty : property of parent to use when calculating width as a percentage
	// @see http://www.nathanaeljones.com/blog/2013/reading-max-width-cross-browser
	function getConstraintDimension(domNode, maxStyle, percentageProperty) {
		var view = document.defaultView;
		var parentNode = domNode.parentNode;
		var constrainedNode = view.getComputedStyle(domNode)[maxStyle];
		var constrainedContainer = view.getComputedStyle(parentNode)[maxStyle];
		var hasCNode = isConstrainedValue(constrainedNode);
		var hasCContainer = isConstrainedValue(constrainedContainer);
		var infinity = Number.POSITIVE_INFINITY;

		if (hasCNode || hasCContainer) {
			return Math.min(
				hasCNode? parseMaxStyle(constrainedNode, domNode, percentageProperty) : infinity,
				hasCContainer? parseMaxStyle(constrainedContainer, parentNode, percentageProperty) : infinity);
		}

		return 'none';
	}
	// returns Number or undefined if no constraint
	helpers.getConstraintWidth = function(domNode) {
		return getConstraintDimension(domNode, 'max-width', 'clientWidth');
	};
	// returns Number or undefined if no constraint
	helpers.getConstraintHeight = function(domNode) {
		return getConstraintDimension(domNode, 'max-height', 'clientHeight');
	};
	helpers.getMaximumWidth = function(domNode) {
		var container = domNode.parentNode;
		var paddingLeft = parseInt(helpers.getStyle(container, 'padding-left'), 10);
		var paddingRight = parseInt(helpers.getStyle(container, 'padding-right'), 10);
		var w = container.clientWidth - paddingLeft - paddingRight;
		var cw = helpers.getConstraintWidth(domNode);
		return isNaN(cw)? w : Math.min(w, cw);
	};
	helpers.getMaximumHeight = function(domNode) {
		var container = domNode.parentNode;
		var paddingTop = parseInt(helpers.getStyle(container, 'padding-top'), 10);
		var paddingBottom = parseInt(helpers.getStyle(container, 'padding-bottom'), 10);
		var h = container.clientHeight - paddingTop - paddingBottom;
		var ch = helpers.getConstraintHeight(domNode);
		return isNaN(ch)? h : Math.min(h, ch);
	};
	helpers.getStyle = function(el, property) {
		return el.currentStyle ?
			el.currentStyle[property] :
			document.defaultView.getComputedStyle(el, null).getPropertyValue(property);
	};
	helpers.retinaScale = function(chart) {
		var ctx = chart.ctx;
		var canvas = chart.canvas;
		var width = canvas.width;
		var height = canvas.height;
		var pixelRatio = chart.currentDevicePixelRatio = window.devicePixelRatio || 1;

		if (pixelRatio !== 1) {
			canvas.height = height * pixelRatio;
			canvas.width = width * pixelRatio;
			ctx.scale(pixelRatio, pixelRatio);

			// Store the device pixel ratio so that we can go backwards in `destroy`.
			// The devicePixelRatio changes with zoom, so there are no guarantees that it is the same
			// when destroy is called
			chart.originalDevicePixelRatio = chart.originalDevicePixelRatio || pixelRatio;
		}

		canvas.style.width = width + 'px';
		canvas.style.height = height + 'px';
	};
	// -- Canvas methods
	helpers.clear = function(chart) {
		chart.ctx.clearRect(0, 0, chart.width, chart.height);
	};
	helpers.fontString = function(pixelSize, fontStyle, fontFamily) {
		return fontStyle + ' ' + pixelSize + 'px ' + fontFamily;
	};
	helpers.longestText = function(ctx, font, arrayOfThings, cache) {
		cache = cache || {};
		var data = cache.data = cache.data || {};
		var gc = cache.garbageCollect = cache.garbageCollect || [];

		if (cache.font !== font) {
			data = cache.data = {};
			gc = cache.garbageCollect = [];
			cache.font = font;
		}

		ctx.font = font;
		var longest = 0;
		helpers.each(arrayOfThings, function(thing) {
			// Undefined strings and arrays should not be measured
			if (thing !== undefined && thing !== null && helpers.isArray(thing) !== true) {
				longest = helpers.measureText(ctx, data, gc, longest, thing);
			} else if (helpers.isArray(thing)) {
				// if it is an array lets measure each element
				// to do maybe simplify this function a bit so we can do this more recursively?
				helpers.each(thing, function(nestedThing) {
					// Undefined strings and arrays should not be measured
					if (nestedThing !== undefined && nestedThing !== null && !helpers.isArray(nestedThing)) {
						longest = helpers.measureText(ctx, data, gc, longest, nestedThing);
					}
				});
			}
		});

		var gcLen = gc.length / 2;
		if (gcLen > arrayOfThings.length) {
			for (var i = 0; i < gcLen; i++) {
				delete data[gc[i]];
			}
			gc.splice(0, gcLen);
		}
		return longest;
	};
	helpers.measureText = function(ctx, data, gc, longest, string) {
		var textWidth = data[string];
		if (!textWidth) {
			textWidth = data[string] = ctx.measureText(string).width;
			gc.push(string);
		}
		if (textWidth > longest) {
			longest = textWidth;
		}
		return longest;
	};
	helpers.numberOfLabelLines = function(arrayOfThings) {
		var numberOfLines = 1;
		helpers.each(arrayOfThings, function(thing) {
			if (helpers.isArray(thing)) {
				if (thing.length > numberOfLines) {
					numberOfLines = thing.length;
				}
			}
		});
		return numberOfLines;
	};
	helpers.drawRoundedRectangle = function(ctx, x, y, width, height, radius) {
		ctx.beginPath();
		ctx.moveTo(x + radius, y);
		ctx.lineTo(x + width - radius, y);
		ctx.quadraticCurveTo(x + width, y, x + width, y + radius);
		ctx.lineTo(x + width, y + height - radius);
		ctx.quadraticCurveTo(x + width, y + height, x + width - radius, y + height);
		ctx.lineTo(x + radius, y + height);
		ctx.quadraticCurveTo(x, y + height, x, y + height - radius);
		ctx.lineTo(x, y + radius);
		ctx.quadraticCurveTo(x, y, x + radius, y);
		ctx.closePath();
	};
	helpers.color = function(c) {
		if (!color) {
			console.error('Color.js not found!');
			return c;
		}

		/* global CanvasGradient */
		if (c instanceof CanvasGradient) {
			return color(Chart.defaults.global.defaultColor);
		}

		return color(c);
	};
	helpers.addResizeListener = function(node, callback) {
		// Hide an iframe before the node
		var hiddenIframe = document.createElement('iframe');
		var hiddenIframeClass = 'chartjs-hidden-iframe';

		if (hiddenIframe.classlist) {
			// can use classlist
			hiddenIframe.classlist.add(hiddenIframeClass);
		} else {
			hiddenIframe.setAttribute('class', hiddenIframeClass);
		}

		// Set the style
		hiddenIframe.tabIndex = -1;
		var style = hiddenIframe.style;
		style.width = '100%';
		style.display = 'block';
		style.border = 0;
		style.height = 0;
		style.margin = 0;
		style.position = 'absolute';
		style.left = 0;
		style.right = 0;
		style.top = 0;
		style.bottom = 0;

		// Insert the iframe so that contentWindow is available
		node.insertBefore(hiddenIframe, node.firstChild);

		(hiddenIframe.contentWindow || hiddenIframe).onresize = function() {
			if (callback) {
				return callback();
			}
		};
	};
	helpers.removeResizeListener = function(node) {
		var hiddenIframe = node.querySelector('.chartjs-hidden-iframe');

		// Remove the resize detect iframe
		if (hiddenIframe) {
			hiddenIframe.parentNode.removeChild(hiddenIframe);
		}
	};
	helpers.isArray = Array.isArray?
		function(obj) {
			return Array.isArray(obj);
		} :
		function(obj) {
			return Object.prototype.toString.call(obj) === '[object Array]';
		};
	// ! @see http://stackoverflow.com/a/14853974
	helpers.arrayEquals = function(a0, a1) {
		var i, ilen, v0, v1;

		if (!a0 || !a1 || a0.length !== a1.length) {
			return false;
		}

		for (i = 0, ilen=a0.length; i < ilen; ++i) {
			v0 = a0[i];
			v1 = a1[i];

			if (v0 instanceof Array && v1 instanceof Array) {
				if (!helpers.arrayEquals(v0, v1)) {
					return false;
				}
			} else if (v0 !== v1) {
				// NOTE: two different object instances will never be equal: {x:20} != {x:20}
				return false;
			}
		}

		return true;
	};
	helpers.callCallback = function(fn, args, _tArg) {
		if (fn && typeof fn.call === 'function') {
			fn.apply(_tArg, args);
		}
	};
	helpers.getHoverColor = function(colorValue) {
		/* global CanvasPattern */
		return (colorValue instanceof CanvasPattern) ?
			colorValue :
			helpers.color(colorValue).saturate(0.5).darken(0.1).rgbString();
	};
};

},{"2":2}],27:[function(require,module,exports){
'use strict';

module.exports = function() {

	// Occupy the global variable of Chart, and create a simple base class
	var Chart = function(context, config) {
		var me = this;
		var helpers = Chart.helpers;
		me.config = config || {
			data: {
				datasets: []
			}
		};

		// Support a jQuery'd canvas element
		if (context.length && context[0].getContext) {
			context = context[0];
		}

		// Support a canvas domnode
		if (context.getContext) {
			context = context.getContext('2d');
		}

		me.ctx = context;
		me.canvas = context.canvas;

		context.canvas.style.display = context.canvas.style.display || 'block';

		// Figure out what the size of the chart will be.
		// If the canvas has a specified width and height, we use those else
		// we look to see if the canvas node has a CSS width and height.
		// If there is still no height, fill the parent container
		me.width = context.canvas.width || parseInt(helpers.getStyle(context.canvas, 'width'), 10) || helpers.getMaximumWidth(context.canvas);
		me.height = context.canvas.height || parseInt(helpers.getStyle(context.canvas, 'height'), 10) || helpers.getMaximumHeight(context.canvas);

		me.aspectRatio = me.width / me.height;

		if (isNaN(me.aspectRatio) || isFinite(me.aspectRatio) === false) {
			// If the canvas has no size, try and figure out what the aspect ratio will be.
			// Some charts prefer square canvases (pie, radar, etc). If that is specified, use that
			// else use the canvas default ratio of 2
			me.aspectRatio = config.aspectRatio !== undefined ? config.aspectRatio : 2;
		}

		// Store the original style of the element so we can set it back
		me.originalCanvasStyleWidth = context.canvas.style.width;
		me.originalCanvasStyleHeight = context.canvas.style.height;

		// High pixel density displays - multiply the size of the canvas height/width by the device pixel ratio, then scale.
		helpers.retinaScale(me);
		me.controller = new Chart.Controller(me);

		// Always bind this so that if the responsive state changes we still work
		helpers.addResizeListener(context.canvas.parentNode, function() {
			if (me.controller && me.controller.config.options.responsive) {
				me.controller.resize();
			}
		});

		return me.controller ? me.controller : me;

	};

	// Globally expose the defaults to allow for user updating/changing
	Chart.defaults = {
		global: {
			responsive: true,
			responsiveAnimationDuration: 0,
			maintainAspectRatio: true,
			events: ['mousemove', 'mouseout', 'click', 'touchstart', 'touchmove'],
			hover: {
				onHover: null,
				mode: 'single',
				animationDuration: 400
			},
			onClick: null,
			defaultColor: 'rgba(0,0,0,0.1)',
			defaultFontColor: '#666',
			defaultFontFamily: "'Helvetica Neue', 'Helvetica', 'Arial', sans-serif",
			defaultFontSize: 12,
			defaultFontStyle: 'normal',
			showLines: true,

			// Element defaults defined in element extensions
			elements: {},

			// Legend callback string
			legendCallback: function(chart) {
				var text = [];
				text.push('<ul class="' + chart.id + '-legend">');
				for (var i = 0; i < chart.data.datasets.length; i++) {
					text.push('<li><span style="background-color:' + chart.data.datasets[i].backgroundColor + '"></span>');
					if (chart.data.datasets[i].label) {
						text.push(chart.data.datasets[i].label);
					}
					text.push('</li>');
				}
				text.push('</ul>');

				return text.join('');
			}
		}
	};

	Chart.Chart = Chart;

	return Chart;

};

},{}],28:[function(require,module,exports){
'use strict';

module.exports = function(Chart) {

	var helpers = Chart.helpers;

	// The layout service is very self explanatory.  It's responsible for the layout within a chart.
	// Scales, Legends and Plugins all rely on the layout service and can easily register to be placed anywhere they need
	// It is this service's responsibility of carrying out that layout.
	Chart.layoutService = {
		defaults: {},

		// Register a box to a chartInstance. A box is simply a reference to an object that requires layout. eg. Scales, Legend, Plugins.
		addBox: function(chartInstance, box) {
			if (!chartInstance.boxes) {
				chartInstance.boxes = [];
			}
			chartInstance.boxes.push(box);
		},

		removeBox: function(chartInstance, box) {
			if (!chartInstance.boxes) {
				return;
			}
			chartInstance.boxes.splice(chartInstance.boxes.indexOf(box), 1);
		},

		// The most important function
		update: function(chartInstance, width, height) {

			if (!chartInstance) {
				return;
			}

			var xPadding = 0;
			var yPadding = 0;

			var leftBoxes = helpers.where(chartInstance.boxes, function(box) {
				return box.options.position === 'left';
			});
			var rightBoxes = helpers.where(chartInstance.boxes, function(box) {
				return box.options.position === 'right';
			});
			var topBoxes = helpers.where(chartInstance.boxes, function(box) {
				return box.options.position === 'top';
			});
			var bottomBoxes = helpers.where(chartInstance.boxes, function(box) {
				return box.options.position === 'bottom';
			});

			// Boxes that overlay the chartarea such as the radialLinear scale
			var chartAreaBoxes = helpers.where(chartInstance.boxes, function(box) {
				return box.options.position === 'chartArea';
			});

			// Ensure that full width boxes are at the very top / bottom
			topBoxes.sort(function(a, b) {
				return (b.options.fullWidth ? 1 : 0) - (a.options.fullWidth ? 1 : 0);
			});
			bottomBoxes.sort(function(a, b) {
				return (a.options.fullWidth ? 1 : 0) - (b.options.fullWidth ? 1 : 0);
			});

			// Essentially we now have any number of boxes on each of the 4 sides.
			// Our canvas looks like the following.
			// The areas L1 and L2 are the left axes. R1 is the right axis, T1 is the top axis and
			// B1 is the bottom axis
			// There are also 4 quadrant-like locations (left to right instead of clockwise) reserved for chart overlays
			// These locations are single-box locations only, when trying to register a chartArea location that is already taken,
			// an error will be thrown.
			//
			// |----------------------------------------------------|
			// |                  T1 (Full Width)                   |
			// |----------------------------------------------------|
			// |    |    |                 T2                  |    |
			// |    |----|-------------------------------------|----|
			// |    |    | C1 |                           | C2 |    |
			// |    |    |----|                           |----|    |
			// |    |    |                                     |    |
			// | L1 | L2 |           ChartArea (C0)            | R1 |
			// |    |    |                                     |    |
			// |    |    |----|                           |----|    |
			// |    |    | C3 |                           | C4 |    |
			// |    |----|-------------------------------------|----|
			// |    |    |                 B1                  |    |
			// |----------------------------------------------------|
			// |                  B2 (Full Width)                   |
			// |----------------------------------------------------|
			//
			// What we do to find the best sizing, we do the following
			// 1. Determine the minimum size of the chart area.
			// 2. Split the remaining width equally between each vertical axis
			// 3. Split the remaining height equally between each horizontal axis
			// 4. Give each layout the maximum size it can be. The layout will return it's minimum size
			// 5. Adjust the sizes of each axis based on it's minimum reported size.
			// 6. Refit each axis
			// 7. Position each axis in the final location
			// 8. Tell the chart the final location of the chart area
			// 9. Tell any axes that overlay the chart area the positions of the chart area

			// Step 1
			var chartWidth = width - (2 * xPadding);
			var chartHeight = height - (2 * yPadding);
			var chartAreaWidth = chartWidth / 2; // min 50%
			var chartAreaHeight = chartHeight / 2; // min 50%

			// Step 2
			var verticalBoxWidth = (width - chartAreaWidth) / (leftBoxes.length + rightBoxes.length);

			// Step 3
			var horizontalBoxHeight = (height - chartAreaHeight) / (topBoxes.length + bottomBoxes.length);

			// Step 4
			var maxChartAreaWidth = chartWidth;
			var maxChartAreaHeight = chartHeight;
			var minBoxSizes = [];

			function getMinimumBoxSize(box) {
				var minSize;
				var isHorizontal = box.isHorizontal();

				if (isHorizontal) {
					minSize = box.update(box.options.fullWidth ? chartWidth : maxChartAreaWidth, horizontalBoxHeight);
					maxChartAreaHeight -= minSize.height;
				} else {
					minSize = box.update(verticalBoxWidth, chartAreaHeight);
					maxChartAreaWidth -= minSize.width;
				}

				minBoxSizes.push({
					horizontal: isHorizontal,
					minSize: minSize,
					box: box
				});
			}

			helpers.each(leftBoxes.concat(rightBoxes, topBoxes, bottomBoxes), getMinimumBoxSize);

			// At this point, maxChartAreaHeight and maxChartAreaWidth are the size the chart area could
			// be if the axes are drawn at their minimum sizes.

			// Steps 5 & 6
			var totalLeftBoxesWidth = xPadding;
			var totalRightBoxesWidth = xPadding;
			var totalTopBoxesHeight = yPadding;
			var totalBottomBoxesHeight = yPadding;

			// Function to fit a box
			function fitBox(box) {
				var minBoxSize = helpers.findNextWhere(minBoxSizes, function(minBox) {
					return minBox.box === box;
				});

				if (minBoxSize) {
					if (box.isHorizontal()) {
						var scaleMargin = {
							left: totalLeftBoxesWidth,
							right: totalRightBoxesWidth,
							top: 0,
							bottom: 0
						};

						// Don't use min size here because of label rotation. When the labels are rotated, their rotation highly depends
						// on the margin. Sometimes they need to increase in size slightly
						box.update(box.options.fullWidth ? chartWidth : maxChartAreaWidth, chartHeight / 2, scaleMargin);
					} else {
						box.update(minBoxSize.minSize.width, maxChartAreaHeight);
					}
				}
			}

			// Update, and calculate the left and right margins for the horizontal boxes
			helpers.each(leftBoxes.concat(rightBoxes), fitBox);

			helpers.each(leftBoxes, function(box) {
				totalLeftBoxesWidth += box.width;
			});

			helpers.each(rightBoxes, function(box) {
				totalRightBoxesWidth += box.width;
			});

			// Set the Left and Right margins for the horizontal boxes
			helpers.each(topBoxes.concat(bottomBoxes), fitBox);

			// Figure out how much margin is on the top and bottom of the vertical boxes
			helpers.each(topBoxes, function(box) {
				totalTopBoxesHeight += box.height;
			});

			helpers.each(bottomBoxes, function(box) {
				totalBottomBoxesHeight += box.height;
			});

			function finalFitVerticalBox(box) {
				var minBoxSize = helpers.findNextWhere(minBoxSizes, function(minSize) {
					return minSize.box === box;
				});

				var scaleMargin = {
					left: 0,
					right: 0,
					top: totalTopBoxesHeight,
					bottom: totalBottomBoxesHeight
				};

				if (minBoxSize) {
					box.update(minBoxSize.minSize.width, maxChartAreaHeight, scaleMargin);
				}
			}

			// Let the left layout know the final margin
			helpers.each(leftBoxes.concat(rightBoxes), finalFitVerticalBox);

			// Recalculate because the size of each layout might have changed slightly due to the margins (label rotation for instance)
			totalLeftBoxesWidth = xPadding;
			totalRightBoxesWidth = xPadding;
			totalTopBoxesHeight = yPadding;
			totalBottomBoxesHeight = yPadding;

			helpers.each(leftBoxes, function(box) {
				totalLeftBoxesWidth += box.width;
			});

			helpers.each(rightBoxes, function(box) {
				totalRightBoxesWidth += box.width;
			});

			helpers.each(topBoxes, function(box) {
				totalTopBoxesHeight += box.height;
			});
			helpers.each(bottomBoxes, function(box) {
				totalBottomBoxesHeight += box.height;
			});

			// Figure out if our chart area changed. This would occur if the dataset layout label rotation
			// changed due to the application of the margins in step 6. Since we can only get bigger, this is safe to do
			// without calling `fit` again
			var newMaxChartAreaHeight = height - totalTopBoxesHeight - totalBottomBoxesHeight;
			var newMaxChartAreaWidth = width - totalLeftBoxesWidth - totalRightBoxesWidth;

			if (newMaxChartAreaWidth !== maxChartAreaWidth || newMaxChartAreaHeight !== maxChartAreaHeight) {
				helpers.each(leftBoxes, function(box) {
					box.height = newMaxChartAreaHeight;
				});

				helpers.each(rightBoxes, function(box) {
					box.height = newMaxChartAreaHeight;
				});

				helpers.each(topBoxes, function(box) {
					if (!box.options.fullWidth) {
						box.width = newMaxChartAreaWidth;
					}
				});

				helpers.each(bottomBoxes, function(box) {
					if (!box.options.fullWidth) {
						box.width = newMaxChartAreaWidth;
					}
				});

				maxChartAreaHeight = newMaxChartAreaHeight;
				maxChartAreaWidth = newMaxChartAreaWidth;
			}

			// Step 7 - Position the boxes
			var left = xPadding;
			var top = yPadding;

			function placeBox(box) {
				if (box.isHorizontal()) {
					box.left = box.options.fullWidth ? xPadding : totalLeftBoxesWidth;
					box.right = box.options.fullWidth ? width - xPadding : totalLeftBoxesWidth + maxChartAreaWidth;
					box.top = top;
					box.bottom = top + box.height;

					// Move to next point
					top = box.bottom;

				} else {

					box.left = left;
					box.right = left + box.width;
					box.top = totalTopBoxesHeight;
					box.bottom = totalTopBoxesHeight + maxChartAreaHeight;

					// Move to next point
					left = box.right;
				}
			}

			helpers.each(leftBoxes.concat(topBoxes), placeBox);

			// Account for chart width and height
			left += maxChartAreaWidth;
			top += maxChartAreaHeight;

			helpers.each(rightBoxes, placeBox);
			helpers.each(bottomBoxes, placeBox);

			// Step 8
			chartInstance.chartArea = {
				left: totalLeftBoxesWidth,
				top: totalTopBoxesHeight,
				right: totalLeftBoxesWidth + maxChartAreaWidth,
				bottom: totalTopBoxesHeight + maxChartAreaHeight
			};

			// Step 9
			helpers.each(chartAreaBoxes, function(box) {
				box.left = chartInstance.chartArea.left;
				box.top = chartInstance.chartArea.top;
				box.right = chartInstance.chartArea.right;
				box.bottom = chartInstance.chartArea.bottom;

				box.update(maxChartAreaWidth, maxChartAreaHeight);
			});
		}
	};
};

},{}],29:[function(require,module,exports){
'use strict';

module.exports = function(Chart) {

	var helpers = Chart.helpers;
	var noop = helpers.noop;

	Chart.defaults.global.legend = {

		display: true,
		position: 'top',
		fullWidth: true, // marks that this box should take the full width of the canvas (pushing down other boxes)
		reverse: false,

		// a callback that will handle
		onClick: function(e, legendItem) {
			var index = legendItem.datasetIndex;
			var ci = this.chart;
			var meta = ci.getDatasetMeta(index);

			// See controller.isDatasetVisible comment
			meta.hidden = meta.hidden === null? !ci.data.datasets[index].hidden : null;

			// We hid a dataset ... rerender the chart
			ci.update();
		},

		onHover: null,

		labels: {
			boxWidth: 40,
			padding: 10,
			// Generates labels shown in the legend
			// Valid properties to return:
			// text : text to display
			// fillStyle : fill of coloured box
			// strokeStyle: stroke of coloured box
			// hidden : if this legend item refers to a hidden item
			// lineCap : cap style for line
			// lineDash
			// lineDashOffset :
			// lineJoin :
			// lineWidth :
			generateLabels: function(chart) {
				var data = chart.data;
				return helpers.isArray(data.datasets) ? data.datasets.map(function(dataset, i) {
					return {
						text: dataset.label,
						fillStyle: (!helpers.isArray(dataset.backgroundColor) ? dataset.backgroundColor : dataset.backgroundColor[0]),
						hidden: !chart.isDatasetVisible(i),
						lineCap: dataset.borderCapStyle,
						lineDash: dataset.borderDash,
						lineDashOffset: dataset.borderDashOffset,
						lineJoin: dataset.borderJoinStyle,
						lineWidth: dataset.borderWidth,
						strokeStyle: dataset.borderColor,
						pointStyle: dataset.pointStyle,

						// Below is extra data used for toggling the datasets
						datasetIndex: i
					};
				}, this) : [];
			}
		}
	};

	Chart.Legend = Chart.Element.extend({

		initialize: function(config) {
			helpers.extend(this, config);

			// Contains hit boxes for each dataset (in dataset order)
			this.legendHitBoxes = [];

			// Are we in doughnut mode which has a different data type
			this.doughnutMode = false;
		},

		// These methods are ordered by lifecyle. Utilities then follow.
		// Any function defined here is inherited by all legend types.
		// Any function can be extended by the legend type

		beforeUpdate: noop,
		update: function(maxWidth, maxHeight, margins) {
			var me = this;

			// Update Lifecycle - Probably don't want to ever extend or overwrite this function ;)
			me.beforeUpdate();

			// Absorb the master measurements
			me.maxWidth = maxWidth;
			me.maxHeight = maxHeight;
			me.margins = margins;

			// Dimensions
			me.beforeSetDimensions();
			me.setDimensions();
			me.afterSetDimensions();
			// Labels
			me.beforeBuildLabels();
			me.buildLabels();
			me.afterBuildLabels();

			// Fit
			me.beforeFit();
			me.fit();
			me.afterFit();
			//
			me.afterUpdate();

			return me.minSize;
		},
		afterUpdate: noop,

		//

		beforeSetDimensions: noop,
		setDimensions: function() {
			var me = this;
			// Set the unconstrained dimension before label rotation
			if (me.isHorizontal()) {
				// Reset position before calculating rotation
				me.width = me.maxWidth;
				me.left = 0;
				me.right = me.width;
			} else {
				me.height = me.maxHeight;

				// Reset position before calculating rotation
				me.top = 0;
				me.bottom = me.height;
			}

			// Reset padding
			me.paddingLeft = 0;
			me.paddingTop = 0;
			me.paddingRight = 0;
			me.paddingBottom = 0;

			// Reset minSize
			me.minSize = {
				width: 0,
				height: 0
			};
		},
		afterSetDimensions: noop,

		//

		beforeBuildLabels: noop,
		buildLabels: function() {
			var me = this;
			me.legendItems = me.options.labels.generateLabels.call(me, me.chart);
			if (me.options.reverse) {
				me.legendItems.reverse();
			}
		},
		afterBuildLabels: noop,

		//

		beforeFit: noop,
		fit: function() {
			var me = this;
			var opts = me.options;
			var labelOpts = opts.labels;
			var display = opts.display;

			var ctx = me.ctx;

			var globalDefault = Chart.defaults.global,
				itemOrDefault = helpers.getValueOrDefault,
				fontSize = itemOrDefault(labelOpts.fontSize, globalDefault.defaultFontSize),
				fontStyle = itemOrDefault(labelOpts.fontStyle, globalDefault.defaultFontStyle),
				fontFamily = itemOrDefault(labelOpts.fontFamily, globalDefault.defaultFontFamily),
				labelFont = helpers.fontString(fontSize, fontStyle, fontFamily);

			// Reset hit boxes
			var hitboxes = me.legendHitBoxes = [];

			var minSize = me.minSize;
			var isHorizontal = me.isHorizontal();

			if (isHorizontal) {
				minSize.width = me.maxWidth; // fill all the width
				minSize.height = display ? 10 : 0;
			} else {
				minSize.width = display ? 10 : 0;
				minSize.height = me.maxHeight; // fill all the height
			}

			// Increase sizes here
			if (display) {
				ctx.font = labelFont;

				if (isHorizontal) {
					// Labels

					// Width of each line of legend boxes. Labels wrap onto multiple lines when there are too many to fit on one
					var lineWidths = me.lineWidths = [0];
					var totalHeight = me.legendItems.length ? fontSize + (labelOpts.padding) : 0;

					ctx.textAlign = 'left';
					ctx.textBaseline = 'top';

					helpers.each(me.legendItems, function(legendItem, i) {
						var boxWidth = labelOpts.usePointStyle ?
							fontSize * Math.sqrt(2) :
							labelOpts.boxWidth;

						var width = boxWidth + (fontSize / 2) + ctx.measureText(legendItem.text).width;
						if (lineWidths[lineWidths.length - 1] + width + labelOpts.padding >= me.width) {
							totalHeight += fontSize + (labelOpts.padding);
							lineWidths[lineWidths.length] = me.left;
						}

						// Store the hitbox width and height here. Final position will be updated in `draw`
						hitboxes[i] = {
							left: 0,
							top: 0,
							width: width,
							height: fontSize
						};

						lineWidths[lineWidths.length - 1] += width + labelOpts.padding;
					});

					minSize.height += totalHeight;

				} else {
					var vPadding = labelOpts.padding;
					var columnWidths = me.columnWidths = [];
					var totalWidth = labelOpts.padding;
					var currentColWidth = 0;
					var currentColHeight = 0;
					var itemHeight = fontSize + vPadding;

					helpers.each(me.legendItems, function(legendItem, i) {
						// If usePointStyle is set, multiple boxWidth by 2 since it represents
						// the radius and not truly the width
						var boxWidth = labelOpts.usePointStyle ? 2 * labelOpts.boxWidth : labelOpts.boxWidth;

						var itemWidth = boxWidth + (fontSize / 2) + ctx.measureText(legendItem.text).width;

						// If too tall, go to new column
						if (currentColHeight + itemHeight > minSize.height) {
							totalWidth += currentColWidth + labelOpts.padding;
							columnWidths.push(currentColWidth); // previous column width

							currentColWidth = 0;
							currentColHeight = 0;
						}

						// Get max width
						currentColWidth = Math.max(currentColWidth, itemWidth);
						currentColHeight += itemHeight;

						// Store the hitbox width and height here. Final position will be updated in `draw`
						hitboxes[i] = {
							left: 0,
							top: 0,
							width: itemWidth,
							height: fontSize
						};
					});

					totalWidth += currentColWidth;
					columnWidths.push(currentColWidth);
					minSize.width += totalWidth;
				}
			}

			me.width = minSize.width;
			me.height = minSize.height;
		},
		afterFit: noop,

		// Shared Methods
		isHorizontal: function() {
			return this.options.position === 'top' || this.options.position === 'bottom';
		},

		// Actualy draw the legend on the canvas
		draw: function() {
			var me = this;
			var opts = me.options;
			var labelOpts = opts.labels;
			var globalDefault = Chart.defaults.global,
				lineDefault = globalDefault.elements.line,
				legendWidth = me.width,
				lineWidths = me.lineWidths;

			if (opts.display) {
				var ctx = me.ctx,
					cursor,
					itemOrDefault = helpers.getValueOrDefault,
					fontColor = itemOrDefault(labelOpts.fontColor, globalDefault.defaultFontColor),
					fontSize = itemOrDefault(labelOpts.fontSize, globalDefault.defaultFontSize),
					fontStyle = itemOrDefault(labelOpts.fontStyle, globalDefault.defaultFontStyle),
					fontFamily = itemOrDefault(labelOpts.fontFamily, globalDefault.defaultFontFamily),
					labelFont = helpers.fontString(fontSize, fontStyle, fontFamily);

				// Canvas setup
				ctx.textAlign = 'left';
				ctx.textBaseline = 'top';
				ctx.lineWidth = 0.5;
				ctx.strokeStyle = fontColor; // for strikethrough effect
				ctx.fillStyle = fontColor; // render in correct colour
				ctx.font = labelFont;

				var boxWidth = labelOpts.boxWidth,
					hitboxes = me.legendHitBoxes;

				// current position
				var drawLegendBox = function(x, y, legendItem) {
					if (isNaN(boxWidth) || boxWidth <= 0) {
						return;
					}

					// Set the ctx for the box
					ctx.save();

					ctx.fillStyle = itemOrDefault(legendItem.fillStyle, globalDefault.defaultColor);
					ctx.lineCap = itemOrDefault(legendItem.lineCap, lineDefault.borderCapStyle);
					ctx.lineDashOffset = itemOrDefault(legendItem.lineDashOffset, lineDefault.borderDashOffset);
					ctx.lineJoin = itemOrDefault(legendItem.lineJoin, lineDefault.borderJoinStyle);
					ctx.lineWidth = itemOrDefault(legendItem.lineWidth, lineDefault.borderWidth);
					ctx.strokeStyle = itemOrDefault(legendItem.strokeStyle, globalDefault.defaultColor);
					var isLineWidthZero = (itemOrDefault(legendItem.lineWidth, lineDefault.borderWidth) === 0);

					if (ctx.setLineDash) {
						// IE 9 and 10 do not support line dash
						ctx.setLineDash(itemOrDefault(legendItem.lineDash, lineDefault.borderDash));
					}

					if (opts.labels && opts.labels.usePointStyle) {
						// Recalulate x and y for drawPoint() because its expecting
						// x and y to be center of figure (instead of top left)
						var radius = fontSize * Math.SQRT2 / 2;
						var offSet = radius / Math.SQRT2;
						var centerX = x + offSet;
						var centerY = y + offSet;

						// Draw pointStyle as legend symbol
						Chart.canvasHelpers.drawPoint(ctx, legendItem.pointStyle, radius, centerX, centerY);
					} else {
						// Draw box as legend symbol
						if (!isLineWidthZero) {
							ctx.strokeRect(x, y, boxWidth, fontSize);
						}
						ctx.fillRect(x, y, boxWidth, fontSize);
					}

					ctx.restore();
				};
				var fillText = function(x, y, legendItem, textWidth) {
					ctx.fillText(legendItem.text, boxWidth + (fontSize / 2) + x, y);

					if (legendItem.hidden) {
						// Strikethrough the text if hidden
						ctx.beginPath();
						ctx.lineWidth = 2;
						ctx.moveTo(boxWidth + (fontSize / 2) + x, y + (fontSize / 2));
						ctx.lineTo(boxWidth + (fontSize / 2) + x + textWidth, y + (fontSize / 2));
						ctx.stroke();
					}
				};

				// Horizontal
				var isHorizontal = me.isHorizontal();
				if (isHorizontal) {
					cursor = {
						x: me.left + ((legendWidth - lineWidths[0]) / 2),
						y: me.top + labelOpts.padding,
						line: 0
					};
				} else {
					cursor = {
						x: me.left + labelOpts.padding,
						y: me.top + labelOpts.padding,
						line: 0
					};
				}

				var itemHeight = fontSize + labelOpts.padding;
				helpers.each(me.legendItems, function(legendItem, i) {
					var textWidth = ctx.measureText(legendItem.text).width,
						width = labelOpts.usePointStyle ?
							fontSize + (fontSize / 2) + textWidth :
							boxWidth + (fontSize / 2) + textWidth,
						x = cursor.x,
						y = cursor.y;

					if (isHorizontal) {
						if (x + width >= legendWidth) {
							y = cursor.y += itemHeight;
							cursor.line++;
							x = cursor.x = me.left + ((legendWidth - lineWidths[cursor.line]) / 2);
						}
					} else if (y + itemHeight > me.bottom) {
						x = cursor.x = x + me.columnWidths[cursor.line] + labelOpts.padding;
						y = cursor.y = me.top;
						cursor.line++;
					}

					drawLegendBox(x, y, legendItem);

					hitboxes[i].left = x;
					hitboxes[i].top = y;

					// Fill the actual label
					fillText(x, y, legendItem, textWidth);

					if (isHorizontal) {
						cursor.x += width + (labelOpts.padding);
					} else {
						cursor.y += itemHeight;
					}

				});
			}
		},

		// Handle an event
		handleEvent: function(e) {
			var me = this;
			var opts = me.options;
			var type = e.type === 'mouseup' ? 'click' : e.type;

			if (type === 'mousemove') {
				if (!opts.onHover) {
					return;
				}
			} else if (type === 'click') {
				if (!opts.onClick) {
					return;
				}
			} else {
				return;
			}

			var position = helpers.getRelativePosition(e, me.chart.chart),
				x = position.x,
				y = position.y;

			if (x >= me.left && x <= me.right && y >= me.top && y <= me.bottom) {
				// See if we are touching one of the dataset boxes
				var lh = me.legendHitBoxes;
				for (var i = 0; i < lh.length; ++i) {
					var hitBox = lh[i];

					if (x >= hitBox.left && x <= hitBox.left + hitBox.width && y >= hitBox.top && y <= hitBox.top + hitBox.height) {
						// Touching an element
						if (type === 'click') {
							opts.onClick.call(me, e, me.legendItems[i]);
							break;
						} else if (type === 'mousemove') {
							opts.onHover.call(me, e, me.legendItems[i]);
							break;
						}
					}
				}
			}
		}
	});

	// Register the legend plugin
	Chart.plugins.register({
		beforeInit: function(chartInstance) {
			var opts = chartInstance.options;
			var legendOpts = opts.legend;

			if (legendOpts) {
				chartInstance.legend = new Chart.Legend({
					ctx: chartInstance.chart.ctx,
					options: legendOpts,
					chart: chartInstance
				});

				Chart.layoutService.addBox(chartInstance, chartInstance.legend);
			}
		}
	});
};

},{}],30:[function(require,module,exports){
'use strict';

module.exports = function(Chart) {

	var noop = Chart.helpers.noop;

	/**
	 * The plugin service singleton
	 * @namespace Chart.plugins
	 * @since 2.1.0
	 */
	Chart.plugins = {
		_plugins: [],

		/**
		 * Registers the given plugin(s) if not already registered.
		 * @param {Array|Object} plugins plugin instance(s).
		 */
		register: function(plugins) {
			var p = this._plugins;
			([]).concat(plugins).forEach(function(plugin) {
				if (p.indexOf(plugin) === -1) {
					p.push(plugin);
				}
			});
		},

		/**
		 * Unregisters the given plugin(s) only if registered.
		 * @param {Array|Object} plugins plugin instance(s).
		 */
		unregister: function(plugins) {
			var p = this._plugins;
			([]).concat(plugins).forEach(function(plugin) {
				var idx = p.indexOf(plugin);
				if (idx !== -1) {
					p.splice(idx, 1);
				}
			});
		},

		/**
		 * Remove all registered p^lugins.
		 * @since 2.1.5
		 */
		clear: function() {
			this._plugins = [];
		},

		/**
		 * Returns the number of registered plugins?
		 * @returns {Number}
		 * @since 2.1.5
		 */
		count: function() {
			return this._plugins.length;
		},

		/**
		 * Returns all registered plugin intances.
		 * @returns {Array} array of plugin objects.
		 * @since 2.1.5
		 */
		getAll: function() {
			return this._plugins;
		},

		/**
		 * Calls registered plugins on the specified extension, with the given args. This
		 * method immediately returns as soon as a plugin explicitly returns false. The
		 * returned value can be used, for instance, to interrupt the current action.
		 * @param {String} extension the name of the plugin method to call (e.g. 'beforeUpdate').
		 * @param {Array} [args] extra arguments to apply to the extension call.
		 * @returns {Boolean} false if any of the plugins return false, else returns true.
		 */
		notify: function(extension, args) {
			var plugins = this._plugins;
			var ilen = plugins.length;
			var i, plugin;

			for (i=0; i<ilen; ++i) {
				plugin = plugins[i];
				if (typeof plugin[extension] === 'function') {
					if (plugin[extension].apply(plugin, args || []) === false) {
						return false;
					}
				}
			}

			return true;
		}
	};

	/**
	 * Plugin extension methods.
	 * @interface Chart.PluginBase
	 * @since 2.1.0
	 */
	Chart.PluginBase = Chart.Element.extend({
		// Called at start of chart init
		beforeInit: noop,

		// Called at end of chart init
		afterInit: noop,

		// Called at start of update
		beforeUpdate: noop,

		// Called at end of update
		afterUpdate: noop,

		// Called at start of draw
		beforeDraw: noop,

		// Called at end of draw
		afterDraw: noop,

		// Called during destroy
		destroy: noop
	});

	/**
	 * Provided for backward compatibility, use Chart.plugins instead
	 * @namespace Chart.pluginService
	 * @deprecated since version 2.1.5
	 * @todo remove me at version 3
	 */
	Chart.pluginService = Chart.plugins;
};

},{}],31:[function(require,module,exports){
'use strict';

module.exports = function(Chart) {

	var helpers = Chart.helpers;

	Chart.defaults.scale = {
		display: true,
		position: 'left',

		// grid line settings
		gridLines: {
			display: true,
			color: 'rgba(0, 0, 0, 0.1)',
			lineWidth: 1,
			drawBorder: true,
			drawOnChartArea: true,
			drawTicks: true,
			tickMarkLength: 10,
			zeroLineWidth: 1,
			zeroLineColor: 'rgba(0,0,0,0.25)',
			offsetGridLines: false,
			borderDash: [],
			borderDashOffset: 0.0
		},

		// scale label
		scaleLabel: {
			// actual label
			labelString: '',

			// display property
			display: false
		},

		// label settings
		ticks: {
			beginAtZero: false,
			minRotation: 0,
			maxRotation: 50,
			mirror: false,
			padding: 10,
			reverse: false,
			display: true,
			autoSkip: true,
			autoSkipPadding: 0,
			labelOffset: 0,
			// We pass through arrays to be rendered as multiline labels, we convert Others to strings here.
			callback: function(value) {
				return helpers.isArray(value) ? value : '' + value;
			}
		}
	};

	Chart.Scale = Chart.Element.extend({

		// These methods are ordered by lifecyle. Utilities then follow.
		// Any function defined here is inherited by all scale types.
		// Any function can be extended by the scale type

		beforeUpdate: function() {
			helpers.callCallback(this.options.beforeUpdate, [this]);
		},
		update: function(maxWidth, maxHeight, margins) {
			var me = this;

			// Update Lifecycle - Probably don't want to ever extend or overwrite this function ;)
			me.beforeUpdate();

			// Absorb the master measurements
			me.maxWidth = maxWidth;
			me.maxHeight = maxHeight;
			me.margins = helpers.extend({
				left: 0,
				right: 0,
				top: 0,
				bottom: 0
			}, margins);

			// Dimensions
			me.beforeSetDimensions();
			me.setDimensions();
			me.afterSetDimensions();

			// Data min/max
			me.beforeDataLimits();
			me.determineDataLimits();
			me.afterDataLimits();

			// Ticks
			me.beforeBuildTicks();
			me.buildTicks();
			me.afterBuildTicks();

			me.beforeTickToLabelConversion();
			me.convertTicksToLabels();
			me.afterTickToLabelConversion();

			// Tick Rotation
			me.beforeCalculateTickRotation();
			me.calculateTickRotation();
			me.afterCalculateTickRotation();
			// Fit
			me.beforeFit();
			me.fit();
			me.afterFit();
			//
			me.afterUpdate();

			return me.minSize;

		},
		afterUpdate: function() {
			helpers.callCallback(this.options.afterUpdate, [this]);
		},

		//

		beforeSetDimensions: function() {
			helpers.callCallback(this.options.beforeSetDimensions, [this]);
		},
		setDimensions: function() {
			var me = this;
			// Set the unconstrained dimension before label rotation
			if (me.isHorizontal()) {
				// Reset position before calculating rotation
				me.width = me.maxWidth;
				me.left = 0;
				me.right = me.width;
			} else {
				me.height = me.maxHeight;

				// Reset position before calculating rotation
				me.top = 0;
				me.bottom = me.height;
			}

			// Reset padding
			me.paddingLeft = 0;
			me.paddingTop = 0;
			me.paddingRight = 0;
			me.paddingBottom = 0;
		},
		afterSetDimensions: function() {
			helpers.callCallback(this.options.afterSetDimensions, [this]);
		},

		// Data limits
		beforeDataLimits: function() {
			helpers.callCallback(this.options.beforeDataLimits, [this]);
		},
		determineDataLimits: helpers.noop,
		afterDataLimits: function() {
			helpers.callCallback(this.options.afterDataLimits, [this]);
		},

		//
		beforeBuildTicks: function() {
			helpers.callCallback(this.options.beforeBuildTicks, [this]);
		},
		buildTicks: helpers.noop,
		afterBuildTicks: function() {
			helpers.callCallback(this.options.afterBuildTicks, [this]);
		},

		beforeTickToLabelConversion: function() {
			helpers.callCallback(this.options.beforeTickToLabelConversion, [this]);
		},
		convertTicksToLabels: function() {
			var me = this;
			// Convert ticks to strings
			me.ticks = me.ticks.map(function(numericalTick, index, ticks) {
				if (me.options.ticks.userCallback) {
					return me.options.ticks.userCallback(numericalTick, index, ticks);
				}
				return me.options.ticks.callback(numericalTick, index, ticks);
			},
			me);
		},
		afterTickToLabelConversion: function() {
			helpers.callCallback(this.options.afterTickToLabelConversion, [this]);
		},

		//

		beforeCalculateTickRotation: function() {
			helpers.callCallback(this.options.beforeCalculateTickRotation, [this]);
		},
		calculateTickRotation: function() {
			var me = this;
			var context = me.ctx;
			var globalDefaults = Chart.defaults.global;
			var optionTicks = me.options.ticks;

			// Get the width of each grid by calculating the difference
			// between x offsets between 0 and 1.
			var tickFontSize = helpers.getValueOrDefault(optionTicks.fontSize, globalDefaults.defaultFontSize);
			var tickFontStyle = helpers.getValueOrDefault(optionTicks.fontStyle, globalDefaults.defaultFontStyle);
			var tickFontFamily = helpers.getValueOrDefault(optionTicks.fontFamily, globalDefaults.defaultFontFamily);
			var tickLabelFont = helpers.fontString(tickFontSize, tickFontStyle, tickFontFamily);
			context.font = tickLabelFont;

			var firstWidth = context.measureText(me.ticks[0]).width;
			var lastWidth = context.measureText(me.ticks[me.ticks.length - 1]).width;
			var firstRotated;

			me.labelRotation = optionTicks.minRotation || 0;
			me.paddingRight = 0;
			me.paddingLeft = 0;

			if (me.options.display) {
				if (me.isHorizontal()) {
					me.paddingRight = lastWidth / 2 + 3;
					me.paddingLeft = firstWidth / 2 + 3;

					if (!me.longestTextCache) {
						me.longestTextCache = {};
					}
					var originalLabelWidth = helpers.longestText(context, tickLabelFont, me.ticks, me.longestTextCache);
					var labelWidth = originalLabelWidth;
					var cosRotation;
					var sinRotation;

					// Allow 3 pixels x2 padding either side for label readability
					// only the index matters for a dataset scale, but we want a consistent interface between scales
					var tickWidth = me.getPixelForTick(1) - me.getPixelForTick(0) - 6;

					// Max label rotation can be set or default to 90 - also act as a loop counter
					while (labelWidth > tickWidth && me.labelRotation < optionTicks.maxRotation) {
						cosRotation = Math.cos(helpers.toRadians(me.labelRotation));
						sinRotation = Math.sin(helpers.toRadians(me.labelRotation));

						firstRotated = cosRotation * firstWidth;

						// We're right aligning the text now.
						if (firstRotated + tickFontSize / 2 > me.yLabelWidth) {
							me.paddingLeft = firstRotated + tickFontSize / 2;
						}

						me.paddingRight = tickFontSize / 2;

						if (sinRotation * originalLabelWidth > me.maxHeight) {
							// go back one step
							me.labelRotation--;
							break;
						}

						me.labelRotation++;
						labelWidth = cosRotation * originalLabelWidth;
					}
				}
			}

			if (me.margins) {
				me.paddingLeft = Math.max(me.paddingLeft - me.margins.left, 0);
				me.paddingRight = Math.max(me.paddingRight - me.margins.right, 0);
			}
		},
		afterCalculateTickRotation: function() {
			helpers.callCallback(this.options.afterCalculateTickRotation, [this]);
		},

		//

		beforeFit: function() {
			helpers.callCallback(this.options.beforeFit, [this]);
		},
		fit: function() {
			var me = this;
			// Reset
			var minSize = me.minSize = {
				width: 0,
				height: 0
			};

			var opts = me.options;
			var globalDefaults = Chart.defaults.global;
			var tickOpts = opts.ticks;
			var scaleLabelOpts = opts.scaleLabel;
			var gridLineOpts = opts.gridLines;
			var display = opts.display;
			var isHorizontal = me.isHorizontal();

			var tickFontSize = helpers.getValueOrDefault(tickOpts.fontSize, globalDefaults.defaultFontSize);
			var tickFontStyle = helpers.getValueOrDefault(tickOpts.fontStyle, globalDefaults.defaultFontStyle);
			var tickFontFamily = helpers.getValueOrDefault(tickOpts.fontFamily, globalDefaults.defaultFontFamily);
			var tickLabelFont = helpers.fontString(tickFontSize, tickFontStyle, tickFontFamily);

			var scaleLabelFontSize = helpers.getValueOrDefault(scaleLabelOpts.fontSize, globalDefaults.defaultFontSize);

			var tickMarkLength = opts.gridLines.tickMarkLength;

			// Width
			if (isHorizontal) {
				// subtract the margins to line up with the chartArea if we are a full width scale
				minSize.width = me.isFullWidth() ? me.maxWidth - me.margins.left - me.margins.right : me.maxWidth;
			} else {
				minSize.width = display && gridLineOpts.drawTicks ? tickMarkLength : 0;
			}

			// height
			if (isHorizontal) {
				minSize.height = display && gridLineOpts.drawTicks ? tickMarkLength : 0;
			} else {
				minSize.height = me.maxHeight; // fill all the height
			}

			// Are we showing a title for the scale?
			if (scaleLabelOpts.display && display) {
				if (isHorizontal) {
					minSize.height += (scaleLabelFontSize * 1.5);
				} else {
					minSize.width += (scaleLabelFontSize * 1.5);
				}
			}

			if (tickOpts.display && display) {
				// Don't bother fitting the ticks if we are not showing them
				if (!me.longestTextCache) {
					me.longestTextCache = {};
				}

				var largestTextWidth = helpers.longestText(me.ctx, tickLabelFont, me.ticks, me.longestTextCache);
				var tallestLabelHeightInLines = helpers.numberOfLabelLines(me.ticks);
				var lineSpace = tickFontSize * 0.5;

				if (isHorizontal) {
					// A horizontal axis is more constrained by the height.
					me.longestLabelWidth = largestTextWidth;

					// TODO - improve this calculation
					var labelHeight = (Math.sin(helpers.toRadians(me.labelRotation)) * me.longestLabelWidth) + (tickFontSize * tallestLabelHeightInLines) + (lineSpace * tallestLabelHeightInLines);

					minSize.height = Math.min(me.maxHeight, minSize.height + labelHeight);
					me.ctx.font = tickLabelFont;

					var firstLabelWidth = me.ctx.measureText(me.ticks[0]).width;
					var lastLabelWidth = me.ctx.measureText(me.ticks[me.ticks.length - 1]).width;

					// Ensure that our ticks are always inside the canvas. When rotated, ticks are right aligned which means that the right padding is dominated
					// by the font height
					var cosRotation = Math.cos(helpers.toRadians(me.labelRotation));
					var sinRotation = Math.sin(helpers.toRadians(me.labelRotation));
					me.paddingLeft = me.labelRotation !== 0 ? (cosRotation * firstLabelWidth) + 3 : firstLabelWidth / 2 + 3; // add 3 px to move away from canvas edges
					me.paddingRight = me.labelRotation !== 0 ? (sinRotation * (tickFontSize / 2)) + 3 : lastLabelWidth / 2 + 3; // when rotated
				} else {
					// A vertical axis is more constrained by the width. Labels are the dominant factor here, so get that length first
					var maxLabelWidth = me.maxWidth - minSize.width;

					// Account for padding
					var mirror = tickOpts.mirror;
					if (!mirror) {
						largestTextWidth += me.options.ticks.padding;
					} else {
						// If mirrored text is on the inside so don't expand
						largestTextWidth = 0;
					}

					if (largestTextWidth < maxLabelWidth) {
						// We don't need all the room
						minSize.width += largestTextWidth;
					} else {
						// Expand to max size
						minSize.width = me.maxWidth;
					}

					me.paddingTop = tickFontSize / 2;
					me.paddingBottom = tickFontSize / 2;
				}
			}

			if (me.margins) {
				me.paddingLeft = Math.max(me.paddingLeft - me.margins.left, 0);
				me.paddingTop = Math.max(me.paddingTop - me.margins.top, 0);
				me.paddingRight = Math.max(me.paddingRight - me.margins.right, 0);
				me.paddingBottom = Math.max(me.paddingBottom - me.margins.bottom, 0);
			}

			me.width = minSize.width;
			me.height = minSize.height;

		},
		afterFit: function() {
			helpers.callCallback(this.options.afterFit, [this]);
		},

		// Shared Methods
		isHorizontal: function() {
			return this.options.position === 'top' || this.options.position === 'bottom';
		},
		isFullWidth: function() {
			return (this.options.fullWidth);
		},

		// Get the correct value. NaN bad inputs, If the value type is object get the x or y based on whether we are horizontal or not
		getRightValue: function(rawValue) {
			// Null and undefined values first
			if (rawValue === null || typeof(rawValue) === 'undefined') {
				return NaN;
			}
			// isNaN(object) returns true, so make sure NaN is checking for a number
			if (typeof(rawValue) === 'number' && isNaN(rawValue)) {
				return NaN;
			}
			// If it is in fact an object, dive in one more level
			if (typeof(rawValue) === 'object') {
				if ((rawValue instanceof Date) || (rawValue.isValid)) {
					return rawValue;
				}
				return this.getRightValue(this.isHorizontal() ? rawValue.x : rawValue.y);
			}

			// Value is good, return it
			return rawValue;
		},

		// Used to get the value to display in the tooltip for the data at the given index
		// function getLabelForIndex(index, datasetIndex)
		getLabelForIndex: helpers.noop,

		// Used to get data value locations.  Value can either be an index or a numerical value
		getPixelForValue: helpers.noop,

		// Used to get the data value from a given pixel. This is the inverse of getPixelForValue
		getValueForPixel: helpers.noop,

		// Used for tick location, should
		getPixelForTick: function(index, includeOffset) {
			var me = this;
			if (me.isHorizontal()) {
				var innerWidth = me.width - (me.paddingLeft + me.paddingRight);
				var tickWidth = innerWidth / Math.max((me.ticks.length - ((me.options.gridLines.offsetGridLines) ? 0 : 1)), 1);
				var pixel = (tickWidth * index) + me.paddingLeft;

				if (includeOffset) {
					pixel += tickWidth / 2;
				}

				var finalVal = me.left + Math.round(pixel);
				finalVal += me.isFullWidth() ? me.margins.left : 0;
				return finalVal;
			}
			var innerHeight = me.height - (me.paddingTop + me.paddingBottom);
			return me.top + (index * (innerHeight / (me.ticks.length - 1)));
		},

		// Utility for getting the pixel location of a percentage of scale
		getPixelForDecimal: function(decimal /* , includeOffset*/) {
			var me = this;
			if (me.isHorizontal()) {
				var innerWidth = me.width - (me.paddingLeft + me.paddingRight);
				var valueOffset = (innerWidth * decimal) + me.paddingLeft;

				var finalVal = me.left + Math.round(valueOffset);
				finalVal += me.isFullWidth() ? me.margins.left : 0;
				return finalVal;
			}
			return me.top + (decimal * me.height);
		},

		getBasePixel: function() {
			var me = this;
			var min = me.min;
			var max = me.max;

			return me.getPixelForValue(
				me.beginAtZero? 0:
				min < 0 && max < 0? max :
				min > 0 && max > 0? min :
				0);
		},

		// Actualy draw the scale on the canvas
		// @param {rectangle} chartArea : the area of the chart to draw full grid lines on
		draw: function(chartArea) {
			var me = this;
			var options = me.options;
			if (!options.display) {
				return;
			}

			var context = me.ctx;
			var globalDefaults = Chart.defaults.global;
			var optionTicks = options.ticks;
			var gridLines = options.gridLines;
			var scaleLabel = options.scaleLabel;

			var isRotated = me.labelRotation !== 0;
			var skipRatio;
			var useAutoskipper = optionTicks.autoSkip;
			var isHorizontal = me.isHorizontal();

			// figure out the maximum number of gridlines to show
			var maxTicks;
			if (optionTicks.maxTicksLimit) {
				maxTicks = optionTicks.maxTicksLimit;
			}

			var tickFontColor = helpers.getValueOrDefault(optionTicks.fontColor, globalDefaults.defaultFontColor);
			var tickFontSize = helpers.getValueOrDefault(optionTicks.fontSize, globalDefaults.defaultFontSize);
			var tickFontStyle = helpers.getValueOrDefault(optionTicks.fontStyle, globalDefaults.defaultFontStyle);
			var tickFontFamily = helpers.getValueOrDefault(optionTicks.fontFamily, globalDefaults.defaultFontFamily);
			var tickLabelFont = helpers.fontString(tickFontSize, tickFontStyle, tickFontFamily);
			var tl = gridLines.tickMarkLength;
			var borderDash = helpers.getValueOrDefault(gridLines.borderDash, globalDefaults.borderDash);
			var borderDashOffset = helpers.getValueOrDefault(gridLines.borderDashOffset, globalDefaults.borderDashOffset);

			var scaleLabelFontColor = helpers.getValueOrDefault(scaleLabel.fontColor, globalDefaults.defaultFontColor);
			var scaleLabelFontSize = helpers.getValueOrDefault(scaleLabel.fontSize, globalDefaults.defaultFontSize);
			var scaleLabelFontStyle = helpers.getValueOrDefault(scaleLabel.fontStyle, globalDefaults.defaultFontStyle);
			var scaleLabelFontFamily = helpers.getValueOrDefault(scaleLabel.fontFamily, globalDefaults.defaultFontFamily);
			var scaleLabelFont = helpers.fontString(scaleLabelFontSize, scaleLabelFontStyle, scaleLabelFontFamily);

			var labelRotationRadians = helpers.toRadians(me.labelRotation);
			var cosRotation = Math.cos(labelRotationRadians);
			var longestRotatedLabel = me.longestLabelWidth * cosRotation;

			// Make sure we draw text in the correct color and font
			context.fillStyle = tickFontColor;

			var itemsToDraw = [];

			if (isHorizontal) {
				skipRatio = false;

				// Only calculate the skip ratio with the half width of longestRotateLabel if we got an actual rotation
				// See #2584
				if (isRotated) {
					longestRotatedLabel /= 2;
				}

				if ((longestRotatedLabel + optionTicks.autoSkipPadding) * me.ticks.length > (me.width - (me.paddingLeft + me.paddingRight))) {
					skipRatio = 1 + Math.floor(((longestRotatedLabel + optionTicks.autoSkipPadding) * me.ticks.length) / (me.width - (me.paddingLeft + me.paddingRight)));
				}

				// if they defined a max number of optionTicks,
				// increase skipRatio until that number is met
				if (maxTicks && me.ticks.length > maxTicks) {
					while (!skipRatio || me.ticks.length / (skipRatio || 1) > maxTicks) {
						if (!skipRatio) {
							skipRatio = 1;
						}
						skipRatio += 1;
					}
				}

				if (!useAutoskipper) {
					skipRatio = false;
				}
			}


			var xTickStart = options.position === 'right' ? me.left : me.right - tl;
			var xTickEnd = options.position === 'right' ? me.left + tl : me.right;
			var yTickStart = options.position === 'bottom' ? me.top : me.bottom - tl;
			var yTickEnd = options.position === 'bottom' ? me.top + tl : me.bottom;

			helpers.each(me.ticks, function(label, index) {
				// If the callback returned a null or undefined value, do not draw this line
				if (label === undefined || label === null) {
					return;
				}

				var isLastTick = me.ticks.length === index + 1;

				// Since we always show the last tick,we need may need to hide the last shown one before
				var shouldSkip = (skipRatio > 1 && index % skipRatio > 0) || (index % skipRatio === 0 && index + skipRatio >= me.ticks.length);
				if (shouldSkip && !isLastTick || (label === undefined || label === null)) {
					return;
				}

				var lineWidth, lineColor;
				if (index === (typeof me.zeroLineIndex !== 'undefined' ? me.zeroLineIndex : 0)) {
					// Draw the first index specially
					lineWidth = gridLines.zeroLineWidth;
					lineColor = gridLines.zeroLineColor;
				} else {
					lineWidth = helpers.getValueAtIndexOrDefault(gridLines.lineWidth, index);
					lineColor = helpers.getValueAtIndexOrDefault(gridLines.color, index);
				}

				// Common properties
				var tx1, ty1, tx2, ty2, x1, y1, x2, y2, labelX, labelY;
				var textAlign = 'middle';
				var textBaseline = 'middle';

				if (isHorizontal) {
					if (!isRotated) {
						textBaseline = options.position === 'top' ? 'bottom' : 'top';
					}

					textAlign = isRotated ? 'right' : 'center';

					var xLineValue = me.getPixelForTick(index) + helpers.aliasPixel(lineWidth); // xvalues for grid lines
					labelX = me.getPixelForTick(index, gridLines.offsetGridLines) + optionTicks.labelOffset; // x values for optionTicks (need to consider offsetLabel option)
					labelY = (isRotated) ? me.top + 12 : options.position === 'top' ? me.bottom - tl : me.top + tl;

					tx1 = tx2 = x1 = x2 = xLineValue;
					ty1 = yTickStart;
					ty2 = yTickEnd;
					y1 = chartArea.top;
					y2 = chartArea.bottom;
				} else {
					if (options.position === 'left') {
						if (optionTicks.mirror) {
							labelX = me.right + optionTicks.padding;
							textAlign = 'left';
						} else {
							labelX = me.right - optionTicks.padding;
							textAlign = 'right';
						}
					// right side
					} else if (optionTicks.mirror) {
						labelX = me.left - optionTicks.padding;
						textAlign = 'right';
					} else {
						labelX = me.left + optionTicks.padding;
						textAlign = 'left';
					}

					var yLineValue = me.getPixelForTick(index); // xvalues for grid lines
					yLineValue += helpers.aliasPixel(lineWidth);
					labelY = me.getPixelForTick(index, gridLines.offsetGridLines);

					tx1 = xTickStart;
					tx2 = xTickEnd;
					x1 = chartArea.left;
					x2 = chartArea.right;
					ty1 = ty2 = y1 = y2 = yLineValue;
				}

				itemsToDraw.push({
					tx1: tx1,
					ty1: ty1,
					tx2: tx2,
					ty2: ty2,
					x1: x1,
					y1: y1,
					x2: x2,
					y2: y2,
					labelX: labelX,
					labelY: labelY,
					glWidth: lineWidth,
					glColor: lineColor,
					glBorderDash: borderDash,
					glBorderDashOffset: borderDashOffset,
					rotation: -1 * labelRotationRadians,
					label: label,
					textBaseline: textBaseline,
					textAlign: textAlign
				});
			});

			// Draw all of the tick labels, tick marks, and grid lines at the correct places
			helpers.each(itemsToDraw, function(itemToDraw) {
				if (gridLines.display) {
					context.save();
					context.lineWidth = itemToDraw.glWidth;
					context.strokeStyle = itemToDraw.glColor;
					if (context.setLineDash) {
						context.setLineDash(itemToDraw.glBorderDash);
						context.lineDashOffset = itemToDraw.glBorderDashOffset;
					}

					context.beginPath();

					if (gridLines.drawTicks) {
						context.moveTo(itemToDraw.tx1, itemToDraw.ty1);
						context.lineTo(itemToDraw.tx2, itemToDraw.ty2);
					}

					if (gridLines.drawOnChartArea) {
						context.moveTo(itemToDraw.x1, itemToDraw.y1);
						context.lineTo(itemToDraw.x2, itemToDraw.y2);
					}

					context.stroke();
					context.restore();
				}

				if (optionTicks.display) {
					context.save();
					context.translate(itemToDraw.labelX, itemToDraw.labelY);
					context.rotate(itemToDraw.rotation);
					context.font = tickLabelFont;
					context.textBaseline = itemToDraw.textBaseline;
					context.textAlign = itemToDraw.textAlign;

					var label = itemToDraw.label;
					if (helpers.isArray(label)) {
						for (var i = 0, y = -(label.length - 1)*tickFontSize*0.75; i < label.length; ++i) {
							// We just make sure the multiline element is a string here..
							context.fillText('' + label[i], 0, y);
							// apply same lineSpacing as calculated @ L#320
							y += (tickFontSize * 1.5);
						}
					} else {
						context.fillText(label, 0, 0);
					}
					context.restore();
				}
			});

			if (scaleLabel.display) {
				// Draw the scale label
				var scaleLabelX;
				var scaleLabelY;
				var rotation = 0;

				if (isHorizontal) {
					scaleLabelX = me.left + ((me.right - me.left) / 2); // midpoint of the width
					scaleLabelY = options.position === 'bottom' ? me.bottom - (scaleLabelFontSize / 2) : me.top + (scaleLabelFontSize / 2);
				} else {
					var isLeft = options.position === 'left';
					scaleLabelX = isLeft ? me.left + (scaleLabelFontSize / 2) : me.right - (scaleLabelFontSize / 2);
					scaleLabelY = me.top + ((me.bottom - me.top) / 2);
					rotation = isLeft ? -0.5 * Math.PI : 0.5 * Math.PI;
				}

				context.save();
				context.translate(scaleLabelX, scaleLabelY);
				context.rotate(rotation);
				context.textAlign = 'center';
				context.textBaseline = 'middle';
				context.fillStyle = scaleLabelFontColor; // render in correct colour
				context.font = scaleLabelFont;
				context.fillText(scaleLabel.labelString, 0, 0);
				context.restore();
			}

			if (gridLines.drawBorder) {
				// Draw the line at the edge of the axis
				context.lineWidth = helpers.getValueAtIndexOrDefault(gridLines.lineWidth, 0);
				context.strokeStyle = helpers.getValueAtIndexOrDefault(gridLines.color, 0);
				var x1 = me.left,
					x2 = me.right,
					y1 = me.top,
					y2 = me.bottom;

				var aliasPixel = helpers.aliasPixel(context.lineWidth);
				if (isHorizontal) {
					y1 = y2 = options.position === 'top' ? me.bottom : me.top;
					y1 += aliasPixel;
					y2 += aliasPixel;
				} else {
					x1 = x2 = options.position === 'left' ? me.right : me.left;
					x1 += aliasPixel;
					x2 += aliasPixel;
				}

				context.beginPath();
				context.moveTo(x1, y1);
				context.lineTo(x2, y2);
				context.stroke();
			}
		}
	});
};

},{}],32:[function(require,module,exports){
'use strict';

module.exports = function(Chart) {

	var helpers = Chart.helpers;

	Chart.scaleService = {
		// Scale registration object. Extensions can register new scale types (such as log or DB scales) and then
		// use the new chart options to grab the correct scale
		constructors: {},
		// Use a registration function so that we can move to an ES6 map when we no longer need to support
		// old browsers

		// Scale config defaults
		defaults: {},
		registerScaleType: function(type, scaleConstructor, defaults) {
			this.constructors[type] = scaleConstructor;
			this.defaults[type] = helpers.clone(defaults);
		},
		getScaleConstructor: function(type) {
			return this.constructors.hasOwnProperty(type) ? this.constructors[type] : undefined;
		},
		getScaleDefaults: function(type) {
			// Return the scale defaults merged with the global settings so that we always use the latest ones
			return this.defaults.hasOwnProperty(type) ? helpers.scaleMerge(Chart.defaults.scale, this.defaults[type]) : {};
		},
		updateScaleDefaults: function(type, additions) {
			var defaults = this.defaults;
			if (defaults.hasOwnProperty(type)) {
				defaults[type] = helpers.extend(defaults[type], additions);
			}
		},
		addScalesToLayout: function(chartInstance) {
			// Adds each scale to the chart.boxes array to be sized accordingly
			helpers.each(chartInstance.scales, function(scale) {
				Chart.layoutService.addBox(chartInstance, scale);
			});
		}
	};
};

},{}],33:[function(require,module,exports){
'use strict';

module.exports = function(Chart) {

	var helpers = Chart.helpers;

	Chart.defaults.global.title = {
		display: false,
		position: 'top',
		fullWidth: true, // marks that this box should take the full width of the canvas (pushing down other boxes)

		fontStyle: 'bold',
		padding: 10,

		// actual title
		text: ''
	};

	var noop = helpers.noop;
	Chart.Title = Chart.Element.extend({

		initialize: function(config) {
			var me = this;
			helpers.extend(me, config);
			me.options = helpers.configMerge(Chart.defaults.global.title, config.options);

			// Contains hit boxes for each dataset (in dataset order)
			me.legendHitBoxes = [];
		},

		// These methods are ordered by lifecyle. Utilities then follow.

		beforeUpdate: function() {
			var chartOpts = this.chart.options;
			if (chartOpts && chartOpts.title) {
				this.options = helpers.configMerge(Chart.defaults.global.title, chartOpts.title);
			}
		},
		update: function(maxWidth, maxHeight, margins) {
			var me = this;

			// Update Lifecycle - Probably don't want to ever extend or overwrite this function ;)
			me.beforeUpdate();

			// Absorb the master measurements
			me.maxWidth = maxWidth;
			me.maxHeight = maxHeight;
			me.margins = margins;

			// Dimensions
			me.beforeSetDimensions();
			me.setDimensions();
			me.afterSetDimensions();
			// Labels
			me.beforeBuildLabels();
			me.buildLabels();
			me.afterBuildLabels();

			// Fit
			me.beforeFit();
			me.fit();
			me.afterFit();
			//
			me.afterUpdate();

			return me.minSize;

		},
		afterUpdate: noop,

		//

		beforeSetDimensions: noop,
		setDimensions: function() {
			var me = this;
			// Set the unconstrained dimension before label rotation
			if (me.isHorizontal()) {
				// Reset position before calculating rotation
				me.width = me.maxWidth;
				me.left = 0;
				me.right = me.width;
			} else {
				me.height = me.maxHeight;

				// Reset position before calculating rotation
				me.top = 0;
				me.bottom = me.height;
			}

			// Reset padding
			me.paddingLeft = 0;
			me.paddingTop = 0;
			me.paddingRight = 0;
			me.paddingBottom = 0;

			// Reset minSize
			me.minSize = {
				width: 0,
				height: 0
			};
		},
		afterSetDimensions: noop,

		//

		beforeBuildLabels: noop,
		buildLabels: noop,
		afterBuildLabels: noop,

		//

		beforeFit: noop,
		fit: function() {
			var me = this,
				valueOrDefault = helpers.getValueOrDefault,
				opts = me.options,
				globalDefaults = Chart.defaults.global,
				display = opts.display,
				fontSize = valueOrDefault(opts.fontSize, globalDefaults.defaultFontSize),
				minSize = me.minSize;

			if (me.isHorizontal()) {
				minSize.width = me.maxWidth; // fill all the width
				minSize.height = display ? fontSize + (opts.padding * 2) : 0;
			} else {
				minSize.width = display ? fontSize + (opts.padding * 2) : 0;
				minSize.height = me.maxHeight; // fill all the height
			}

			me.width = minSize.width;
			me.height = minSize.height;

		},
		afterFit: noop,

		// Shared Methods
		isHorizontal: function() {
			var pos = this.options.position;
			return pos === 'top' || pos === 'bottom';
		},

		// Actualy draw the title block on the canvas
		draw: function() {
			var me = this,
				ctx = me.ctx,
				valueOrDefault = helpers.getValueOrDefault,
				opts = me.options,
				globalDefaults = Chart.defaults.global;

			if (opts.display) {
				var fontSize = valueOrDefault(opts.fontSize, globalDefaults.defaultFontSize),
					fontStyle = valueOrDefault(opts.fontStyle, globalDefaults.defaultFontStyle),
					fontFamily = valueOrDefault(opts.fontFamily, globalDefaults.defaultFontFamily),
					titleFont = helpers.fontString(fontSize, fontStyle, fontFamily),
					rotation = 0,
					titleX,
					titleY,
					top = me.top,
					left = me.left,
					bottom = me.bottom,
					right = me.right;

				ctx.fillStyle = valueOrDefault(opts.fontColor, globalDefaults.defaultFontColor); // render in correct colour
				ctx.font = titleFont;

				// Horizontal
				if (me.isHorizontal()) {
					titleX = left + ((right - left) / 2); // midpoint of the width
					titleY = top + ((bottom - top) / 2); // midpoint of the height
				} else {
					titleX = opts.position === 'left' ? left + (fontSize / 2) : right - (fontSize / 2);
					titleY = top + ((bottom - top) / 2);
					rotation = Math.PI * (opts.position === 'left' ? -0.5 : 0.5);
				}

				ctx.save();
				ctx.translate(titleX, titleY);
				ctx.rotate(rotation);
				ctx.textAlign = 'center';
				ctx.textBaseline = 'middle';
				ctx.fillText(opts.text, 0, 0);
				ctx.restore();
			}
		}
	});

	// Register the title plugin
	Chart.plugins.register({
		beforeInit: function(chartInstance) {
			var opts = chartInstance.options;
			var titleOpts = opts.title;

			if (titleOpts) {
				chartInstance.titleBlock = new Chart.Title({
					ctx: chartInstance.chart.ctx,
					options: titleOpts,
					chart: chartInstance
				});

				Chart.layoutService.addBox(chartInstance, chartInstance.titleBlock);
			}
		}
	});
};

},{}],34:[function(require,module,exports){
'use strict';

module.exports = function(Chart) {

	var helpers = Chart.helpers;

	Chart.defaults.global.tooltips = {
		enabled: true,
		custom: null,
		mode: 'single',
		backgroundColor: 'rgba(0,0,0,0.8)',
		titleFontStyle: 'bold',
		titleSpacing: 2,
		titleMarginBottom: 6,
		titleFontColor: '#fff',
		titleAlign: 'left',
		bodySpacing: 2,
		bodyFontColor: '#fff',
		bodyAlign: 'left',
		footerFontStyle: 'bold',
		footerSpacing: 2,
		footerMarginTop: 6,
		footerFontColor: '#fff',
		footerAlign: 'left',
		yPadding: 6,
		xPadding: 6,
		yAlign: 'center',
		xAlign: 'center',
		caretSize: 5,
		cornerRadius: 6,
		multiKeyBackground: '#fff',
		callbacks: {
			// Args are: (tooltipItems, data)
			beforeTitle: helpers.noop,
			title: function(tooltipItems, data) {
				// Pick first xLabel for now
				var title = '';
				var labels = data.labels;
				var labelCount = labels ? labels.length : 0;

				if (tooltipItems.length > 0) {
					var item = tooltipItems[0];

					if (item.xLabel) {
						title = item.xLabel;
					} else if (labelCount > 0 && item.index < labelCount) {
						title = labels[item.index];
					}
				}

				return title;
			},
			afterTitle: helpers.noop,

			// Args are: (tooltipItems, data)
			beforeBody: helpers.noop,

			// Args are: (tooltipItem, data)
			beforeLabel: helpers.noop,
			label: function(tooltipItem, data) {
				var datasetLabel = data.datasets[tooltipItem.datasetIndex].label || '';
				return datasetLabel + ': ' + tooltipItem.yLabel;
			},
			labelColor: function(tooltipItem, chartInstance) {
				var meta = chartInstance.getDatasetMeta(tooltipItem.datasetIndex);
				var activeElement = meta.data[tooltipItem.index];
				var view = activeElement._view;
				return {
					borderColor: view.borderColor,
					backgroundColor: view.backgroundColor
				};
			},
			afterLabel: helpers.noop,

			// Args are: (tooltipItems, data)
			afterBody: helpers.noop,

			// Args are: (tooltipItems, data)
			beforeFooter: helpers.noop,
			footer: helpers.noop,
			afterFooter: helpers.noop
		}
	};

	// Helper to push or concat based on if the 2nd parameter is an array or not
	function pushOrConcat(base, toPush) {
		if (toPush) {
			if (helpers.isArray(toPush)) {
				// base = base.concat(toPush);
				Array.prototype.push.apply(base, toPush);
			} else {
				base.push(toPush);
			}
		}

		return base;
	}

	function getAveragePosition(elements) {
		if (!elements.length) {
			return false;
		}

		var i, len;
		var xPositions = [];
		var yPositions = [];

		for (i = 0, len = elements.length; i < len; ++i) {
			var el = elements[i];
			if (el && el.hasValue()) {
				var pos = el.tooltipPosition();
				xPositions.push(pos.x);
				yPositions.push(pos.y);
			}
		}

		var x = 0,
			y = 0;
		for (i = 0; i < xPositions.length; ++i) {
			if (xPositions[i]) {
				x += xPositions[i];
				y += yPositions[i];
			}
		}

		return {
			x: Math.round(x / xPositions.length),
			y: Math.round(y / xPositions.length)
		};
	}

	// Private helper to create a tooltip iteam model
	// @param element : the chart element (point, arc, bar) to create the tooltip item for
	// @return : new tooltip item
	function createTooltipItem(element) {
		var xScale = element._xScale;
		var yScale = element._yScale || element._scale; // handle radar || polarArea charts
		var index = element._index,
			datasetIndex = element._datasetIndex;

		return {
			xLabel: xScale ? xScale.getLabelForIndex(index, datasetIndex) : '',
			yLabel: yScale ? yScale.getLabelForIndex(index, datasetIndex) : '',
			index: index,
			datasetIndex: datasetIndex
		};
	}

	Chart.Tooltip = Chart.Element.extend({
		initialize: function() {
			var me = this;
			var globalDefaults = Chart.defaults.global;
			var tooltipOpts = me._options;
			var getValueOrDefault = helpers.getValueOrDefault;

			helpers.extend(me, {
				_model: {
					// Positioning
					xPadding: tooltipOpts.xPadding,
					yPadding: tooltipOpts.yPadding,
					xAlign: tooltipOpts.xAlign,
					yAlign: tooltipOpts.yAlign,

					// Body
					bodyFontColor: tooltipOpts.bodyFontColor,
					_bodyFontFamily: getValueOrDefault(tooltipOpts.bodyFontFamily, globalDefaults.defaultFontFamily),
					_bodyFontStyle: getValueOrDefault(tooltipOpts.bodyFontStyle, globalDefaults.defaultFontStyle),
					_bodyAlign: tooltipOpts.bodyAlign,
					bodyFontSize: getValueOrDefault(tooltipOpts.bodyFontSize, globalDefaults.defaultFontSize),
					bodySpacing: tooltipOpts.bodySpacing,

					// Title
					titleFontColor: tooltipOpts.titleFontColor,
					_titleFontFamily: getValueOrDefault(tooltipOpts.titleFontFamily, globalDefaults.defaultFontFamily),
					_titleFontStyle: getValueOrDefault(tooltipOpts.titleFontStyle, globalDefaults.defaultFontStyle),
					titleFontSize: getValueOrDefault(tooltipOpts.titleFontSize, globalDefaults.defaultFontSize),
					_titleAlign: tooltipOpts.titleAlign,
					titleSpacing: tooltipOpts.titleSpacing,
					titleMarginBottom: tooltipOpts.titleMarginBottom,

					// Footer
					footerFontColor: tooltipOpts.footerFontColor,
					_footerFontFamily: getValueOrDefault(tooltipOpts.footerFontFamily, globalDefaults.defaultFontFamily),
					_footerFontStyle: getValueOrDefault(tooltipOpts.footerFontStyle, globalDefaults.defaultFontStyle),
					footerFontSize: getValueOrDefault(tooltipOpts.footerFontSize, globalDefaults.defaultFontSize),
					_footerAlign: tooltipOpts.footerAlign,
					footerSpacing: tooltipOpts.footerSpacing,
					footerMarginTop: tooltipOpts.footerMarginTop,

					// Appearance
					caretSize: tooltipOpts.caretSize,
					cornerRadius: tooltipOpts.cornerRadius,
					backgroundColor: tooltipOpts.backgroundColor,
					opacity: 0,
					legendColorBackground: tooltipOpts.multiKeyBackground
				}
			});
		},

		// Get the title
		// Args are: (tooltipItem, data)
		getTitle: function() {
			var me = this;
			var opts = me._options;
			var callbacks = opts.callbacks;

			var beforeTitle = callbacks.beforeTitle.apply(me, arguments),
				title = callbacks.title.apply(me, arguments),
				afterTitle = callbacks.afterTitle.apply(me, arguments);

			var lines = [];
			lines = pushOrConcat(lines, beforeTitle);
			lines = pushOrConcat(lines, title);
			lines = pushOrConcat(lines, afterTitle);

			return lines;
		},

		// Args are: (tooltipItem, data)
		getBeforeBody: function() {
			var lines = this._options.callbacks.beforeBody.apply(this, arguments);
			return helpers.isArray(lines) ? lines : lines !== undefined ? [lines] : [];
		},

		// Args are: (tooltipItem, data)
		getBody: function(tooltipItems, data) {
			var me = this;
			var callbacks = me._options.callbacks;
			var bodyItems = [];

			helpers.each(tooltipItems, function(tooltipItem) {
				var bodyItem = {
					before: [],
					lines: [],
					after: []
				};
				pushOrConcat(bodyItem.before, callbacks.beforeLabel.call(me, tooltipItem, data));
				pushOrConcat(bodyItem.lines, callbacks.label.call(me, tooltipItem, data));
				pushOrConcat(bodyItem.after, callbacks.afterLabel.call(me, tooltipItem, data));

				bodyItems.push(bodyItem);
			});

			return bodyItems;
		},

		// Args are: (tooltipItem, data)
		getAfterBody: function() {
			var lines = this._options.callbacks.afterBody.apply(this, arguments);
			return helpers.isArray(lines) ? lines : lines !== undefined ? [lines] : [];
		},

		// Get the footer and beforeFooter and afterFooter lines
		// Args are: (tooltipItem, data)
		getFooter: function() {
			var me = this;
			var callbacks = me._options.callbacks;

			var beforeFooter = callbacks.beforeFooter.apply(me, arguments);
			var footer = callbacks.footer.apply(me, arguments);
			var afterFooter = callbacks.afterFooter.apply(me, arguments);

			var lines = [];
			lines = pushOrConcat(lines, beforeFooter);
			lines = pushOrConcat(lines, footer);
			lines = pushOrConcat(lines, afterFooter);

			return lines;
		},

		update: function(changed) {
			var me = this;
			var opts = me._options;
			var model = me._model;
			var active = me._active;

			var data = me._data;
			var chartInstance = me._chartInstance;

			var i, len;

			if (active.length) {
				model.opacity = 1;

				var labelColors = [],
					tooltipPosition = getAveragePosition(active);

				var tooltipItems = [];
				for (i = 0, len = active.length; i < len; ++i) {
					tooltipItems.push(createTooltipItem(active[i]));
				}

				// If the user provided a sorting function, use it to modify the tooltip items
				if (opts.itemSort) {
					tooltipItems = tooltipItems.sort(function(a, b) {
						return opts.itemSort(a, b, data);
					});
				}

				// If there is more than one item, show color items
				if (active.length > 1) {
					helpers.each(tooltipItems, function(tooltipItem) {
						labelColors.push(opts.callbacks.labelColor.call(me, tooltipItem, chartInstance));
					});
				}

				// Build the Text Lines
				helpers.extend(model, {
					title: me.getTitle(tooltipItems, data),
					beforeBody: me.getBeforeBody(tooltipItems, data),
					body: me.getBody(tooltipItems, data),
					afterBody: me.getAfterBody(tooltipItems, data),
					footer: me.getFooter(tooltipItems, data),
					x: Math.round(tooltipPosition.x),
					y: Math.round(tooltipPosition.y),
					caretPadding: helpers.getValueOrDefault(tooltipPosition.padding, 2),
					labelColors: labelColors
				});

				// We need to determine alignment of
				var tooltipSize = me.getTooltipSize(model);
				me.determineAlignment(tooltipSize); // Smart Tooltip placement to stay on the canvas

				helpers.extend(model, me.getBackgroundPoint(model, tooltipSize));
			} else {
				me._model.opacity = 0;
			}

			if (changed && opts.custom) {
				opts.custom.call(me, model);
			}

			return me;
		},
		getTooltipSize: function(vm) {
			var ctx = this._chart.ctx;

			var size = {
				height: vm.yPadding * 2, // Tooltip Padding
				width: 0
			};

			// Count of all lines in the body
			var body = vm.body;
			var combinedBodyLength = body.reduce(function(count, bodyItem) {
				return count + bodyItem.before.length + bodyItem.lines.length + bodyItem.after.length;
			}, 0);
			combinedBodyLength += vm.beforeBody.length + vm.afterBody.length;

			var titleLineCount = vm.title.length;
			var footerLineCount = vm.footer.length;
			var titleFontSize = vm.titleFontSize,
				bodyFontSize = vm.bodyFontSize,
				footerFontSize = vm.footerFontSize;

			size.height += titleLineCount * titleFontSize; // Title Lines
			size.height += (titleLineCount - 1) * vm.titleSpacing; // Title Line Spacing
			size.height += titleLineCount ? vm.titleMarginBottom : 0; // Title's bottom Margin
			size.height += combinedBodyLength * bodyFontSize; // Body Lines
			size.height += combinedBodyLength ? (combinedBodyLength - 1) * vm.bodySpacing : 0; // Body Line Spacing
			size.height += footerLineCount ? vm.footerMarginTop : 0; // Footer Margin
			size.height += footerLineCount * (footerFontSize); // Footer Lines
			size.height += footerLineCount ? (footerLineCount - 1) * vm.footerSpacing : 0; // Footer Line Spacing

			// Title width
			var widthPadding = 0;
			var maxLineWidth = function(line) {
				size.width = Math.max(size.width, ctx.measureText(line).width + widthPadding);
			};

			ctx.font = helpers.fontString(titleFontSize, vm._titleFontStyle, vm._titleFontFamily);
			helpers.each(vm.title, maxLineWidth);

			// Body width
			ctx.font = helpers.fontString(bodyFontSize, vm._bodyFontStyle, vm._bodyFontFamily);
			helpers.each(vm.beforeBody.concat(vm.afterBody), maxLineWidth);

			// Body lines may include some extra width due to the color box
			widthPadding = body.length > 1 ? (bodyFontSize + 2) : 0;
			helpers.each(body, function(bodyItem) {
				helpers.each(bodyItem.before, maxLineWidth);
				helpers.each(bodyItem.lines, maxLineWidth);
				helpers.each(bodyItem.after, maxLineWidth);
			});

			// Reset back to 0
			widthPadding = 0;

			// Footer width
			ctx.font = helpers.fontString(footerFontSize, vm._footerFontStyle, vm._footerFontFamily);
			helpers.each(vm.footer, maxLineWidth);

			// Add padding
			size.width += 2 * vm.xPadding;

			return size;
		},
		determineAlignment: function(size) {
			var me = this;
			var model = me._model;
			var chart = me._chart;
			var chartArea = me._chartInstance.chartArea;

			if (model.y < size.height) {
				model.yAlign = 'top';
			} else if (model.y > (chart.height - size.height)) {
				model.yAlign = 'bottom';
			}

			var lf, rf; // functions to determine left, right alignment
			var olf, orf; // functions to determine if left/right alignment causes tooltip to go outside chart
			var yf; // function to get the y alignment if the tooltip goes outside of the left or right edges
			var midX = (chartArea.left + chartArea.right) / 2;
			var midY = (chartArea.top + chartArea.bottom) / 2;

			if (model.yAlign === 'center') {
				lf = function(x) {
					return x <= midX;
				};
				rf = function(x) {
					return x > midX;
				};
			} else {
				lf = function(x) {
					return x <= (size.width / 2);
				};
				rf = function(x) {
					return x >= (chart.width - (size.width / 2));
				};
			}

			olf = function(x) {
				return x + size.width > chart.width;
			};
			orf = function(x) {
				return x - size.width < 0;
			};
			yf = function(y) {
				return y <= midY ? 'top' : 'bottom';
			};

			if (lf(model.x)) {
				model.xAlign = 'left';

				// Is tooltip too wide and goes over the right side of the chart.?
				if (olf(model.x)) {
					model.xAlign = 'center';
					model.yAlign = yf(model.y);
				}
			} else if (rf(model.x)) {
				model.xAlign = 'right';

				// Is tooltip too wide and goes outside left edge of canvas?
				if (orf(model.x)) {
					model.xAlign = 'center';
					model.yAlign = yf(model.y);
				}
			}
		},
		getBackgroundPoint: function(vm, size) {
			// Background Position
			var pt = {
				x: vm.x,
				y: vm.y
			};

			var caretSize = vm.caretSize,
				caretPadding = vm.caretPadding,
				cornerRadius = vm.cornerRadius,
				xAlign = vm.xAlign,
				yAlign = vm.yAlign,
				paddingAndSize = caretSize + caretPadding,
				radiusAndPadding = cornerRadius + caretPadding;

			if (xAlign === 'right') {
				pt.x -= size.width;
			} else if (xAlign === 'center') {
				pt.x -= (size.width / 2);
			}

			if (yAlign === 'top') {
				pt.y += paddingAndSize;
			} else if (yAlign === 'bottom') {
				pt.y -= size.height + paddingAndSize;
			} else {
				pt.y -= (size.height / 2);
			}

			if (yAlign === 'center') {
				if (xAlign === 'left') {
					pt.x += paddingAndSize;
				} else if (xAlign === 'right') {
					pt.x -= paddingAndSize;
				}
			} else if (xAlign === 'left') {
				pt.x -= radiusAndPadding;
			} else if (xAlign === 'right') {
				pt.x += radiusAndPadding;
			}

			return pt;
		},
		drawCaret: function(tooltipPoint, size, opacity) {
			var vm = this._view;
			var ctx = this._chart.ctx;
			var x1, x2, x3;
			var y1, y2, y3;
			var caretSize = vm.caretSize;
			var cornerRadius = vm.cornerRadius;
			var xAlign = vm.xAlign,
				yAlign = vm.yAlign;
			var ptX = tooltipPoint.x,
				ptY = tooltipPoint.y;
			var width = size.width,
				height = size.height;

			if (yAlign === 'center') {
				// Left or right side
				if (xAlign === 'left') {
					x1 = ptX;
					x2 = x1 - caretSize;
					x3 = x1;
				} else {
					x1 = ptX + width;
					x2 = x1 + caretSize;
					x3 = x1;
				}

				y2 = ptY + (height / 2);
				y1 = y2 - caretSize;
				y3 = y2 + caretSize;
			} else {
				if (xAlign === 'left') {
					x1 = ptX + cornerRadius;
					x2 = x1 + caretSize;
					x3 = x2 + caretSize;
				} else if (xAlign === 'right') {
					x1 = ptX + width - cornerRadius;
					x2 = x1 - caretSize;
					x3 = x2 - caretSize;
				} else {
					x2 = ptX + (width / 2);
					x1 = x2 - caretSize;
					x3 = x2 + caretSize;
				}

				if (yAlign === 'top') {
					y1 = ptY;
					y2 = y1 - caretSize;
					y3 = y1;
				} else {
					y1 = ptY + height;
					y2 = y1 + caretSize;
					y3 = y1;
				}
			}

			var bgColor = helpers.color(vm.backgroundColor);
			ctx.fillStyle = bgColor.alpha(opacity * bgColor.alpha()).rgbString();
			ctx.beginPath();
			ctx.moveTo(x1, y1);
			ctx.lineTo(x2, y2);
			ctx.lineTo(x3, y3);
			ctx.closePath();
			ctx.fill();
		},
		drawTitle: function(pt, vm, ctx, opacity) {
			var title = vm.title;

			if (title.length) {
				ctx.textAlign = vm._titleAlign;
				ctx.textBaseline = 'top';

				var titleFontSize = vm.titleFontSize,
					titleSpacing = vm.titleSpacing;

				var titleFontColor = helpers.color(vm.titleFontColor);
				ctx.fillStyle = titleFontColor.alpha(opacity * titleFontColor.alpha()).rgbString();
				ctx.font = helpers.fontString(titleFontSize, vm._titleFontStyle, vm._titleFontFamily);

				var i, len;
				for (i = 0, len = title.length; i < len; ++i) {
					ctx.fillText(title[i], pt.x, pt.y);
					pt.y += titleFontSize + titleSpacing; // Line Height and spacing

					if (i + 1 === title.length) {
						pt.y += vm.titleMarginBottom - titleSpacing; // If Last, add margin, remove spacing
					}
				}
			}
		},
		drawBody: function(pt, vm, ctx, opacity) {
			var bodyFontSize = vm.bodyFontSize;
			var bodySpacing = vm.bodySpacing;
			var body = vm.body;

			ctx.textAlign = vm._bodyAlign;
			ctx.textBaseline = 'top';

			var bodyFontColor = helpers.color(vm.bodyFontColor);
			var textColor = bodyFontColor.alpha(opacity * bodyFontColor.alpha()).rgbString();
			ctx.fillStyle = textColor;
			ctx.font = helpers.fontString(bodyFontSize, vm._bodyFontStyle, vm._bodyFontFamily);

			// Before Body
			var xLinePadding = 0;
			var fillLineOfText = function(line) {
				ctx.fillText(line, pt.x + xLinePadding, pt.y);
				pt.y += bodyFontSize + bodySpacing;
			};

			// Before body lines
			helpers.each(vm.beforeBody, fillLineOfText);

			var drawColorBoxes = body.length > 1;
			xLinePadding = drawColorBoxes ? (bodyFontSize + 2) : 0;

			// Draw body lines now
			helpers.each(body, function(bodyItem, i) {
				helpers.each(bodyItem.before, fillLineOfText);

				helpers.each(bodyItem.lines, function(line) {
					// Draw Legend-like boxes if needed
					if (drawColorBoxes) {
						// Fill a white rect so that colours merge nicely if the opacity is < 1
						ctx.fillStyle = helpers.color(vm.legendColorBackground).alpha(opacity).rgbaString();
						ctx.fillRect(pt.x, pt.y, bodyFontSize, bodyFontSize);

						// Border
						ctx.strokeStyle = helpers.color(vm.labelColors[i].borderColor).alpha(opacity).rgbaString();
						ctx.strokeRect(pt.x, pt.y, bodyFontSize, bodyFontSize);

						// Inner square
						ctx.fillStyle = helpers.color(vm.labelColors[i].backgroundColor).alpha(opacity).rgbaString();
						ctx.fillRect(pt.x + 1, pt.y + 1, bodyFontSize - 2, bodyFontSize - 2);

						ctx.fillStyle = textColor;
					}

					fillLineOfText(line);
				});

				helpers.each(bodyItem.after, fillLineOfText);
			});

			// Reset back to 0 for after body
			xLinePadding = 0;

			// After body lines
			helpers.each(vm.afterBody, fillLineOfText);
			pt.y -= bodySpacing; // Remove last body spacing
		},
		drawFooter: function(pt, vm, ctx, opacity) {
			var footer = vm.footer;

			if (footer.length) {
				pt.y += vm.footerMarginTop;

				ctx.textAlign = vm._footerAlign;
				ctx.textBaseline = 'top';

				var footerFontColor = helpers.color(vm.footerFontColor);
				ctx.fillStyle = footerFontColor.alpha(opacity * footerFontColor.alpha()).rgbString();
				ctx.font = helpers.fontString(vm.footerFontSize, vm._footerFontStyle, vm._footerFontFamily);

				helpers.each(footer, function(line) {
					ctx.fillText(line, pt.x, pt.y);
					pt.y += vm.footerFontSize + vm.footerSpacing;
				});
			}
		},
		draw: function() {
			var ctx = this._chart.ctx;
			var vm = this._view;

			if (vm.opacity === 0) {
				return;
			}

			var tooltipSize = this.getTooltipSize(vm);
			var pt = {
				x: vm.x,
				y: vm.y
			};

			// IE11/Edge does not like very small opacities, so snap to 0
			var opacity = Math.abs(vm.opacity < 1e-3) ? 0 : vm.opacity;

			if (this._options.enabled) {
				// Draw Background
				var bgColor = helpers.color(vm.backgroundColor);
				ctx.fillStyle = bgColor.alpha(opacity * bgColor.alpha()).rgbString();
				helpers.drawRoundedRectangle(ctx, pt.x, pt.y, tooltipSize.width, tooltipSize.height, vm.cornerRadius);
				ctx.fill();

				// Draw Caret
				this.drawCaret(pt, tooltipSize, opacity);

				// Draw Title, Body, and Footer
				pt.x += vm.xPadding;
				pt.y += vm.yPadding;

				// Titles
				this.drawTitle(pt, vm, ctx, opacity);

				// Body
				this.drawBody(pt, vm, ctx, opacity);

				// Footer
				this.drawFooter(pt, vm, ctx, opacity);
			}
		}
	});
};

},{}],35:[function(require,module,exports){
'use strict';

module.exports = function(Chart) {

	var helpers = Chart.helpers,
		globalOpts = Chart.defaults.global;

	globalOpts.elements.arc = {
		backgroundColor: globalOpts.defaultColor,
		borderColor: '#fff',
		borderWidth: 2
	};

	Chart.elements.Arc = Chart.Element.extend({
		inLabelRange: function(mouseX) {
			var vm = this._view;

			if (vm) {
				return (Math.pow(mouseX - vm.x, 2) < Math.pow(vm.radius + vm.hoverRadius, 2));
			}
			return false;
		},
		inRange: function(chartX, chartY) {
			var vm = this._view;

			if (vm) {
				var pointRelativePosition = helpers.getAngleFromPoint(vm, {
						x: chartX,
						y: chartY
					}),
					angle = pointRelativePosition.angle,
					distance = pointRelativePosition.distance;

				// Sanitise angle range
				var startAngle = vm.startAngle;
				var endAngle = vm.endAngle;
				while (endAngle < startAngle) {
					endAngle += 2.0 * Math.PI;
				}
				while (angle > endAngle) {
					angle -= 2.0 * Math.PI;
				}
				while (angle < startAngle) {
					angle += 2.0 * Math.PI;
				}

				// Check if within the range of the open/close angle
				var betweenAngles = (angle >= startAngle && angle <= endAngle),
					withinRadius = (distance >= vm.innerRadius && distance <= vm.outerRadius);

				return (betweenAngles && withinRadius);
			}
			return false;
		},
		tooltipPosition: function() {
			var vm = this._view;

			var centreAngle = vm.startAngle + ((vm.endAngle - vm.startAngle) / 2),
				rangeFromCentre = (vm.outerRadius - vm.innerRadius) / 2 + vm.innerRadius;
			return {
				x: vm.x + (Math.cos(centreAngle) * rangeFromCentre),
				y: vm.y + (Math.sin(centreAngle) * rangeFromCentre)
			};
		},
		draw: function() {

			var ctx = this._chart.ctx,
				vm = this._view,
				sA = vm.startAngle,
				eA = vm.endAngle;

			ctx.beginPath();

			ctx.arc(vm.x, vm.y, vm.outerRadius, sA, eA);
			ctx.arc(vm.x, vm.y, vm.innerRadius, eA, sA, true);

			ctx.closePath();
			ctx.strokeStyle = vm.borderColor;
			ctx.lineWidth = vm.borderWidth;

			ctx.fillStyle = vm.backgroundColor;

			ctx.fill();
			ctx.lineJoin = 'bevel';

			if (vm.borderWidth) {
				ctx.stroke();
			}
		}
	});
};

},{}],36:[function(require,module,exports){
'use strict';

module.exports = function(Chart) {

	var helpers = Chart.helpers;
	var globalDefaults = Chart.defaults.global;

	Chart.defaults.global.elements.line = {
		tension: 0.4,
		backgroundColor: globalDefaults.defaultColor,
		borderWidth: 3,
		borderColor: globalDefaults.defaultColor,
		borderCapStyle: 'butt',
		borderDash: [],
		borderDashOffset: 0.0,
		borderJoinStyle: 'miter',
		capBezierPoints: true,
		fill: true // do we fill in the area between the line and its base axis
	};

	Chart.elements.Line = Chart.Element.extend({
		draw: function() {
			var me = this;
			var vm = me._view;
			var spanGaps = vm.spanGaps;
			var scaleZero = vm.scaleZero;
			var loop = me._loop;

			var ctx = me._chart.ctx;
			ctx.save();

			// Helper function to draw a line to a point
			function lineToPoint(previousPoint, point) {
				var pointVM = point._view;
				if (point._view.steppedLine === true) {
					ctx.lineTo(pointVM.x, previousPoint._view.y);
					ctx.lineTo(pointVM.x, pointVM.y);
				} else if (point._view.tension === 0) {
					ctx.lineTo(pointVM.x, pointVM.y);
				} else {
					ctx.bezierCurveTo(
						previousPoint._view.controlPointNextX,
						previousPoint._view.controlPointNextY,
						pointVM.controlPointPreviousX,
						pointVM.controlPointPreviousY,
						pointVM.x,
						pointVM.y
					);
				}
			}

			var points = me._children.slice(); // clone array
			var lastDrawnIndex = -1;

			// If we are looping, adding the first point again
			if (loop && points.length) {
				points.push(points[0]);
			}

			var index, current, previous, currentVM;

			// Fill Line
			if (points.length && vm.fill) {
				ctx.beginPath();

				for (index = 0; index < points.length; ++index) {
					current = points[index];
					previous = helpers.previousItem(points, index);
					currentVM = current._view;

					// First point moves to it's starting position no matter what
					if (index === 0) {
						if (loop) {
							ctx.moveTo(scaleZero.x, scaleZero.y);
						} else {
							ctx.moveTo(currentVM.x, scaleZero);
						}

						if (!currentVM.skip) {
							lastDrawnIndex = index;
							ctx.lineTo(currentVM.x, currentVM.y);
						}
					} else {
						previous = lastDrawnIndex === -1 ? previous : points[lastDrawnIndex];

						if (currentVM.skip) {
							// Only do this if this is the first point that is skipped
							if (!spanGaps && lastDrawnIndex === (index - 1)) {
								if (loop) {
									ctx.lineTo(scaleZero.x, scaleZero.y);
								} else {
									ctx.lineTo(previous._view.x, scaleZero);
								}
							}
						} else {
							if (lastDrawnIndex !== (index - 1)) {
								// There was a gap and this is the first point after the gap. If we've never drawn a point, this is a special case.
								// If the first data point is NaN, then there is no real gap to skip
								if (spanGaps && lastDrawnIndex !== -1) {
									// We are spanning the gap, so simple draw a line to this point
									lineToPoint(previous, current);
								} else if (loop) {
									ctx.lineTo(currentVM.x, currentVM.y);
								} else {
									ctx.lineTo(currentVM.x, scaleZero);
									ctx.lineTo(currentVM.x, currentVM.y);
								}
							} else {
								// Line to next point
								lineToPoint(previous, current);
							}
							lastDrawnIndex = index;
						}
					}
				}

				if (!loop && lastDrawnIndex !== -1) {
					ctx.lineTo(points[lastDrawnIndex]._view.x, scaleZero);
				}

				ctx.fillStyle = vm.backgroundColor || globalDefaults.defaultColor;
				ctx.closePath();
				ctx.fill();
			}

			// Stroke Line Options
			var globalOptionLineElements = globalDefaults.elements.line;
			ctx.lineCap = vm.borderCapStyle || globalOptionLineElements.borderCapStyle;

			// IE 9 and 10 do not support line dash
			if (ctx.setLineDash) {
				ctx.setLineDash(vm.borderDash || globalOptionLineElements.borderDash);
			}

			ctx.lineDashOffset = vm.borderDashOffset || globalOptionLineElements.borderDashOffset;
			ctx.lineJoin = vm.borderJoinStyle || globalOptionLineElements.borderJoinStyle;
			ctx.lineWidth = vm.borderWidth || globalOptionLineElements.borderWidth;
			ctx.strokeStyle = vm.borderColor || globalDefaults.defaultColor;

			// Stroke Line
			ctx.beginPath();
			lastDrawnIndex = -1;

			for (index = 0; index < points.length; ++index) {
				current = points[index];
				previous = helpers.previousItem(points, index);
				currentVM = current._view;

				// First point moves to it's starting position no matter what
				if (index === 0) {
					if (!currentVM.skip) {
						ctx.moveTo(currentVM.x, currentVM.y);
						lastDrawnIndex = index;
					}
				} else {
					previous = lastDrawnIndex === -1 ? previous : points[lastDrawnIndex];

					if (!currentVM.skip) {
						if ((lastDrawnIndex !== (index - 1) && !spanGaps) || lastDrawnIndex === -1) {
							// There was a gap and this is the first point after the gap
							ctx.moveTo(currentVM.x, currentVM.y);
						} else {
							// Line to next point
							lineToPoint(previous, current);
						}
						lastDrawnIndex = index;
					}
				}
			}

			ctx.stroke();
			ctx.restore();
		}
	});
};

},{}],37:[function(require,module,exports){
'use strict';

module.exports = function(Chart) {

	var helpers = Chart.helpers,
		globalOpts = Chart.defaults.global,
		defaultColor = globalOpts.defaultColor;

	globalOpts.elements.point = {
		radius: 3,
		pointStyle: 'circle',
		backgroundColor: defaultColor,
		borderWidth: 1,
		borderColor: defaultColor,
		// Hover
		hitRadius: 1,
		hoverRadius: 4,
		hoverBorderWidth: 1
	};

	Chart.elements.Point = Chart.Element.extend({
		inRange: function(mouseX, mouseY) {
			var vm = this._view;
			return vm ? ((Math.pow(mouseX - vm.x, 2) + Math.pow(mouseY - vm.y, 2)) < Math.pow(vm.hitRadius + vm.radius, 2)) : false;
		},
		inLabelRange: function(mouseX) {
			var vm = this._view;
			return vm ? (Math.pow(mouseX - vm.x, 2) < Math.pow(vm.radius + vm.hitRadius, 2)) : false;
		},
		tooltipPosition: function() {
			var vm = this._view;
			return {
				x: vm.x,
				y: vm.y,
				padding: vm.radius + vm.borderWidth
			};
		},
		draw: function() {
			var vm = this._view;
			var ctx = this._chart.ctx;
			var pointStyle = vm.pointStyle;
			var radius = vm.radius;
			var x = vm.x;
			var y = vm.y;

			if (vm.skip) {
				return;
			}

			ctx.strokeStyle = vm.borderColor || defaultColor;
			ctx.lineWidth = helpers.getValueOrDefault(vm.borderWidth, globalOpts.elements.point.borderWidth);
			ctx.fillStyle = vm.backgroundColor || defaultColor;

			Chart.canvasHelpers.drawPoint(ctx, pointStyle, radius, x, y);
		}
	});
};

},{}],38:[function(require,module,exports){
'use strict';

module.exports = function(Chart) {

	var globalOpts = Chart.defaults.global;

	globalOpts.elements.rectangle = {
		backgroundColor: globalOpts.defaultColor,
		borderWidth: 0,
		borderColor: globalOpts.defaultColor,
		borderSkipped: 'bottom'
	};

	Chart.elements.Rectangle = Chart.Element.extend({
		draw: function() {
			var ctx = this._chart.ctx;
			var vm = this._view;

			var halfWidth = vm.width / 2,
				leftX = vm.x - halfWidth,
				rightX = vm.x + halfWidth,
				top = vm.base - (vm.base - vm.y),
				halfStroke = vm.borderWidth / 2;

			// Canvas doesn't allow us to stroke inside the width so we can
			// adjust the sizes to fit if we're setting a stroke on the line
			if (vm.borderWidth) {
				leftX += halfStroke;
				rightX -= halfStroke;
				top += halfStroke;
			}

			ctx.beginPath();
			ctx.fillStyle = vm.backgroundColor;
			ctx.strokeStyle = vm.borderColor;
			ctx.lineWidth = vm.borderWidth;

			// Corner points, from bottom-left to bottom-right clockwise
			// | 1 2 |
			// | 0 3 |
			var corners = [
				[leftX, vm.base],
				[leftX, top],
				[rightX, top],
				[rightX, vm.base]
			];

			// Find first (starting) corner with fallback to 'bottom'
			var borders = ['bottom', 'left', 'top', 'right'];
			var startCorner = borders.indexOf(vm.borderSkipped, 0);
			if (startCorner === -1) {
				startCorner = 0;
			}

			function cornerAt(index) {
[truncated: 54,481 more chars]
