# Supplementary material for: InDEx: Open Source iOS and Android Software for Self-Reporting and Monitoring of Alcohol Consumption
Source: J Open Res Softw. Author manuscript; Available in PMC 2018 May 21. (PMC5961935; doi:10.5334/jors.207)
Supplement: Source Code [file NIHMS77548-supplement-Source_Code.zip › www/lib/angular-chart.js/tmp/bower_components/chart.js/dist/Chart.min.js]

/*!
 * Chart.js
 * http://chartjs.org/
 * Version: 2.3.0
 *
 * Copyright 2016 Nick Downie
 * Released under the MIT license
 * https://github.com/chartjs/Chart.js/blob/master/LICENSE.md
 */
!function(t){if("object"==typeof exports&&"undefined"!=typeof module)module.exports=t();else if("function"==typeof define&&define.amd)define([],t);else{var e;e="undefined"!=typeof window?window:"undefined"!=typeof global?global:"undefined"!=typeof self?self:this,e.Chart=t()}}(function(){return function t(e,a,i){function n(r,l){if(!a[r]){if(!e[r]){var s="function"==typeof require&&require;if(!l&&s)return s(r,!0);if(o)return o(r,!0);var d=new Error("Cannot find module '"+r+"'");throw d.code="MODULE_NOT_FOUND",d}var u=a[r]={exports:{}};e[r][0].call(u.exports,function(t){var a=e[r][1][t];return n(a?a:t)},u,u.exports,t,e,a,i)}return a[r].exports}for(var o="function"==typeof require&&require,r=0;r<i.length;r++)n(i[r]);return n}({1:[function(t,e,a){},{}],2:[function(t,e,a){function i(t){if(t){var e=/^#([a-fA-F0-9]{3})$/,a=/^#([a-fA-F0-9]{6})$/,i=/^rgba?\(\s*([+-]?\d+)\s*,\s*([+-]?\d+)\s*,\s*([+-]?\d+)\s*(?:,\s*([+-]?[\d\.]+)\s*)?\)$/,n=/^rgba?\(\s*([+-]?[\d\.]+)\%\s*,\s*([+-]?[\d\.]+)\%\s*,\s*([+-]?[\d\.]+)\%\s*(?:,\s*([+-]?[\d\.]+)\s*)?\)$/,o=/(\w+)/,r=[0,0,0],l=1,s=t.match(e);if(s){s=s[1];for(var d=0;d<r.length;d++)r[d]=parseInt(s[d]+s[d],16)}else if(s=t.match(a)){s=s[1];for(var d=0;d<r.length;d++)r[d]=parseInt(s.slice(2*d,2*d+2),16)}else if(s=t.match(i)){for(var d=0;d<r.length;d++)r[d]=parseInt(s[d+1]);l=parseFloat(s[4])}else if(s=t.match(n)){for(var d=0;d<r.length;d++)r[d]=Math.round(2.55*parseFloat(s[d+1]));l=parseFloat(s[4])}else if(s=t.match(o)){if("transparent"==s[1])return[0,0,0,0];if(r=y[s[1]],!r)return}for(var d=0;d<r.length;d++)r[d]=v(r[d],0,255);return l=l||0==l?v(l,0,1):1,r[3]=l,r}}function n(t){if(t){var e=/^hsla?\(\s*([+-]?\d+)(?:deg)?\s*,\s*([+-]?[\d\.]+)%\s*,\s*([+-]?[\d\.]+)%\s*(?:,\s*([+-]?[\d\.]+)\s*)?\)/,a=t.match(e);if(a){var i=parseFloat(a[4]),n=v(parseInt(a[1]),0,360),o=v(parseFloat(a[2]),0,100),r=v(parseFloat(a[3]),0,100),l=v(isNaN(i)?1:i,0,1);return[n,o,r,l]}}}function o(t){if(t){var e=/^hwb\(\s*([+-]?\d+)(?:deg)?\s*,\s*([+-]?[\d\.]+)%\s*,\s*([+-]?[\d\.]+)%\s*(?:,\s*([+-]?[\d\.]+)\s*)?\)/,a=t.match(e);if(a){var i=parseFloat(a[4]),n=v(parseInt(a[1]),0,360),o=v(parseFloat(a[2]),0,100),r=v(parseFloat(a[3]),0,100),l=v(isNaN(i)?1:i,0,1);return[n,o,r,l]}}}function r(t){var e=i(t);return e&&e.slice(0,3)}function l(t){var e=n(t);return e&&e.slice(0,3)}function s(t){var e=i(t);return e?e[3]:(e=n(t))?e[3]:(e=o(t))?e[3]:void 0}function d(t){return"#"+x(t[0])+x(t[1])+x(t[2])}function u(t,e){return 1>e||t[3]&&t[3]<1?c(t,e):"rgb("+t[0]+", "+t[1]+", "+t[2]+")"}function c(t,e){return void 0===e&&(e=void 0!==t[3]?t[3]:1),"rgba("+t[0]+", "+t[1]+", "+t[2]+", "+e+")"}function h(t,e){if(1>e||t[3]&&t[3]<1)return f(t,e);var a=Math.round(t[0]/255*100),i=Math.round(t[1]/255*100),n=Math.round(t[2]/255*100);return"rgb("+a+"%, "+i+"%, "+n+"%)"}function f(t,e){var a=Math.round(t[0]/255*100),i=Math.round(t[1]/255*100),n=Math.round(t[2]/255*100);return"rgba("+a+"%, "+i+"%, "+n+"%, "+(e||t[3]||1)+")"}function g(t,e){return 1>e||t[3]&&t[3]<1?p(t,e):"hsl("+t[0]+", "+t[1]+"%, "+t[2]+"%)"}function p(t,e){return void 0===e&&(e=void 0!==t[3]?t[3]:1),"hsla("+t[0]+", "+t[1]+"%, "+t[2]+"%, "+e+")"}function m(t,e){return void 0===e&&(e=void 0!==t[3]?t[3]:1),"hwb("+t[0]+", "+t[1]+"%, "+t[2]+"%"+(void 0!==e&&1!==e?", "+e:"")+")"}function b(t){return k[t.slice(0,3)]}function v(t,e,a){return Math.min(Math.max(e,t),a)}function x(t){var e=t.toString(16).toUpperCase();return e.length<2?"0"+e:e}var y=t(6);e.exports={getRgba:i,getHsla:n,getRgb:r,getHsl:l,getHwb:o,getAlpha:s,hexString:d,rgbString:u,rgbaString:c,percentString:h,percentaString:f,hslString:g,hslaString:p,hwbString:m,keyword:b};var k={};for(var S in y)k[y[S]]=S},{6:6}],3:[function(t,e,a){var i=t(5),n=t(2),o=function(t){if(t instanceof o)return t;if(!(this instanceof o))return new o(t);this.values={rgb:[0,0,0],hsl:[0,0,0],hsv:[0,0,0],hwb:[0,0,0],cmyk:[0,0,0,0],alpha:1};var e;if("string"==typeof t)if(e=n.getRgba(t))this.setValues("rgb",e);else if(e=n.getHsla(t))this.setValues("hsl",e);else{if(!(e=n.getHwb(t)))throw new Error('Unable to parse color from string "'+t+'"');this.setValues("hwb",e)}else if("object"==typeof t)if(e=t,void 0!==e.r||void 0!==e.red)this.setValues("rgb",e);else if(void 0!==e.l||void 0!==e.lightness)this.setValues("hsl",e);else if(void 0!==e.v||void 0!==e.value)this.setValues("hsv",e);else if(void 0!==e.w||void 0!==e.whiteness)this.setValues("hwb",e);else{if(void 0===e.c&&void 0===e.cyan)throw new Error("Unable to parse color from object "+JSON.stringify(t));this.setValues("cmyk",e)}};o.prototype={rgb:function(){return this.setSpace("rgb",arguments)},hsl:function(){return this.setSpace("hsl",arguments)},hsv:function(){return this.setSpace("hsv",arguments)},hwb:function(){return this.setSpace("hwb",arguments)},cmyk:function(){return this.setSpace("cmyk",arguments)},rgbArray:function(){return this.values.rgb},hslArray:function(){return this.values.hsl},hsvArray:function(){return this.values.hsv},hwbArray:function(){var t=this.values;return 1!==t.alpha?t.hwb.concat([t.alpha]):t.hwb},cmykArray:function(){return this.values.cmyk},rgbaArray:function(){var t=this.values;return t.rgb.concat([t.alpha])},hslaArray:function(){var t=this.values;return t.hsl.concat([t.alpha])},alpha:function(t){return void 0===t?this.values.alpha:(this.setValues("alpha",t),this)},red:function(t){return this.setChannel("rgb",0,t)},green:function(t){return this.setChannel("rgb",1,t)},blue:function(t){return this.setChannel("rgb",2,t)},hue:function(t){return t&&(t%=360,t=0>t?360+t:t),this.setChannel("hsl",0,t)},saturation:function(t){return this.setChannel("hsl",1,t)},lightness:function(t){return this.setChannel("hsl",2,t)},saturationv:function(t){return this.setChannel("hsv",1,t)},whiteness:function(t){return this.setChannel("hwb",1,t)},blackness:function(t){return this.setChannel("hwb",2,t)},value:function(t){return this.setChannel("hsv",2,t)},cyan:function(t){return this.setChannel("cmyk",0,t)},magenta:function(t){return this.setChannel("cmyk",1,t)},yellow:function(t){return this.setChannel("cmyk",2,t)},black:function(t){return this.setChannel("cmyk",3,t)},hexString:function(){return n.hexString(this.values.rgb)},rgbString:function(){return n.rgbString(this.values.rgb,this.values.alpha)},rgbaString:function(){return n.rgbaString(this.values.rgb,this.values.alpha)},percentString:function(){return n.percentString(this.values.rgb,this.values.alpha)},hslString:function(){return n.hslString(this.values.hsl,this.values.alpha)},hslaString:function(){return n.hslaString(this.values.hsl,this.values.alpha)},hwbString:function(){return n.hwbString(this.values.hwb,this.values.alpha)},keyword:function(){return n.keyword(this.values.rgb,this.values.alpha)},rgbNumber:function(){var t=this.values.rgb;return t[0]<<16|t[1]<<8|t[2]},luminosity:function(){for(var t=this.values.rgb,e=[],a=0;a<t.length;a++){var i=t[a]/255;e[a]=.03928>=i?i/12.92:Math.pow((i+.055)/1.055,2.4)}return.2126*e[0]+.7152*e[1]+.0722*e[2]},contrast:function(t){var e=this.luminosity(),a=t.luminosity();return e>a?(e+.05)/(a+.05):(a+.05)/(e+.05)},level:function(t){var e=this.contrast(t);return e>=7.1?"AAA":e>=4.5?"AA":""},dark:function(){var t=this.values.rgb,e=(299*t[0]+587*t[1]+114*t[2])/1e3;return 128>e},light:function(){return!this.dark()},negate:function(){for(var t=[],e=0;3>e;e++)t[e]=255-this.values.rgb[e];return this.setValues("rgb",t),this},lighten:function(t){var e=this.values.hsl;return e[2]+=e[2]*t,this.setValues("hsl",e),this},darken:function(t){var e=this.values.hsl;return e[2]-=e[2]*t,this.setValues("hsl",e),this},saturate:function(t){var e=this.values.hsl;return e[1]+=e[1]*t,this.setValues("hsl",e),this},desaturate:function(t){var e=this.values.hsl;return e[1]-=e[1]*t,this.setValues("hsl",e),this},whiten:function(t){var e=this.values.hwb;return e[1]+=e[1]*t,this.setValues("hwb",e),this},blacken:function(t){var e=this.values.hwb;return e[2]+=e[2]*t,this.setValues("hwb",e),this},greyscale:function(){var t=this.values.rgb,e=.3*t[0]+.59*t[1]+.11*t[2];return this.setValues("rgb",[e,e,e]),this},clearer:function(t){var e=this.values.alpha;return this.setValues("alpha",e-e*t),this},opaquer:function(t){var e=this.values.alpha;return this.setValues("alpha",e+e*t),this},rotate:function(t){var e=this.values.hsl,a=(e[0]+t)%360;return e[0]=0>a?360+a:a,this.setValues("hsl",e),this},mix:function(t,e){var a=this,i=t,n=void 0===e?.5:e,o=2*n-1,r=a.alpha()-i.alpha(),l=((o*r===-1?o:(o+r)/(1+o*r))+1)/2,s=1-l;return this.rgb(l*a.red()+s*i.red(),l*a.green()+s*i.green(),l*a.blue()+s*i.blue()).alpha(a.alpha()*n+i.alpha()*(1-n))},toJSON:function(){return this.rgb()},clone:function(){var t,e,a=new o,i=this.values,n=a.values;for(var r in i)i.hasOwnProperty(r)&&(t=i[r],e={}.toString.call(t),"[object Array]"===e?n[r]=t.slice(0):"[object Number]"===e?n[r]=t:console.error("unexpected color value:",t));return a}},o.prototype.spaces={rgb:["red","green","blue"],hsl:["hue","saturation","lightness"],hsv:["hue","saturation","value"],hwb:["hue","whiteness","blackness"],cmyk:["cyan","magenta","yellow","black"]},o.prototype.maxes={rgb:[255,255,255],hsl:[360,100,100],hsv:[360,100,100],hwb:[360,100,100],cmyk:[100,100,100,100]},o.prototype.getValues=function(t){for(var e=this.values,a={},i=0;i<t.length;i++)a[t.charAt(i)]=e[t][i];return 1!==e.alpha&&(a.a=e.alpha),a},o.prototype.setValues=function(t,e){var a,n=this.values,o=this.spaces,r=this.maxes,l=1;if("alpha"===t)l=e;else if(e.length)n[t]=e.slice(0,t.length),l=e[t.length];else if(void 0!==e[t.charAt(0)]){for(a=0;a<t.length;a++)n[t][a]=e[t.charAt(a)];l=e.a}else if(void 0!==e[o[t][0]]){var s=o[t];for(a=0;a<t.length;a++)n[t][a]=e[s[a]];l=e.alpha}if(n.alpha=Math.max(0,Math.min(1,void 0===l?n.alpha:l)),"alpha"===t)return!1;var d;for(a=0;a<t.length;a++)d=Math.max(0,Math.min(r[t][a],n[t][a])),n[t][a]=Math.round(d);for(var u in o)u!==t&&(n[u]=i[t][u](n[t]));return!0},o.prototype.setSpace=function(t,e){var a=e[0];return void 0===a?this.getValues(t):("number"==typeof a&&(a=Array.prototype.slice.call(e)),this.setValues(t,a),this)},o.prototype.setChannel=function(t,e,a){var i=this.values[t];return void 0===a?i[e]:a===i[e]?this:(i[e]=a,this.setValues(t,i),this)},"undefined"!=typeof window&&(window.Color=o),e.exports=o},{2:2,5:5}],4:[function(t,e,a){function i(t){var e,a,i,n=t[0]/255,o=t[1]/255,r=t[2]/255,l=Math.min(n,o,r),s=Math.max(n,o,r),d=s-l;return s==l?e=0:n==s?e=(o-r)/d:o==s?e=2+(r-n)/d:r==s&&(e=4+(n-o)/d),e=Math.min(60*e,360),0>e&&(e+=360),i=(l+s)/2,a=s==l?0:.5>=i?d/(s+l):d/(2-s-l),[e,100*a,100*i]}function n(t){var e,a,i,n=t[0],o=t[1],r=t[2],l=Math.min(n,o,r),s=Math.max(n,o,r),d=s-l;return a=0==s?0:d/s*1e3/10,s==l?e=0:n==s?e=(o-r)/d:o==s?e=2+(r-n)/d:r==s&&(e=4+(n-o)/d),e=Math.min(60*e,360),0>e&&(e+=360),i=s/255*1e3/10,[e,a,i]}function o(t){var e=t[0],a=t[1],n=t[2],o=i(t)[0],r=1/255*Math.min(e,Math.min(a,n)),n=1-1/255*Math.max(e,Math.max(a,n));return[o,100*r,100*n]}function l(t){var e,a,i,n,o=t[0]/255,r=t[1]/255,l=t[2]/255;return n=Math.min(1-o,1-r,1-l),e=(1-o-n)/(1-n)||0,a=(1-r-n)/(1-n)||0,i=(1-l-n)/(1-n)||0,[100*e,100*a,100*i,100*n]}function s(t){return G[JSON.stringify(t)]}function d(t){var e=t[0]/255,a=t[1]/255,i=t[2]/255;e=e>.04045?Math.pow((e+.055)/1.055,2.4):e/12.92,a=a>.04045?Math.pow((a+.055)/1.055,2.4):a/12.92,i=i>.04045?Math.pow((i+.055)/1.055,2.4):i/12.92;var n=.4124*e+.3576*a+.1805*i,o=.2126*e+.7152*a+.0722*i,r=.0193*e+.1192*a+.9505*i;return[100*n,100*o,100*r]}function u(t){var e,a,i,n=d(t),o=n[0],r=n[1],l=n[2];return o/=95.047,r/=100,l/=108.883,o=o>.008856?Math.pow(o,1/3):7.787*o+16/116,r=r>.008856?Math.pow(r,1/3):7.787*r+16/116,l=l>.008856?Math.pow(l,1/3):7.787*l+16/116,e=116*r-16,a=500*(o-r),i=200*(r-l),[e,a,i]}function c(t){return W(u(t))}function h(t){var e,a,i,n,o,r=t[0]/360,l=t[1]/100,s=t[2]/100;if(0==l)return o=255*s,[o,o,o];a=.5>s?s*(1+l):s+l-s*l,e=2*s-a,n=[0,0,0];for(var d=0;3>d;d++)i=r+1/3*-(d-1),0>i&&i++,i>1&&i--,o=1>6*i?e+6*(a-e)*i:1>2*i?a:2>3*i?e+(a-e)*(2/3-i)*6:e,n[d]=255*o;return n}function f(t){var e,a,i=t[0],n=t[1]/100,o=t[2]/100;return 0===o?[0,0,0]:(o*=2,n*=1>=o?o:2-o,a=(o+n)/2,e=2*n/(o+n),[i,100*e,100*a])}function p(t){return o(h(t))}function m(t){return l(h(t))}function v(t){return s(h(t))}function x(t){var e=t[0]/60,a=t[1]/100,i=t[2]/100,n=Math.floor(e)%6,o=e-Math.floor(e),r=255*i*(1-a),l=255*i*(1-a*o),s=255*i*(1-a*(1-o)),i=255*i;switch(n){case 0:return[i,s,r];case 1:return[l,i,r];case 2:return[r,i,s];case 3:return[r,l,i];case 4:return[s,r,i];case 5:return[i,r,l]}}function y(t){var e,a,i=t[0],n=t[1]/100,o=t[2]/100;return a=(2-n)*o,e=n*o,e/=1>=a?a:2-a,e=e||0,a/=2,[i,100*e,100*a]}function k(t){return o(x(t))}function S(t){return l(x(t))}function w(t){return s(x(t))}function C(t){var e,a,i,n,o=t[0]/360,l=t[1]/100,s=t[2]/100,d=l+s;switch(d>1&&(l/=d,s/=d),e=Math.floor(6*o),a=1-s,i=6*o-e,0!=(1&e)&&(i=1-i),n=l+i*(a-l),e){default:case 6:case 0:r=a,g=n,b=l;break;case 1:r=n,g=a,b=l;break;case 2:r=l,g=a,b=n;break;case 3:r=l,g=n,b=a;break;case 4:r=n,g=l,b=a;break;case 5:r=a,g=l,b=n}return[255*r,255*g,255*b]}function M(t){return i(C(t))}function D(t){return n(C(t))}function I(t){return l(C(t))}function A(t){return s(C(t))}function T(t){var e,a,i,n=t[0]/100,o=t[1]/100,r=t[2]/100,l=t[3]/100;return e=1-Math.min(1,n*(1-l)+l),a=1-Math.min(1,o*(1-l)+l),i=1-Math.min(1,r*(1-l)+l),[255*e,255*a,255*i]}function P(t){return i(T(t))}function F(t){return n(T(t))}function R(t){return o(T(t))}function _(t){return s(T(t))}function V(t){var e,a,i,n=t[0]/100,o=t[1]/100,r=t[2]/100;return e=3.2406*n+-1.5372*o+r*-.4986,a=n*-.9689+1.8758*o+.0415*r,i=.0557*n+o*-.204+1.057*r,e=e>.0031308?1.055*Math.pow(e,1/2.4)-.055:e=12.92*e,a=a>.0031308?1.055*Math.pow(a,1/2.4)-.055:a=12.92*a,i=i>.0031308?1.055*Math.pow(i,1/2.4)-.055:i=12.92*i,e=Math.min(Math.max(0,e),1),a=Math.min(Math.max(0,a),1),i=Math.min(Math.max(0,i),1),[255*e,255*a,255*i]}function L(t){var e,a,i,n=t[0],o=t[1],r=t[2];return n/=95.047,o/=100,r/=108.883,n=n>.008856?Math.pow(n,1/3):7.787*n+16/116,o=o>.008856?Math.pow(o,1/3):7.787*o+16/116,r=r>.008856?Math.pow(r,1/3):7.787*r+16/116,e=116*o-16,a=500*(n-o),i=200*(o-r),[e,a,i]}function O(t){return W(L(t))}function B(t){var e,a,i,n,o=t[0],r=t[1],l=t[2];return 8>=o?(a=100*o/903.3,n=7.787*(a/100)+16/116):(a=100*Math.pow((o+16)/116,3),n=Math.pow(a/100,1/3)),e=.008856>=e/95.047?e=95.047*(r/500+n-16/116)/7.787:95.047*Math.pow(r/500+n,3),i=.008859>=i/108.883?i=108.883*(n-l/200-16/116)/7.787:108.883*Math.pow(n-l/200,3),[e,a,i]}function W(t){var e,a,i,n=t[0],o=t[1],r=t[2];return e=Math.atan2(r,o),a=360*e/2/Math.PI,0>a&&(a+=360),i=Math.sqrt(o*o+r*r),[n,i,a]}function z(t){return V(B(t))}function N(t){var e,a,i,n=t[0],o=t[1],r=t[2];return i=r/360*2*Math.PI,e=o*Math.cos(i),a=o*Math.sin(i),[n,e,a]}function H(t){return B(N(t))}function E(t){return z(N(t))}function U(t){return Z[t]}function q(t){return i(U(t))}function j(t){return n(U(t))}function Y(t){return o(U(t))}function K(t){return l(U(t))}function X(t){return u(U(t))}function J(t){return d(U(t))}e.exports={rgb2hsl:i,rgb2hsv:n,rgb2hwb:o,rgb2cmyk:l,rgb2keyword:s,rgb2xyz:d,rgb2lab:u,rgb2lch:c,hsl2rgb:h,hsl2hsv:f,hsl2hwb:p,hsl2cmyk:m,hsl2keyword:v,hsv2rgb:x,hsv2hsl:y,hsv2hwb:k,hsv2cmyk:S,hsv2keyword:w,hwb2rgb:C,hwb2hsl:M,hwb2hsv:D,hwb2cmyk:I,hwb2keyword:A,cmyk2rgb:T,cmyk2hsl:P,cmyk2hsv:F,cmyk2hwb:R,cmyk2keyword:_,keyword2rgb:U,keyword2hsl:q,keyword2hsv:j,keyword2hwb:Y,keyword2cmyk:K,keyword2lab:X,keyword2xyz:J,xyz2rgb:V,xyz2lab:L,xyz2lch:O,lab2xyz:B,lab2rgb:z,lab2lch:W,lch2lab:N,lch2xyz:H,lch2rgb:E};var Z={aliceblue:[240,248,255],antiquewhite:[250,235,215],aqua:[0,255,255],aquamarine:[127,255,212],azure:[240,255,255],beige:[245,245,220],bisque:[255,228,196],black:[0,0,0],blanchedalmond:[255,235,205],blue:[0,0,255],blueviolet:[138,43,226],brown:[165,42,42],burlywood:[222,184,135],cadetblue:[95,158,160],chartreuse:[127,255,0],chocolate:[210,105,30],coral:[255,127,80],cornflowerblue:[100,149,237],cornsilk:[255,248,220],crimson:[220,20,60],cyan:[0,255,255],darkblue:[0,0,139],darkcyan:[0,139,139],darkgoldenrod:[184,134,11],darkgray:[169,169,169],darkgreen:[0,100,0],darkgrey:[169,169,169],darkkhaki:[189,183,107],darkmagenta:[139,0,139],darkolivegreen:[85,107,47],darkorange:[255,140,0],darkorchid:[153,50,204],darkred:[139,0,0],darksalmon:[233,150,122],darkseagreen:[143,188,143],darkslateblue:[72,61,139],darkslategray:[47,79,79],darkslategrey:[47,79,79],darkturquoise:[0,206,209],darkviolet:[148,0,211],deeppink:[255,20,147],deepskyblue:[0,191,255],dimgray:[105,105,105],dimgrey:[105,105,105],dodgerblue:[30,144,255],firebrick:[178,34,34],floralwhite:[255,250,240],forestgreen:[34,139,34],fuchsia:[255,0,255],gainsboro:[220,220,220],ghostwhite:[248,248,255],gold:[255,215,0],goldenrod:[218,165,32],gray:[128,128,128],green:[0,128,0],greenyellow:[173,255,47],grey:[128,128,128],honeydew:[240,255,240],hotpink:[255,105,180],indianred:[205,92,92],indigo:[75,0,130],ivory:[255,255,240],khaki:[240,230,140],lavender:[230,230,250],lavenderblush:[255,240,245],lawngreen:[124,252,0],lemonchiffon:[255,250,205],lightblue:[173,216,230],lightcoral:[240,128,128],lightcyan:[224,255,255],lightgoldenrodyellow:[250,250,210],lightgray:[211,211,211],lightgreen:[144,238,144],lightgrey:[211,211,211],lightpink:[255,182,193],lightsalmon:[255,160,122],lightseagreen:[32,178,170],lightskyblue:[135,206,250],lightslategray:[119,136,153],lightslategrey:[119,136,153],lightsteelblue:[176,196,222],lightyellow:[255,255,224],lime:[0,255,0],limegreen:[50,205,50],linen:[250,240,230],magenta:[255,0,255],maroon:[128,0,0],mediumaquamarine:[102,205,170],mediumblue:[0,0,205],mediumorchid:[186,85,211],mediumpurple:[147,112,219],mediumseagreen:[60,179,113],mediumslateblue:[123,104,238],mediumspringgreen:[0,250,154],mediumturquoise:[72,209,204],mediumvioletred:[199,21,133],midnightblue:[25,25,112],mintcream:[245,255,250],mistyrose:[255,228,225],moccasin:[255,228,181],navajowhite:[255,222,173],navy:[0,0,128],oldlace:[253,245,230],olive:[128,128,0],olivedrab:[107,142,35],orange:[255,165,0],orangered:[255,69,0],orchid:[218,112,214],palegoldenrod:[238,232,170],palegreen:[152,251,152],paleturquoise:[175,238,238],palevioletred:[219,112,147],papayawhip:[255,239,213],peachpuff:[255,218,185],peru:[205,133,63],pink:[255,192,203],plum:[221,160,221],powderblue:[176,224,230],purple:[128,0,128],rebeccapurple:[102,51,153],red:[255,0,0],rosybrown:[188,143,143],royalblue:[65,105,225],saddlebrown:[139,69,19],salmon:[250,128,114],sandybrown:[244,164,96],seagreen:[46,139,87],seashell:[255,245,238],sienna:[160,82,45],silver:[192,192,192],skyblue:[135,206,235],slateblue:[106,90,205],slategray:[112,128,144],slategrey:[112,128,144],snow:[255,250,250],springgreen:[0,255,127],steelblue:[70,130,180],tan:[210,180,140],teal:[0,128,128],thistle:[216,191,216],tomato:[255,99,71],turquoise:[64,224,208],violet:[238,130,238],wheat:[245,222,179],white:[255,255,255],whitesmoke:[245,245,245],yellow:[255,255,0],yellowgreen:[154,205,50]},G={};for(var Q in Z)G[JSON.stringify(Z[Q])]=Q},{}],5:[function(t,e,a){var i=t(4),n=function(){return new d};for(var o in i){n[o+"Raw"]=function(t){return function(e){return"number"==typeof e&&(e=Array.prototype.slice.call(arguments)),i[t](e)}}(o);var r=/(\w+)2(\w+)/.exec(o),l=r[1],s=r[2];n[l]=n[l]||{},n[l][s]=n[o]=function(t){return function(e){"number"==typeof e&&(e=Array.prototype.slice.call(arguments));var a=i[t](e);if("string"==typeof a||void 0===a)return a;for(var n=0;n<a.length;n++)a[n]=Math.round(a[n]);return a}}(o)}var d=function(){this.convs={}};d.prototype.routeSpace=function(t,e){var a=e[0];return void 0===a?this.getValues(t):("number"==typeof a&&(a=Array.prototype.slice.call(e)),this.setValues(t,a))},d.prototype.setValues=function(t,e){return this.space=t,this.convs={},this.convs[t]=e,this},d.prototype.getValues=function(t){var e=this.convs[t];if(!e){var a=this.space,i=this.convs[a];e=n[a][t](i),this.convs[t]=e}return e},["rgb","hsl","hsv","cmyk","keyword"].forEach(function(t){d.prototype[t]=function(e){return this.routeSpace(t,arguments)}}),e.exports=n},{4:4}],6:[function(t,e,a){e.exports={aliceblue:[240,248,255],antiquewhite:[250,235,215],aqua:[0,255,255],aquamarine:[127,255,212],azure:[240,255,255],beige:[245,245,220],bisque:[255,228,196],black:[0,0,0],blanchedalmond:[255,235,205],blue:[0,0,255],blueviolet:[138,43,226],brown:[165,42,42],burlywood:[222,184,135],cadetblue:[95,158,160],chartreuse:[127,255,0],chocolate:[210,105,30],coral:[255,127,80],cornflowerblue:[100,149,237],cornsilk:[255,248,220],crimson:[220,20,60],cyan:[0,255,255],darkblue:[0,0,139],darkcyan:[0,139,139],darkgoldenrod:[184,134,11],darkgray:[169,169,169],darkgreen:[0,100,0],darkgrey:[169,169,169],darkkhaki:[189,183,107],darkmagenta:[139,0,139],darkolivegreen:[85,107,47],darkorange:[255,140,0],darkorchid:[153,50,204],darkred:[139,0,0],darksalmon:[233,150,122],darkseagreen:[143,188,143],darkslateblue:[72,61,139],darkslategray:[47,79,79],darkslategrey:[47,79,79],darkturquoise:[0,206,209],darkviolet:[148,0,211],deeppink:[255,20,147],deepskyblue:[0,191,255],dimgray:[105,105,105],dimgrey:[105,105,105],dodgerblue:[30,144,255],firebrick:[178,34,34],floralwhite:[255,250,240],forestgreen:[34,139,34],fuchsia:[255,0,255],gainsboro:[220,220,220],ghostwhite:[248,248,255],gold:[255,215,0],goldenrod:[218,165,32],gray:[128,128,128],green:[0,128,0],greenyellow:[173,255,47],grey:[128,128,128],honeydew:[240,255,240],hotpink:[255,105,180],indianred:[205,92,92],indigo:[75,0,130],ivory:[255,255,240],khaki:[240,230,140],lavender:[230,230,250],lavenderblush:[255,240,245],lawngreen:[124,252,0],lemonchiffon:[255,250,205],lightblue:[173,216,230],lightcoral:[240,128,128],lightcyan:[224,255,255],lightgoldenrodyellow:[250,250,210],lightgray:[211,211,211],lightgreen:[144,238,144],lightgrey:[211,211,211],lightpink:[255,182,193],lightsalmon:[255,160,122],lightseagreen:[32,178,170],lightskyblue:[135,206,250],lightslategray:[119,136,153],lightslategrey:[119,136,153],lightsteelblue:[176,196,222],lightyellow:[255,255,224],lime:[0,255,0],limegreen:[50,205,50],linen:[250,240,230],magenta:[255,0,255],maroon:[128,0,0],mediumaquamarine:[102,205,170],mediumblue:[0,0,205],mediumorchid:[186,85,211],mediumpurple:[147,112,219],mediumseagreen:[60,179,113],mediumslateblue:[123,104,238],mediumspringgreen:[0,250,154],mediumturquoise:[72,209,204],mediumvioletred:[199,21,133],midnightblue:[25,25,112],mintcream:[245,255,250],mistyrose:[255,228,225],moccasin:[255,228,181],navajowhite:[255,222,173],navy:[0,0,128],oldlace:[253,245,230],olive:[128,128,0],olivedrab:[107,142,35],orange:[255,165,0],orangered:[255,69,0],orchid:[218,112,214],palegoldenrod:[238,232,170],palegreen:[152,251,152],paleturquoise:[175,238,238],palevioletred:[219,112,147],papayawhip:[255,239,213],peachpuff:[255,218,185],peru:[205,133,63],pink:[255,192,203],plum:[221,160,221],powderblue:[176,224,230],purple:[128,0,128],rebeccapurple:[102,51,153],red:[255,0,0],rosybrown:[188,143,143],royalblue:[65,105,225],saddlebrown:[139,69,19],salmon:[250,128,114],sandybrown:[244,164,96],seagreen:[46,139,87],seashell:[255,245,238],sienna:[160,82,45],silver:[192,192,192],skyblue:[135,206,235],slateblue:[106,90,205],slategray:[112,128,144],slategrey:[112,128,144],snow:[255,250,250],springgreen:[0,255,127],steelblue:[70,130,180],tan:[210,180,140],teal:[0,128,128],thistle:[216,191,216],tomato:[255,99,71],turquoise:[64,224,208],violet:[238,130,238],wheat:[245,222,179],white:[255,255,255],whitesmoke:[245,245,245],yellow:[255,255,0],yellowgreen:[154,205,50]}},{}],7:[function(t,e,a){var i=t(27)();t(26)(i),t(22)(i),t(25)(i),t(21)(i),t(23)(i),t(24)(i),t(28)(i),t(32)(i),t(30)(i),t(31)(i),t(33)(i),t(29)(i),t(34)(i),t(35)(i),t(36)(i),t(37)(i),t(38)(i),t(41)(i),t(39)(i),t(40)(i),t(42)(i),t(43)(i),t(44)(i),t(15)(i),t(16)(i),t(17)(i),t(18)(i),t(19)(i),t(20)(i),t(8)(i),t(9)(i),t(10)(i),t(11)(i),t(12)(i),t(13)(i),t(14)(i),window.Chart=e.exports=i},{10:10,11:11,12:12,13:13,14:14,15:15,16:16,17:17,18:18,19:19,20:20,21:21,22:22,23:23,24:24,25:25,26:26,27:27,28:28,29:29,30:30,31:31,32:32,33:33,34:34,35:35,36:36,37:37,38:38,39:39,40:40,41:41,42:42,43:43,44:44,8:8,9:9}],8:[function(t,e,a){"use strict";e.exports=function(t){t.Bar=function(e,a){return a.type="bar",new t(e,a)}}},{}],9:[function(t,e,a){"use strict";e.exports=function(t){t.Bubble=function(e,a){return a.type="bubble",new t(e,a)}}},{}],10:[function(t,e,a){"use strict";e.exports=function(t){t.Doughnut=function(e,a){return a.type="doughnut",new t(e,a)}}},{}],11:[function(t,e,a){"use strict";e.exports=function(t){t.Line=function(e,a){return a.type="line",new t(e,a)}}},{}],12:[function(t,e,a){"use strict";e.exports=function(t){t.PolarArea=function(e,a){return a.type="polarArea",new t(e,a)}}},{}],13:[function(t,e,a){"use strict";e.exports=function(t){t.Radar=function(e,a){return a.options=t.helpers.configMerge({aspectRatio:1},a.options),a.type="radar",new t(e,a)}}},{}],14:[function(t,e,a){"use strict";e.exports=function(t){var e={hover:{mode:"single"},scales:{xAxes:[{type:"linear",position:"bottom",id:"x-axis-1"}],yAxes:[{type:"linear",position:"left",id:"y-axis-1"}]},tooltips:{callbacks:{title:function(){return""},label:function(t){return"("+t.xLabel+", "+t.yLabel+")"}}}};t.defaults.scatter=e,t.controllers.scatter=t.controllers.line,t.Scatter=function(e,a){return a.type="scatter",new t(e,a)}}},{}],15:[function(t,e,a){"use strict";e.exports=function(t){var e=t.helpers;t.defaults.bar={hover:{mode:"label"},scales:{xAxes:[{type:"category",categoryPercentage:.8,barPercentage:.9,gridLines:{offsetGridLines:!0}}],yAxes:[{type:"linear"}]}},t.controllers.bar=t.DatasetController.extend({dataElementType:t.elements.Rectangle,initialize:function(e,a){t.DatasetController.prototype.initialize.call(this,e,a),this.getMeta().bar=!0},getBarCount:function(){var t=this,a=0;return e.each(t.chart.data.datasets,function(e,i){var n=t.chart.getDatasetMeta(i);n.bar&&t.chart.isDatasetVisible(i)&&++a},t),a},update:function(t){var a=this;e.each(a.getMeta().data,function(e,i){a.updateElement(e,i,t)},a)},updateElement:function(t,a,i){var n=this,o=n.getMeta(),r=n.getScaleForId(o.xAxisID),l=n.getScaleForId(o.yAxisID),s=l.getBasePixel(),d=n.chart.options.elements.rectangle,u=t.custom||{},c=n.getDataset();e.extend(t,{_xScale:r,_yScale:l,_datasetIndex:n.index,_index:a,_model:{x:n.calculateBarX(a,n.index),y:i?s:n.calculateBarY(a,n.index),label:n.chart.data.labels[a],datasetLabel:c.label,base:i?s:n.calculateBarBase(n.index,a),width:n.calculateBarWidth(a),backgroundColor:u.backgroundColor?u.backgroundColor:e.getValueAtIndexOrDefault(c.backgroundColor,a,d.backgroundColor),borderSkipped:u.borderSkipped?u.borderSkipped:d.borderSkipped,borderColor:u.borderColor?u.borderColor:e.getValueAtIndexOrDefault(c.borderColor,a,d.borderColor),borderWidth:u.borderWidth?u.borderWidth:e.getValueAtIndexOrDefault(c.borderWidth,a,d.borderWidth)}}),t.pivot()},calculateBarBase:function(t,e){var a=this,i=a.getMeta(),n=a.getScaleForId(i.yAxisID),o=0;if(n.options.stacked){for(var r=a.chart,l=r.data.datasets,s=Number(l[t].data[e]),d=0;t>d;d++){var u=l[d],c=r.getDatasetMeta(d);if(c.bar&&c.yAxisID===n.id&&r.isDatasetVisible(d)){var h=Number(u.data[e]);o+=0>s?Math.min(h,0):Math.max(h,0)}}return n.getPixelForValue(o)}return n.getBasePixel()},getRuler:function(t){var e,a=this,i=a.getMeta(),n=a.getScaleForId(i.xAxisID),o=a.getBarCount();e="category"===n.options.type?n.getPixelForTick(t+1)-n.getPixelForTick(t):n.width/n.ticks.length;var r=e*n.options.categoryPercentage,l=(e-e*n.options.categoryPercentage)/2,s=r/o;if(n.ticks.length!==a.chart.data.labels.length){var d=n.ticks.length/a.chart.data.labels.length;s*=d}var u=s*n.options.barPercentage,c=s-s*n.options.barPercentage;return{datasetCount:o,tickWidth:e,categoryWidth:r,categorySpacing:l,fullBarWidth:s,barWidth:u,barSpacing:c}},calculateBarWidth:function(t){var e=this.getScaleForId(this.getMeta().xAxisID);if(e.options.barThickness)return e.options.barThickness;var a=this.getRuler(t);return e.options.stacked?a.categoryWidth:a.barWidth},getBarIndex:function(t){var e,a,i=0;for(a=0;t>a;++a)e=this.chart.getDatasetMeta(a),e.bar&&this.chart.isDatasetVisible(a)&&++i;return i},calculateBarX:function(t,e){var a=this,i=a.getMeta(),n=a.getScaleForId(i.xAxisID),o=a.getBarIndex(e),r=a.getRuler(t),l=n.getPixelForValue(null,t,e,a.chart.isCombo);return l-=a.chart.isCombo?r.tickWidth/2:0,n.options.stacked?l+r.categoryWidth/2+r.categorySpacing:l+r.barWidth/2+r.categorySpacing+r.barWidth*o+r.barSpacing/2+r.barSpacing*o},calculateBarY:function(t,e){var a=this,i=a.getMeta(),n=a.getScaleForId(i.yAxisID),o=Number(a.getDataset().data[t]);if(n.options.stacked){for(var r=0,l=0,s=0;e>s;s++){var d=a.chart.data.datasets[s],u=a.chart.getDatasetMeta(s);if(u.bar&&u.yAxisID===n.id&&a.chart.isDatasetVisible(s)){var c=Number(d.data[t]);0>c?l+=c||0:r+=c||0}}return 0>o?n.getPixelForValue(l+o):n.getPixelForValue(r+o)}return n.getPixelForValue(o)},draw:function(t){var a=this,i=t||1;e.each(a.getMeta().data,function(t,e){var n=a.getDataset().data[e];null===n||void 0===n||isNaN(n)||t.transition(i).draw()},a)},setHoverStyle:function(t){var a=this.chart.data.datasets[t._datasetIndex],i=t._index,n=t.custom||{},o=t._model;o.backgroundColor=n.hoverBackgroundColor?n.hoverBackgroundColor:e.getValueAtIndexOrDefault(a.hoverBackgroundColor,i,e.getHoverColor(o.backgroundColor)),o.borderColor=n.hoverBorderColor?n.hoverBorderColor:e.getValueAtIndexOrDefault(a.hoverBorderColor,i,e.getHoverColor(o.borderColor)),o.borderWidth=n.hoverBorderWidth?n.hoverBorderWidth:e.getValueAtIndexOrDefault(a.hoverBorderWidth,i,o.borderWidth)},removeHoverStyle:function(t){var a=this.chart.data.datasets[t._datasetIndex],i=t._index,n=t.custom||{},o=t._model,r=this.chart.options.elements.rectangle;o.backgroundColor=n.backgroundColor?n.backgroundColor:e.getValueAtIndexOrDefault(a.backgroundColor,i,r.backgroundColor),o.borderColor=n.borderColor?n.borderColor:e.getValueAtIndexOrDefault(a.borderColor,i,r.borderColor),o.borderWidth=n.borderWidth?n.borderWidth:e.getValueAtIndexOrDefault(a.borderWidth,i,r.borderWidth)}}),t.defaults.horizontalBar={hover:{mode:"label"},scales:{xAxes:[{type:"linear",position:"bottom"}],yAxes:[{position:"left",type:"category",categoryPercentage:.8,barPercentage:.9,gridLines:{offsetGridLines:!0}}]},elements:{rectangle:{borderSkipped:"left"}},tooltips:{callbacks:{title:function(t,e){var a="";return t.length>0&&(t[0].yLabel?a=t[0].yLabel:e.labels.length>0&&t[0].index<e.labels.length&&(a=e.labels[t[0].index])),a},label:function(t,e){var a=e.datasets[t.datasetIndex].label||"";return a+": "+t.xLabel}}}},t.controllers.horizontalBar=t.controllers.bar.extend({updateElement:function(t,a,i){var n=this,o=n.getMeta(),r=n.getScaleForId(o.xAxisID),l=n.getScaleForId(o.yAxisID),s=r.getBasePixel(),d=t.custom||{},u=n.getDataset(),c=n.chart.options.elements.rectangle;e.extend(t,{_xScale:r,_yScale:l,_datasetIndex:n.index,_index:a,_model:{x:i?s:n.calculateBarX(a,n.index),y:n.calculateBarY(a,n.index),label:n.chart.data.labels[a],datasetLabel:u.label,base:i?s:n.calculateBarBase(n.index,a),height:n.calculateBarHeight(a),backgroundColor:d.backgroundColor?d.backgroundColor:e.getValueAtIndexOrDefault(u.backgroundColor,a,c.backgroundColor),borderSkipped:d.borderSkipped?d.borderSkipped:c.borderSkipped,borderColor:d.borderColor?d.borderColor:e.getValueAtIndexOrDefault(u.borderColor,a,c.borderColor),borderWidth:d.borderWidth?d.borderWidth:e.getValueAtIndexOrDefault(u.borderWidth,a,c.borderWidth)},draw:function(){function t(t){return s[(u+t)%4]}var e=this._chart.ctx,a=this._view,i=a.height/2,n=a.y-i,o=a.y+i,r=a.base-(a.base-a.x),l=a.borderWidth/2;a.borderWidth&&(n+=l,o-=l,r+=l),e.beginPath(),e.fillStyle=a.backgroundColor,e.strokeStyle=a.borderColor,e.lineWidth=a.borderWidth;var s=[[a.base,o],[a.base,n],[r,n],[r,o]],d=["bottom","left","top","right"],u=d.indexOf(a.borderSkipped,0);-1===u&&(u=0),e.moveTo.apply(e,t(0));for(var c=1;4>c;c++)e.lineTo.apply(e,t(c));e.fill(),a.borderWidth&&e.stroke()},inRange:function(t,e){var a=this._view,i=!1;return a&&(i=a.x<a.base?e>=a.y-a.height/2&&e<=a.y+a.height/2&&t>=a.x&&t<=a.base:e>=a.y-a.height/2&&e<=a.y+a.height/2&&t>=a.base&&t<=a.x),i}}),t.pivot()},calculateBarBase:function(t,e){var a=this,i=a.getMeta(),n=a.getScaleForId(i.xAxisID),o=0;
if(n.options.stacked){for(var r=a.chart,l=r.data.datasets,s=Number(l[t].data[e]),d=0;t>d;d++){var u=l[d],c=r.getDatasetMeta(d);if(c.bar&&c.xAxisID===n.id&&r.isDatasetVisible(d)){var h=Number(u.data[e]);o+=0>s?Math.min(h,0):Math.max(h,0)}}return n.getPixelForValue(o)}return n.getBasePixel()},getRuler:function(t){var e,a=this,i=a.getMeta(),n=a.getScaleForId(i.yAxisID),o=a.getBarCount();e="category"===n.options.type?n.getPixelForTick(t+1)-n.getPixelForTick(t):n.width/n.ticks.length;var r=e*n.options.categoryPercentage,l=(e-e*n.options.categoryPercentage)/2,s=r/o;if(n.ticks.length!==a.chart.data.labels.length){var d=n.ticks.length/a.chart.data.labels.length;s*=d}var u=s*n.options.barPercentage,c=s-s*n.options.barPercentage;return{datasetCount:o,tickHeight:e,categoryHeight:r,categorySpacing:l,fullBarHeight:s,barHeight:u,barSpacing:c}},calculateBarHeight:function(t){var e=this,a=e.getScaleForId(e.getMeta().yAxisID);if(a.options.barThickness)return a.options.barThickness;var i=e.getRuler(t);return a.options.stacked?i.categoryHeight:i.barHeight},calculateBarX:function(t,e){var a=this,i=a.getMeta(),n=a.getScaleForId(i.xAxisID),o=Number(a.getDataset().data[t]);if(n.options.stacked){for(var r=0,l=0,s=0;e>s;s++){var d=a.chart.data.datasets[s],u=a.chart.getDatasetMeta(s);if(u.bar&&u.xAxisID===n.id&&a.chart.isDatasetVisible(s)){var c=Number(d.data[t]);0>c?l+=c||0:r+=c||0}}return 0>o?n.getPixelForValue(l+o):n.getPixelForValue(r+o)}return n.getPixelForValue(o)},calculateBarY:function(t,e){var a=this,i=a.getMeta(),n=a.getScaleForId(i.yAxisID),o=a.getBarIndex(e),r=a.getRuler(t),l=n.getPixelForValue(null,t,e,a.chart.isCombo);return l-=a.chart.isCombo?r.tickHeight/2:0,n.options.stacked?l+r.categoryHeight/2+r.categorySpacing:l+r.barHeight/2+r.categorySpacing+r.barHeight*o+r.barSpacing/2+r.barSpacing*o}})}},{}],16:[function(t,e,a){"use strict";e.exports=function(t){var e=t.helpers;t.defaults.bubble={hover:{mode:"single"},scales:{xAxes:[{type:"linear",position:"bottom",id:"x-axis-0"}],yAxes:[{type:"linear",position:"left",id:"y-axis-0"}]},tooltips:{callbacks:{title:function(){return""},label:function(t,e){var a=e.datasets[t.datasetIndex].label||"",i=e.datasets[t.datasetIndex].data[t.index];return a+": ("+i.x+", "+i.y+", "+i.r+")"}}}},t.controllers.bubble=t.DatasetController.extend({dataElementType:t.elements.Point,update:function(t){var a=this,i=a.getMeta(),n=i.data;e.each(n,function(e,i){a.updateElement(e,i,t)})},updateElement:function(a,i,n){var o=this,r=o.getMeta(),l=o.getScaleForId(r.xAxisID),s=o.getScaleForId(r.yAxisID),d=a.custom||{},u=o.getDataset(),c=u.data[i],h=o.chart.options.elements.point,f=o.index;e.extend(a,{_xScale:l,_yScale:s,_datasetIndex:f,_index:i,_model:{x:n?l.getPixelForDecimal(.5):l.getPixelForValue("object"==typeof c?c:NaN,i,f,o.chart.isCombo),y:n?s.getBasePixel():s.getPixelForValue(c,i,f),radius:n?0:d.radius?d.radius:o.getRadius(c),hitRadius:d.hitRadius?d.hitRadius:e.getValueAtIndexOrDefault(u.hitRadius,i,h.hitRadius)}}),t.DatasetController.prototype.removeHoverStyle.call(o,a,h);var g=a._model;g.skip=d.skip?d.skip:isNaN(g.x)||isNaN(g.y),a.pivot()},getRadius:function(t){return t.r||this.chart.options.elements.point.radius},setHoverStyle:function(a){var i=this;t.DatasetController.prototype.setHoverStyle.call(i,a);var n=i.chart.data.datasets[a._datasetIndex],o=a._index,r=a.custom||{},l=a._model;l.radius=r.hoverRadius?r.hoverRadius:e.getValueAtIndexOrDefault(n.hoverRadius,o,i.chart.options.elements.point.hoverRadius)+i.getRadius(n.data[o])},removeHoverStyle:function(e){var a=this;t.DatasetController.prototype.removeHoverStyle.call(a,e,a.chart.options.elements.point);var i=a.chart.data.datasets[e._datasetIndex].data[e._index],n=e.custom||{},o=e._model;o.radius=n.radius?n.radius:a.getRadius(i)}})}},{}],17:[function(t,e,a){"use strict";e.exports=function(t){var e=t.helpers,a=t.defaults;a.doughnut={animation:{animateRotate:!0,animateScale:!1},aspectRatio:1,hover:{mode:"single"},legendCallback:function(t){var e=[];e.push('<ul class="'+t.id+'-legend">');var a=t.data,i=a.datasets,n=a.labels;if(i.length)for(var o=0;o<i[0].data.length;++o)e.push('<li><span style="background-color:'+i[0].backgroundColor[o]+'"></span>'),n[o]&&e.push(n[o]),e.push("</li>");return e.push("</ul>"),e.join("")},legend:{labels:{generateLabels:function(t){var a=t.data;return a.labels.length&&a.datasets.length?a.labels.map(function(i,n){var o=t.getDatasetMeta(0),r=a.datasets[0],l=o.data[n],s=l&&l.custom||{},d=e.getValueAtIndexOrDefault,u=t.options.elements.arc,c=s.backgroundColor?s.backgroundColor:d(r.backgroundColor,n,u.backgroundColor),h=s.borderColor?s.borderColor:d(r.borderColor,n,u.borderColor),f=s.borderWidth?s.borderWidth:d(r.borderWidth,n,u.borderWidth);return{text:i,fillStyle:c,strokeStyle:h,lineWidth:f,hidden:isNaN(r.data[n])||o.data[n].hidden,index:n}}):[]}},onClick:function(t,e){var a,i,n,o=e.index,r=this.chart;for(a=0,i=(r.data.datasets||[]).length;i>a;++a)n=r.getDatasetMeta(a),n.data[o]&&(n.data[o].hidden=!n.data[o].hidden);r.update()}},cutoutPercentage:50,rotation:Math.PI*-.5,circumference:2*Math.PI,tooltips:{callbacks:{title:function(){return""},label:function(t,e){return e.labels[t.index]+": "+e.datasets[t.datasetIndex].data[t.index]}}}},a.pie=e.clone(a.doughnut),e.extend(a.pie,{cutoutPercentage:0}),t.controllers.doughnut=t.controllers.pie=t.DatasetController.extend({dataElementType:t.elements.Arc,linkScales:e.noop,getRingIndex:function(t){for(var e=0,a=0;t>a;++a)this.chart.isDatasetVisible(a)&&++e;return e},update:function(t){var a=this,i=a.chart,n=i.chartArea,o=i.options,r=o.elements.arc,l=n.right-n.left-r.borderWidth,s=n.bottom-n.top-r.borderWidth,d=Math.min(l,s),u={x:0,y:0},c=a.getMeta(),h=o.cutoutPercentage,f=o.circumference;if(f<2*Math.PI){var g=o.rotation%(2*Math.PI);g+=2*Math.PI*(g>=Math.PI?-1:g<-Math.PI?1:0);var p=g+f,m={x:Math.cos(g),y:Math.sin(g)},b={x:Math.cos(p),y:Math.sin(p)},v=0>=g&&p>=0||g<=2*Math.PI&&2*Math.PI<=p,x=g<=.5*Math.PI&&.5*Math.PI<=p||g<=2.5*Math.PI&&2.5*Math.PI<=p,y=g<=-Math.PI&&-Math.PI<=p||g<=Math.PI&&Math.PI<=p,k=g<=.5*-Math.PI&&.5*-Math.PI<=p||g<=1.5*Math.PI&&1.5*Math.PI<=p,S=h/100,w={x:y?-1:Math.min(m.x*(m.x<0?1:S),b.x*(b.x<0?1:S)),y:k?-1:Math.min(m.y*(m.y<0?1:S),b.y*(b.y<0?1:S))},C={x:v?1:Math.max(m.x*(m.x>0?1:S),b.x*(b.x>0?1:S)),y:x?1:Math.max(m.y*(m.y>0?1:S),b.y*(b.y>0?1:S))},M={width:.5*(C.x-w.x),height:.5*(C.y-w.y)};d=Math.min(l/M.width,s/M.height),u={x:(C.x+w.x)*-.5,y:(C.y+w.y)*-.5}}i.borderWidth=a.getMaxBorderWidth(c.data),i.outerRadius=Math.max((d-i.borderWidth)/2,0),i.innerRadius=Math.max(h?i.outerRadius/100*h:1,0),i.radiusLength=(i.outerRadius-i.innerRadius)/i.getVisibleDatasetCount(),i.offsetX=u.x*i.outerRadius,i.offsetY=u.y*i.outerRadius,c.total=a.calculateTotal(),a.outerRadius=i.outerRadius-i.radiusLength*a.getRingIndex(a.index),a.innerRadius=a.outerRadius-i.radiusLength,e.each(c.data,function(e,i){a.updateElement(e,i,t)})},updateElement:function(t,a,i){var n=this,o=n.chart,r=o.chartArea,l=o.options,s=l.animation,d=(r.left+r.right)/2,u=(r.top+r.bottom)/2,c=l.rotation,h=l.rotation,f=n.getDataset(),g=i&&s.animateRotate?0:t.hidden?0:n.calculateCircumference(f.data[a])*(l.circumference/(2*Math.PI)),p=i&&s.animateScale?0:n.innerRadius,m=i&&s.animateScale?0:n.outerRadius,b=e.getValueAtIndexOrDefault;e.extend(t,{_datasetIndex:n.index,_index:a,_model:{x:d+o.offsetX,y:u+o.offsetY,startAngle:c,endAngle:h,circumference:g,outerRadius:m,innerRadius:p,label:b(f.label,a,o.data.labels[a])}});var v=t._model;this.removeHoverStyle(t),i&&s.animateRotate||(0===a?v.startAngle=l.rotation:v.startAngle=n.getMeta().data[a-1]._model.endAngle,v.endAngle=v.startAngle+v.circumference),t.pivot()},removeHoverStyle:function(e){t.DatasetController.prototype.removeHoverStyle.call(this,e,this.chart.options.elements.arc)},calculateTotal:function(){var t,a=this.getDataset(),i=this.getMeta(),n=0;return e.each(i.data,function(e,i){t=a.data[i],isNaN(t)||e.hidden||(n+=Math.abs(t))}),n},calculateCircumference:function(t){var e=this.getMeta().total;return e>0&&!isNaN(t)?2*Math.PI*(t/e):0},getMaxBorderWidth:function(t){for(var e,a,i=0,n=this.index,o=t.length,r=0;o>r;r++)e=t[r]._model?t[r]._model.borderWidth:0,a=t[r]._chart?t[r]._chart.config.data.datasets[n].hoverBorderWidth:0,i=e>i?e:i,i=a>i?a:i;return i}})}},{}],18:[function(t,e,a){"use strict";e.exports=function(t){function e(t,e){return a.getValueOrDefault(t.showLine,e.showLines)}var a=t.helpers;t.defaults.line={showLines:!0,spanGaps:!1,hover:{mode:"label"},scales:{xAxes:[{type:"category",id:"x-axis-0"}],yAxes:[{type:"linear",id:"y-axis-0"}]}},t.controllers.line=t.DatasetController.extend({datasetElementType:t.elements.Line,dataElementType:t.elements.Point,addElementAndReset:function(a){var i=this,n=i.chart.options,o=i.getMeta();t.DatasetController.prototype.addElementAndReset.call(i,a),e(i.getDataset(),n)&&0!==o.dataset._model.tension&&i.updateBezierControlPoints()},update:function(t){var i,n,o,r=this,l=r.getMeta(),s=l.dataset,d=l.data||[],u=r.chart.options,c=u.elements.line,h=r.getScaleForId(l.yAxisID),f=r.getDataset(),g=e(f,u);for(g&&(o=s.custom||{},void 0!==f.tension&&void 0===f.lineTension&&(f.lineTension=f.tension),s._scale=h,s._datasetIndex=r.index,s._children=d,s._model={spanGaps:f.spanGaps?f.spanGaps:u.spanGaps,tension:o.tension?o.tension:a.getValueOrDefault(f.lineTension,c.tension),backgroundColor:o.backgroundColor?o.backgroundColor:f.backgroundColor||c.backgroundColor,borderWidth:o.borderWidth?o.borderWidth:f.borderWidth||c.borderWidth,borderColor:o.borderColor?o.borderColor:f.borderColor||c.borderColor,borderCapStyle:o.borderCapStyle?o.borderCapStyle:f.borderCapStyle||c.borderCapStyle,borderDash:o.borderDash?o.borderDash:f.borderDash||c.borderDash,borderDashOffset:o.borderDashOffset?o.borderDashOffset:f.borderDashOffset||c.borderDashOffset,borderJoinStyle:o.borderJoinStyle?o.borderJoinStyle:f.borderJoinStyle||c.borderJoinStyle,fill:o.fill?o.fill:void 0!==f.fill?f.fill:c.fill,steppedLine:o.steppedLine?o.steppedLine:a.getValueOrDefault(f.steppedLine,c.stepped),cubicInterpolationMode:o.cubicInterpolationMode?o.cubicInterpolationMode:a.getValueOrDefault(f.cubicInterpolationMode,c.cubicInterpolationMode),scaleTop:h.top,scaleBottom:h.bottom,scaleZero:h.getBasePixel()},s.pivot()),i=0,n=d.length;n>i;++i)r.updateElement(d[i],i,t);for(g&&0!==s._model.tension&&r.updateBezierControlPoints(),i=0,n=d.length;n>i;++i)d[i].pivot()},getPointBackgroundColor:function(t,e){var i=this.chart.options.elements.point.backgroundColor,n=this.getDataset(),o=t.custom||{};return o.backgroundColor?i=o.backgroundColor:n.pointBackgroundColor?i=a.getValueAtIndexOrDefault(n.pointBackgroundColor,e,i):n.backgroundColor&&(i=n.backgroundColor),i},getPointBorderColor:function(t,e){var i=this.chart.options.elements.point.borderColor,n=this.getDataset(),o=t.custom||{};return o.borderColor?i=o.borderColor:n.pointBorderColor?i=a.getValueAtIndexOrDefault(n.pointBorderColor,e,i):n.borderColor&&(i=n.borderColor),i},getPointBorderWidth:function(t,e){var i=this.chart.options.elements.point.borderWidth,n=this.getDataset(),o=t.custom||{};return o.borderWidth?i=o.borderWidth:n.pointBorderWidth?i=a.getValueAtIndexOrDefault(n.pointBorderWidth,e,i):n.borderWidth&&(i=n.borderWidth),i},updateElement:function(t,e,i){var n,o,r=this,l=r.getMeta(),s=t.custom||{},d=r.getDataset(),u=r.index,c=d.data[e],h=r.getScaleForId(l.yAxisID),f=r.getScaleForId(l.xAxisID),g=r.chart.options.elements.point,p=r.chart.data.labels||[],m=1===p.length||1===d.data.length||r.chart.isCombo;void 0!==d.radius&&void 0===d.pointRadius&&(d.pointRadius=d.radius),void 0!==d.hitRadius&&void 0===d.pointHitRadius&&(d.pointHitRadius=d.hitRadius),n=f.getPixelForValue("object"==typeof c?c:NaN,e,u,m),o=i?h.getBasePixel():r.calculatePointY(c,e,u),t._xScale=f,t._yScale=h,t._datasetIndex=u,t._index=e,t._model={x:n,y:o,skip:s.skip||isNaN(n)||isNaN(o),radius:s.radius||a.getValueAtIndexOrDefault(d.pointRadius,e,g.radius),pointStyle:s.pointStyle||a.getValueAtIndexOrDefault(d.pointStyle,e,g.pointStyle),backgroundColor:r.getPointBackgroundColor(t,e),borderColor:r.getPointBorderColor(t,e),borderWidth:r.getPointBorderWidth(t,e),tension:l.dataset._model?l.dataset._model.tension:0,steppedLine:l.dataset._model?l.dataset._model.steppedLine:!1,hitRadius:s.hitRadius||a.getValueAtIndexOrDefault(d.pointHitRadius,e,g.hitRadius)}},calculatePointY:function(t,e,a){var i,n,o,r=this,l=r.chart,s=r.getMeta(),d=r.getScaleForId(s.yAxisID),u=0,c=0;if(d.options.stacked){for(i=0;a>i;i++)if(n=l.data.datasets[i],o=l.getDatasetMeta(i),"line"===o.type&&o.yAxisID===d.id&&l.isDatasetVisible(i)){var h=Number(d.getRightValue(n.data[e]));0>h?c+=h||0:u+=h||0}var f=Number(d.getRightValue(t));return 0>f?d.getPixelForValue(c+f):d.getPixelForValue(u+f)}return d.getPixelForValue(t)},updateBezierControlPoints:function(){function t(t,e,a){return Math.max(Math.min(t,a),e)}var e,i,n,o,r,l=this,s=l.getMeta(),d=l.chart.chartArea,u=s.data||[];if(s.dataset._model.spanGaps&&(u=u.filter(function(t){return!t._model.skip})),"monotone"===s.dataset._model.cubicInterpolationMode)a.splineCurveMonotone(u);else for(e=0,i=u.length;i>e;++e)n=u[e],o=n._model,r=a.splineCurve(a.previousItem(u,e)._model,o,a.nextItem(u,e)._model,s.dataset._model.tension),o.controlPointPreviousX=r.previous.x,o.controlPointPreviousY=r.previous.y,o.controlPointNextX=r.next.x,o.controlPointNextY=r.next.y;if(l.chart.options.elements.line.capBezierPoints)for(e=0,i=u.length;i>e;++e)o=u[e]._model,o.controlPointPreviousX=t(o.controlPointPreviousX,d.left,d.right),o.controlPointPreviousY=t(o.controlPointPreviousY,d.top,d.bottom),o.controlPointNextX=t(o.controlPointNextX,d.left,d.right),o.controlPointNextY=t(o.controlPointNextY,d.top,d.bottom)},draw:function(t){var a,i,n=this,o=n.getMeta(),r=o.data||[],l=t||1;for(a=0,i=r.length;i>a;++a)r[a].transition(l);for(e(n.getDataset(),n.chart.options)&&o.dataset.transition(l).draw(),a=0,i=r.length;i>a;++a)r[a].draw()},setHoverStyle:function(t){var e=this.chart.data.datasets[t._datasetIndex],i=t._index,n=t.custom||{},o=t._model;o.radius=n.hoverRadius||a.getValueAtIndexOrDefault(e.pointHoverRadius,i,this.chart.options.elements.point.hoverRadius),o.backgroundColor=n.hoverBackgroundColor||a.getValueAtIndexOrDefault(e.pointHoverBackgroundColor,i,a.getHoverColor(o.backgroundColor)),o.borderColor=n.hoverBorderColor||a.getValueAtIndexOrDefault(e.pointHoverBorderColor,i,a.getHoverColor(o.borderColor)),o.borderWidth=n.hoverBorderWidth||a.getValueAtIndexOrDefault(e.pointHoverBorderWidth,i,o.borderWidth)},removeHoverStyle:function(t){var e=this,i=e.chart.data.datasets[t._datasetIndex],n=t._index,o=t.custom||{},r=t._model;void 0!==i.radius&&void 0===i.pointRadius&&(i.pointRadius=i.radius),r.radius=o.radius||a.getValueAtIndexOrDefault(i.pointRadius,n,e.chart.options.elements.point.radius),r.backgroundColor=e.getPointBackgroundColor(t,n),r.borderColor=e.getPointBorderColor(t,n),r.borderWidth=e.getPointBorderWidth(t,n)}})}},{}],19:[function(t,e,a){"use strict";e.exports=function(t){var e=t.helpers;t.defaults.polarArea={scale:{type:"radialLinear",lineArc:!0,ticks:{beginAtZero:!0}},animation:{animateRotate:!0,animateScale:!0},startAngle:-.5*Math.PI,aspectRatio:1,legendCallback:function(t){var e=[];e.push('<ul class="'+t.id+'-legend">');var a=t.data,i=a.datasets,n=a.labels;if(i.length)for(var o=0;o<i[0].data.length;++o)e.push('<li><span style="background-color:'+i[0].backgroundColor[o]+'">'),n[o]&&e.push(n[o]),e.push("</span></li>");return e.push("</ul>"),e.join("")},legend:{labels:{generateLabels:function(t){var a=t.data;return a.labels.length&&a.datasets.length?a.labels.map(function(i,n){var o=t.getDatasetMeta(0),r=a.datasets[0],l=o.data[n],s=l.custom||{},d=e.getValueAtIndexOrDefault,u=t.options.elements.arc,c=s.backgroundColor?s.backgroundColor:d(r.backgroundColor,n,u.backgroundColor),h=s.borderColor?s.borderColor:d(r.borderColor,n,u.borderColor),f=s.borderWidth?s.borderWidth:d(r.borderWidth,n,u.borderWidth);return{text:i,fillStyle:c,strokeStyle:h,lineWidth:f,hidden:isNaN(r.data[n])||o.data[n].hidden,index:n}}):[]}},onClick:function(t,e){var a,i,n,o=e.index,r=this.chart;for(a=0,i=(r.data.datasets||[]).length;i>a;++a)n=r.getDatasetMeta(a),n.data[o].hidden=!n.data[o].hidden;r.update()}},tooltips:{callbacks:{title:function(){return""},label:function(t,e){return e.labels[t.index]+": "+t.yLabel}}}},t.controllers.polarArea=t.DatasetController.extend({dataElementType:t.elements.Arc,linkScales:e.noop,update:function(t){var a=this,i=a.chart,n=i.chartArea,o=a.getMeta(),r=i.options,l=r.elements.arc,s=Math.min(n.right-n.left,n.bottom-n.top);i.outerRadius=Math.max((s-l.borderWidth/2)/2,0),i.innerRadius=Math.max(r.cutoutPercentage?i.outerRadius/100*r.cutoutPercentage:1,0),i.radiusLength=(i.outerRadius-i.innerRadius)/i.getVisibleDatasetCount(),a.outerRadius=i.outerRadius-i.radiusLength*a.index,a.innerRadius=a.outerRadius-i.radiusLength,o.count=a.countVisibleElements(),e.each(o.data,function(e,i){a.updateElement(e,i,t)})},updateElement:function(t,a,i){for(var n=this,o=n.chart,r=n.getDataset(),l=o.options,s=l.animation,d=o.scale,u=e.getValueAtIndexOrDefault,c=o.data.labels,h=n.calculateCircumference(r.data[a]),f=d.xCenter,g=d.yCenter,p=0,m=n.getMeta(),b=0;a>b;++b)isNaN(r.data[b])||m.data[b].hidden||++p;var v=l.startAngle,x=t.hidden?0:d.getDistanceFromCenterForValue(r.data[a]),y=v+h*p,k=y+(t.hidden?0:h),S=s.animateScale?0:d.getDistanceFromCenterForValue(r.data[a]);e.extend(t,{_datasetIndex:n.index,_index:a,_scale:d,_model:{x:f,y:g,innerRadius:0,outerRadius:i?S:x,startAngle:i&&s.animateRotate?v:y,endAngle:i&&s.animateRotate?v:k,label:u(c,a,c[a])}}),n.removeHoverStyle(t),t.pivot()},removeHoverStyle:function(e){t.DatasetController.prototype.removeHoverStyle.call(this,e,this.chart.options.elements.arc)},countVisibleElements:function(){var t=this.getDataset(),a=this.getMeta(),i=0;return e.each(a.data,function(e,a){isNaN(t.data[a])||e.hidden||i++}),i},calculateCircumference:function(t){var e=this.getMeta().count;return e>0&&!isNaN(t)?2*Math.PI/e:0}})}},{}],20:[function(t,e,a){"use strict";e.exports=function(t){var e=t.helpers;t.defaults.radar={scale:{type:"radialLinear"},elements:{line:{tension:0}}},t.controllers.radar=t.DatasetController.extend({datasetElementType:t.elements.Line,dataElementType:t.elements.Point,linkScales:e.noop,addElementAndReset:function(e){t.DatasetController.prototype.addElementAndReset.call(this,e),this.updateBezierControlPoints()},update:function(t){var a=this,i=a.getMeta(),n=i.dataset,o=i.data,r=n.custom||{},l=a.getDataset(),s=a.chart.options.elements.line,d=a.chart.scale;void 0!==l.tension&&void 0===l.lineTension&&(l.lineTension=l.tension),e.extend(i.dataset,{_datasetIndex:a.index,_children:o,_loop:!0,_model:{tension:r.tension?r.tension:e.getValueOrDefault(l.lineTension,s.tension),backgroundColor:r.backgroundColor?r.backgroundColor:l.backgroundColor||s.backgroundColor,borderWidth:r.borderWidth?r.borderWidth:l.borderWidth||s.borderWidth,borderColor:r.borderColor?r.borderColor:l.borderColor||s.borderColor,fill:r.fill?r.fill:void 0!==l.fill?l.fill:s.fill,borderCapStyle:r.borderCapStyle?r.borderCapStyle:l.borderCapStyle||s.borderCapStyle,borderDash:r.borderDash?r.borderDash:l.borderDash||s.borderDash,borderDashOffset:r.borderDashOffset?r.borderDashOffset:l.borderDashOffset||s.borderDashOffset,borderJoinStyle:r.borderJoinStyle?r.borderJoinStyle:l.borderJoinStyle||s.borderJoinStyle,scaleTop:d.top,scaleBottom:d.bottom,scaleZero:d.getBasePosition()}}),i.dataset.pivot(),e.each(o,function(e,i){a.updateElement(e,i,t)},a),a.updateBezierControlPoints()},updateElement:function(t,a,i){var n=this,o=t.custom||{},r=n.getDataset(),l=n.chart.scale,s=n.chart.options.elements.point,d=l.getPointPositionForValue(a,r.data[a]);e.extend(t,{_datasetIndex:n.index,_index:a,_scale:l,_model:{x:i?l.xCenter:d.x,y:i?l.yCenter:d.y,tension:o.tension?o.tension:e.getValueOrDefault(r.tension,n.chart.options.elements.line.tension),radius:o.radius?o.radius:e.getValueAtIndexOrDefault(r.pointRadius,a,s.radius),backgroundColor:o.backgroundColor?o.backgroundColor:e.getValueAtIndexOrDefault(r.pointBackgroundColor,a,s.backgroundColor),borderColor:o.borderColor?o.borderColor:e.getValueAtIndexOrDefault(r.pointBorderColor,a,s.borderColor),borderWidth:o.borderWidth?o.borderWidth:e.getValueAtIndexOrDefault(r.pointBorderWidth,a,s.borderWidth),pointStyle:o.pointStyle?o.pointStyle:e.getValueAtIndexOrDefault(r.pointStyle,a,s.pointStyle),hitRadius:o.hitRadius?o.hitRadius:e.getValueAtIndexOrDefault(r.hitRadius,a,s.hitRadius)}}),t._model.skip=o.skip?o.skip:isNaN(t._model.x)||isNaN(t._model.y)},updateBezierControlPoints:function(){var t=this.chart.chartArea,a=this.getMeta();e.each(a.data,function(i,n){var o=i._model,r=e.splineCurve(e.previousItem(a.data,n,!0)._model,o,e.nextItem(a.data,n,!0)._model,o.tension);o.controlPointPreviousX=Math.max(Math.min(r.previous.x,t.right),t.left),o.controlPointPreviousY=Math.max(Math.min(r.previous.y,t.bottom),t.top),o.controlPointNextX=Math.max(Math.min(r.next.x,t.right),t.left),o.controlPointNextY=Math.max(Math.min(r.next.y,t.bottom),t.top),i.pivot()})},draw:function(t){var a=this.getMeta(),i=t||1;e.each(a.data,function(t){t.transition(i)}),a.dataset.transition(i).draw(),e.each(a.data,function(t){t.draw()})},setHoverStyle:function(t){var a=this.chart.data.datasets[t._datasetIndex],i=t.custom||{},n=t._index,o=t._model;o.radius=i.hoverRadius?i.hoverRadius:e.getValueAtIndexOrDefault(a.pointHoverRadius,n,this.chart.options.elements.point.hoverRadius),o.backgroundColor=i.hoverBackgroundColor?i.hoverBackgroundColor:e.getValueAtIndexOrDefault(a.pointHoverBackgroundColor,n,e.getHoverColor(o.backgroundColor)),o.borderColor=i.hoverBorderColor?i.hoverBorderColor:e.getValueAtIndexOrDefault(a.pointHoverBorderColor,n,e.getHoverColor(o.borderColor)),o.borderWidth=i.hoverBorderWidth?i.hoverBorderWidth:e.getValueAtIndexOrDefault(a.pointHoverBorderWidth,n,o.borderWidth)},removeHoverStyle:function(t){var a=this.chart.data.datasets[t._datasetIndex],i=t.custom||{},n=t._index,o=t._model,r=this.chart.options.elements.point;o.radius=i.radius?i.radius:e.getValueAtIndexOrDefault(a.radius,n,r.radius),o.backgroundColor=i.backgroundColor?i.backgroundColor:e.getValueAtIndexOrDefault(a.pointBackgroundColor,n,r.backgroundColor),o.borderColor=i.borderColor?i.borderColor:e.getValueAtIndexOrDefault(a.pointBorderColor,n,r.borderColor),o.borderWidth=i.borderWidth?i.borderWidth:e.getValueAtIndexOrDefault(a.pointBorderWidth,n,r.borderWidth)}})}},{}],21:[function(t,e,a){"use strict";e.exports=function(t){var e=t.helpers;t.defaults.global.animation={duration:1e3,easing:"easeOutQuart",onProgress:e.noop,onComplete:e.noop},t.Animation=t.Element.extend({currentStep:null,numSteps:60,easing:"",render:null,onAnimationProgress:null,onAnimationComplete:null}),t.animationService={frameDuration:17,animations:[],dropFrames:0,request:null,addAnimation:function(t,e,a,i){var n=this;i||(t.animating=!0);for(var o=0;o<n.animations.length;++o)if(n.animations[o].chartInstance===t)return void(n.animations[o].animationObject=e);n.animations.push({chartInstance:t,animationObject:e}),1===n.animations.length&&n.requestAnimationFrame()},cancelAnimation:function(t){var a=e.findIndex(this.animations,function(e){return e.chartInstance===t});-1!==a&&(this.animations.splice(a,1),t.animating=!1)},requestAnimationFrame:function(){var t=this;null===t.request&&(t.request=e.requestAnimFrame.call(window,function(){t.request=null,t.startDigest()}))},startDigest:function(){var t=this,e=Date.now(),a=0;t.dropFrames>1&&(a=Math.floor(t.dropFrames),t.dropFrames=t.dropFrames%1);for(var i=0;i<t.animations.length;)null===t.animations[i].animationObject.currentStep&&(t.animations[i].animationObject.currentStep=0),t.animations[i].animationObject.currentStep+=1+a,t.animations[i].animationObject.currentStep>t.animations[i].animationObject.numSteps&&(t.animations[i].animationObject.currentStep=t.animations[i].animationObject.numSteps),t.animations[i].animationObject.render(t.animations[i].chartInstance,t.animations[i].animationObject),t.animations[i].animationObject.onAnimationProgress&&t.animations[i].animationObject.onAnimationProgress.call&&t.animations[i].animationObject.onAnimationProgress.call(t.animations[i].chartInstance,t.animations[i]),t.animations[i].animationObject.currentStep===t.animations[i].animationObject.numSteps?(t.animations[i].animationObject.onAnimationComplete&&t.animations[i].animationObject.onAnimationComplete.call&&t.animations[i].animationObject.onAnimationComplete.call(t.animations[i].chartInstance,t.animations[i]),t.animations[i].chartInstance.animating=!1,t.animations.splice(i,1)):++i;var n=Date.now(),o=(n-e)/t.frameDuration;t.dropFrames+=o,t.animations.length>0&&t.requestAnimationFrame()}}}},{}],22:[function(t,e,a){"use strict";e.exports=function(t){var e=t.canvasHelpers={};e.drawPoint=function(t,e,a,i,n){var o,r,l,s,d,u;if("object"==typeof e&&(o=e.toString(),"[object HTMLImageElement]"===o||"[object HTMLCanvasElement]"===o))return void t.drawImage(e,i-e.width/2,n-e.height/2);if(!(isNaN(a)||0>=a)){switch(e){default:t.beginPath(),t.arc(i,n,a,0,2*Math.PI),t.closePath(),t.fill();break;case"triangle":t.beginPath(),r=3*a/Math.sqrt(3),d=r*Math.sqrt(3)/2,t.moveTo(i-r/2,n+d/3),t.lineTo(i+r/2,n+d/3),t.lineTo(i,n-2*d/3),t.closePath(),t.fill();break;case"rect":u=1/Math.SQRT2*a,t.beginPath(),t.fillRect(i-u,n-u,2*u,2*u),t.strokeRect(i-u,n-u,2*u,2*u);break;case"rectRot":u=1/Math.SQRT2*a,t.beginPath(),t.moveTo(i-u,n),t.lineTo(i,n+u),t.lineTo(i+u,n),t.lineTo(i,n-u),t.closePath(),t.fill();break;case"cross":t.beginPath(),t.moveTo(i,n+a),t.lineTo(i,n-a),t.moveTo(i-a,n),t.lineTo(i+a,n),t.closePath();break;case"crossRot":t.beginPath(),l=Math.cos(Math.PI/4)*a,s=Math.sin(Math.PI/4)*a,t.moveTo(i-l,n-s),t.lineTo(i+l,n+s),t.moveTo(i-l,n+s),t.lineTo(i+l,n-s),t.closePath();break;case"star":t.beginPath(),t.moveTo(i,n+a),t.lineTo(i,n-a),t.moveTo(i-a,n),t.lineTo(i+a,n),l=Math.cos(Math.PI/4)*a,s=Math.sin(Math.PI/4)*a,t.moveTo(i-l,n-s),t.lineTo(i+l,n+s),t.moveTo(i-l,n+s),t.lineTo(i+l,n-s),t.closePath();break;case"line":t.beginPath(),t.moveTo(i-a,n),t.lineTo(i+a,n),t.closePath();break;case"dash":t.beginPath(),t.moveTo(i,n),t.lineTo(i+a,n),t.closePath()}t.stroke()}}}},{}],23:[function(t,e,a){"use strict";e.exports=function(t){var e=t.helpers;t.types={},t.instances={},t.controllers={},t.Controller=function(a){return this.chart=a,this.config=a.config,this.options=this.config.options=e.configMerge(t.defaults.global,t.defaults[this.config.type],this.config.options||{}),this.id=e.uid(),Object.defineProperty(this,"data",{get:function(){return this.config.data}}),t.instances[this.id]=this,this.options.responsive&&this.resize(!0),this.initialize(),this},e.extend(t.Controller.prototype,{initialize:function(){var e=this;return t.plugins.notify("beforeInit",[e]),e.bindEvents(),e.ensureScalesHaveIDs(),e.buildOrUpdateControllers(),e.buildScales(),e.updateLayout(),e.resetElements(),e.initToolTip(),e.update(),t.plugins.notify("afterInit",[e]),e},clear:function(){return e.clear(this.chart),this},stop:function(){return t.animationService.cancelAnimation(this),this},resize:function(a){var i=this,n=i.chart,o=n.canvas,r=e.getMaximumWidth(o),l=n.aspectRatio,s=i.options.maintainAspectRatio&&isNaN(l)===!1&&isFinite(l)&&0!==l?r/l:e.getMaximumHeight(o),d=n.width!==r||n.height!==s;if(!d)return i;o.width=n.width=r,o.height=n.height=s,e.retinaScale(n);var u={width:r,height:s};return t.plugins.notify("resize",[i,u]),i.options.onResize&&i.options.onResize(i,u),a||(i.stop(),i.update(i.options.responsiveAnimationDuration)),i},ensureScalesHaveIDs:function(){var t=this.options,a=t.scales||{},i=t.scale;e.each(a.xAxes,function(t,e){t.id=t.id||"x-axis-"+e}),e.each(a.yAxes,function(t,e){t.id=t.id||"y-axis-"+e}),i&&(i.id=i.id||"scale")},buildScales:function(){var a=this,i=a.options,n=a.scales={},o=[];i.scales&&(o=o.concat((i.scales.xAxes||[]).map(function(t){return{options:t,dtype:"category"}}),(i.scales.yAxes||[]).map(function(t){return{options:t,dtype:"linear"}}))),i.scale&&o.push({options:i.scale,dtype:"radialLinear",isDefault:!0}),e.each(o,function(i){var o=i.options,r=e.getValueOrDefault(o.type,i.dtype),l=t.scaleService.getScaleConstructor(r);if(l){var s=new l({id:o.id,options:o,ctx:a.chart.ctx,chart:a});n[s.id]=s,i.isDefault&&(a.scale=s)}}),t.scaleService.addScalesToLayout(this)},updateLayout:function(){t.layoutService.update(this,this.chart.width,this.chart.height)},buildOrUpdateControllers:function(){var a=this,i=[],n=[];if(e.each(a.data.datasets,function(e,o){var r=a.getDatasetMeta(o);r.type||(r.type=e.type||a.config.type),i.push(r.type),r.controller?r.controller.updateIndex(o):(r.controller=new t.controllers[r.type](a,o),n.push(r.controller))},a),i.length>1)for(var o=1;o<i.length;o++)if(i[o]!==i[o-1]){a.isCombo=!0;break}return n},resetElements:function(){var t=this;e.each(t.data.datasets,function(e,a){t.getDatasetMeta(a).controller.reset()},t)},update:function(a,i){var n=this;t.plugins.notify("beforeUpdate",[n]),n.tooltip._data=n.data;var o=n.buildOrUpdateControllers();e.each(n.data.datasets,function(t,e){n.getDatasetMeta(e).controller.buildOrUpdateElements()},n),t.layoutService.update(n,n.chart.width,n.chart.height),t.plugins.notify("afterScaleUpdate",[n]),e.each(o,function(t){t.reset()}),n.updateDatasets(),t.plugins.notify("afterUpdate",[n]),n.render(a,i)},updateDatasets:function(){var e,a,i=this;if(t.plugins.notify("beforeDatasetsUpdate",[i])){for(e=0,a=i.data.datasets.length;a>e;++e)i.getDatasetMeta(e).controller.update();t.plugins.notify("afterDatasetsUpdate",[i])}},render:function(a,i){var n=this;t.plugins.notify("beforeRender",[n]);var o=n.options.animation;if(o&&("undefined"!=typeof a&&0!==a||"undefined"==typeof a&&0!==o.duration)){var r=new t.Animation;r.numSteps=(a||o.duration)/16.66,r.easing=o.easing,r.render=function(t,a){var i=e.easingEffects[a.easing],n=a.currentStep/a.numSteps,o=i(n);t.draw(o,n,a.currentStep)},r.onAnimationProgress=o.onProgress,r.onAnimationComplete=o.onComplete,t.animationService.addAnimation(n,r,a,i)}else n.draw(),o&&o.onComplete&&o.onComplete.call&&o.onComplete.call(n);return n},draw:function(a){var i=this,n=a||1;i.clear(),t.plugins.notify("beforeDraw",[i,n]),e.each(i.boxes,function(t){t.draw(i.chartArea)},i),i.scale&&i.scale.draw(),t.plugins.notify("beforeDatasetsDraw",[i,n]),e.each(i.data.datasets,function(t,e){i.isDatasetVisible(e)&&i.getDatasetMeta(e).controller.draw(a)},i,!0),t.plugins.notify("afterDatasetsDraw",[i,n]),i.tooltip.transition(n).draw(),t.plugins.notify("afterDraw",[i,n])},getElementAtEvent:function(t){var a=this,i=e.getRelativePosition(t,a.chart),n=[];return e.each(a.data.datasets,function(t,o){if(a.isDatasetVisible(o)){var r=a.getDatasetMeta(o);e.each(r.data,function(t){return t.inRange(i.x,i.y)?(n.push(t),n):void 0})}}),n.slice(0,1)},getElementsAtEvent:function(t){var a=this,i=e.getRelativePosition(t,a.chart),n=[],o=function(){if(a.data.datasets)for(var t=0;t<a.data.datasets.length;t++){var e=a.getDatasetMeta(t);if(a.isDatasetVisible(t))for(var n=0;n<e.data.length;n++)if(e.data[n].inRange(i.x,i.y))return e.data[n]}}.call(a);return o?(e.each(a.data.datasets,function(t,e){if(a.isDatasetVisible(e)){var i=a.getDatasetMeta(e),r=i.data[o._index];r&&!r._view.skip&&n.push(r)}},a),n):n},getElementsAtXAxis:function(t){var a=this,i=e.getRelativePosition(t,a.chart),n=[],o=function(){if(a.data.datasets)for(var t=0;t<a.data.datasets.length;t++){var e=a.getDatasetMeta(t);if(a.isDatasetVisible(t))for(var n=0;n<e.data.length;n++)if(e.data[n].inLabelRange(i.x,i.y))return e.data[n]}}.call(a);return o?(e.each(a.data.datasets,function(t,i){if(a.isDatasetVisible(i)){var r=a.getDatasetMeta(i),l=e.findIndex(r.data,function(t){return o._model.x===t._model.x});-1===l||r.data[l]._view.skip||n.push(r.data[l])}},a),n):n},getElementsAtEventForMode:function(t,e){var a=this;switch(e){case"single":return a.getElementAtEvent(t);case"label":return a.getElementsAtEvent(t);case"dataset":return a.getDatasetAtEvent(t);case"x-axis":return a.getElementsAtXAxis(t);default:return t}},getDatasetAtEvent:function(t){var e=this.getElementAtEvent(t);
return e.length>0&&(e=this.getDatasetMeta(e[0]._datasetIndex).data),e},getDatasetMeta:function(t){var e=this,a=e.data.datasets[t];a._meta||(a._meta={});var i=a._meta[e.id];return i||(i=a._meta[e.id]={type:null,data:[],dataset:null,controller:null,hidden:null,xAxisID:null,yAxisID:null}),i},getVisibleDatasetCount:function(){for(var t=0,e=0,a=this.data.datasets.length;a>e;++e)this.isDatasetVisible(e)&&t++;return t},isDatasetVisible:function(t){var e=this.getDatasetMeta(t);return"boolean"==typeof e.hidden?!e.hidden:!this.data.datasets[t].hidden},generateLegend:function(){return this.options.legendCallback(this)},destroy:function(){var a=this;a.stop(),a.clear(),e.unbindEvents(a,a.events),e.removeResizeListener(a.chart.canvas.parentNode);var i=a.chart.canvas;i.width=a.chart.width,i.height=a.chart.height,void 0!==a.chart.originalDevicePixelRatio&&a.chart.ctx.scale(1/a.chart.originalDevicePixelRatio,1/a.chart.originalDevicePixelRatio),i.style.width=a.chart.originalCanvasStyleWidth,i.style.height=a.chart.originalCanvasStyleHeight,t.plugins.notify("destroy",[a]),delete t.instances[a.id]},toBase64Image:function(){return this.chart.canvas.toDataURL.apply(this.chart.canvas,arguments)},initToolTip:function(){var e=this;e.tooltip=new t.Tooltip({_chart:e.chart,_chartInstance:e,_data:e.data,_options:e.options.tooltips},e)},bindEvents:function(){var t=this;e.bindEvents(t,t.options.events,function(e){t.eventHandler(e)})},updateHoverStyle:function(t,e,a){var i,n,o,r=a?"setHoverStyle":"removeHoverStyle";switch(e){case"single":t=[t[0]];break;case"label":case"dataset":case"x-axis":break;default:return}for(n=0,o=t.length;o>n;++n)i=t[n],i&&this.getDatasetMeta(i._datasetIndex).controller[r](i)},eventHandler:function(t){var a=this,i=a.tooltip,n=a.options||{},o=n.hover,r=n.tooltips;return a.lastActive=a.lastActive||[],a.lastTooltipActive=a.lastTooltipActive||[],"mouseout"===t.type?(a.active=[],a.tooltipActive=[]):(a.active=a.getElementsAtEventForMode(t,o.mode),a.tooltipActive=a.getElementsAtEventForMode(t,r.mode)),o.onHover&&o.onHover.call(a,a.active),a.legend&&a.legend.handleEvent&&a.legend.handleEvent(t),("mouseup"===t.type||"click"===t.type)&&n.onClick&&n.onClick.call(a,t,a.active),a.lastActive.length&&a.updateHoverStyle(a.lastActive,o.mode,!1),a.active.length&&o.mode&&a.updateHoverStyle(a.active,o.mode,!0),(r.enabled||r.custom)&&(i.initialize(),i._active=a.tooltipActive,i.update(!0)),i.pivot(),a.animating||e.arrayEquals(a.active,a.lastActive)&&e.arrayEquals(a.tooltipActive,a.lastTooltipActive)||(a.stop(),(r.enabled||r.custom)&&i.update(!0),a.render(o.animationDuration,!0)),a.lastActive=a.active,a.lastTooltipActive=a.tooltipActive,a}})}},{}],24:[function(t,e,a){"use strict";e.exports=function(t){var e=t.helpers,a=e.noop;t.DatasetController=function(t,e){this.initialize(t,e)},e.extend(t.DatasetController.prototype,{datasetElementType:null,dataElementType:null,initialize:function(t,e){var a=this;a.chart=t,a.index=e,a.linkScales(),a.addElements()},updateIndex:function(t){this.index=t},linkScales:function(){var t=this,e=t.getMeta(),a=t.getDataset();null===e.xAxisID&&(e.xAxisID=a.xAxisID||t.chart.options.scales.xAxes[0].id),null===e.yAxisID&&(e.yAxisID=a.yAxisID||t.chart.options.scales.yAxes[0].id)},getDataset:function(){return this.chart.data.datasets[this.index]},getMeta:function(){return this.chart.getDatasetMeta(this.index)},getScaleForId:function(t){return this.chart.scales[t]},reset:function(){this.update(!0)},createMetaDataset:function(){var t=this,e=t.datasetElementType;return e&&new e({_chart:t.chart.chart,_datasetIndex:t.index})},createMetaData:function(t){var e=this,a=e.dataElementType;return a&&new a({_chart:e.chart.chart,_datasetIndex:e.index,_index:t})},addElements:function(){var t,e,a=this,i=a.getMeta(),n=a.getDataset().data||[],o=i.data;for(t=0,e=n.length;e>t;++t)o[t]=o[t]||a.createMetaData(i,t);i.dataset=i.dataset||a.createMetaDataset()},addElementAndReset:function(t){var e=this,a=e.createMetaData(t);e.getMeta().data.splice(t,0,a),e.updateElement(a,t,!0)},buildOrUpdateElements:function(){var t=this.getMeta(),e=t.data,a=this.getDataset().data.length,i=e.length;if(i>a)e.splice(a,i-a);else if(a>i)for(var n=i;a>n;++n)this.addElementAndReset(n)},update:a,draw:function(t){var a=t||1;e.each(this.getMeta().data,function(t){t.transition(a).draw()})},removeHoverStyle:function(t,a){var i=this.chart.data.datasets[t._datasetIndex],n=t._index,o=t.custom||{},r=e.getValueAtIndexOrDefault,l=t._model;l.backgroundColor=o.backgroundColor?o.backgroundColor:r(i.backgroundColor,n,a.backgroundColor),l.borderColor=o.borderColor?o.borderColor:r(i.borderColor,n,a.borderColor),l.borderWidth=o.borderWidth?o.borderWidth:r(i.borderWidth,n,a.borderWidth)},setHoverStyle:function(t){var a=this.chart.data.datasets[t._datasetIndex],i=t._index,n=t.custom||{},o=e.getValueAtIndexOrDefault,r=e.getHoverColor,l=t._model;l.backgroundColor=n.hoverBackgroundColor?n.hoverBackgroundColor:o(a.hoverBackgroundColor,i,r(l.backgroundColor)),l.borderColor=n.hoverBorderColor?n.hoverBorderColor:o(a.hoverBorderColor,i,r(l.borderColor)),l.borderWidth=n.hoverBorderWidth?n.hoverBorderWidth:o(a.hoverBorderWidth,i,l.borderWidth)}}),t.DatasetController.extend=e.inherits}},{}],25:[function(t,e,a){"use strict";e.exports=function(t){var e=t.helpers;t.elements={},t.Element=function(t){e.extend(this,t),this.initialize.apply(this,arguments)},e.extend(t.Element.prototype,{initialize:function(){this.hidden=!1},pivot:function(){var t=this;return t._view||(t._view=e.clone(t._model)),t._start=e.clone(t._view),t},transition:function(t){var a=this;return a._view||(a._view=e.clone(a._model)),1===t?(a._view=a._model,a._start=null,a):(a._start||a.pivot(),e.each(a._model,function(i,n){if("_"===n[0]);else if(a._view.hasOwnProperty(n))if(i===a._view[n]);else if("string"==typeof i)try{var o=e.color(a._model[n]).mix(e.color(a._start[n]),t);a._view[n]=o.rgbString()}catch(r){a._view[n]=i}else if("number"==typeof i){var l=void 0!==a._start[n]&&isNaN(a._start[n])===!1?a._start[n]:0;a._view[n]=(a._model[n]-l)*t+l}else a._view[n]=i;else"number"!=typeof i||isNaN(a._view[n])?a._view[n]=i:a._view[n]=i*t},a),a)},tooltipPosition:function(){return{x:this._model.x,y:this._model.y}},hasValue:function(){return e.isNumber(this._model.x)&&e.isNumber(this._model.y)}}),t.Element.extend=e.inherits}},{}],26:[function(t,e,a){"use strict";var i=t(3);e.exports=function(t){function e(t,e,a){var i;return"string"==typeof t?(i=parseInt(t,10),-1!==t.indexOf("%")&&(i=i/100*e.parentNode[a])):i=t,i}function a(t){return void 0!==t&&null!==t&&"none"!==t}function n(t,i,n){var o=document.defaultView,r=t.parentNode,l=o.getComputedStyle(t)[i],s=o.getComputedStyle(r)[i],d=a(l),u=a(s),c=Number.POSITIVE_INFINITY;return d||u?Math.min(d?e(l,t,n):c,u?e(s,r,n):c):"none"}var o=t.helpers={};o.each=function(t,e,a,i){var n,r;if(o.isArray(t))if(r=t.length,i)for(n=r-1;n>=0;n--)e.call(a,t[n],n);else for(n=0;r>n;n++)e.call(a,t[n],n);else if("object"==typeof t){var l=Object.keys(t);for(r=l.length,n=0;r>n;n++)e.call(a,t[l[n]],l[n])}},o.clone=function(t){var e={};return o.each(t,function(t,a){o.isArray(t)?e[a]=t.slice(0):"object"==typeof t&&null!==t?e[a]=o.clone(t):e[a]=t}),e},o.extend=function(t){for(var e=function(e,a){t[a]=e},a=1,i=arguments.length;i>a;a++)o.each(arguments[a],e);return t},o.configMerge=function(e){var a=o.clone(e);return o.each(Array.prototype.slice.call(arguments,1),function(e){o.each(e,function(e,i){if("scales"===i)a[i]=o.scaleMerge(a.hasOwnProperty(i)?a[i]:{},e);else if("scale"===i)a[i]=o.configMerge(a.hasOwnProperty(i)?a[i]:{},t.scaleService.getScaleDefaults(e.type),e);else if(a.hasOwnProperty(i)&&o.isArray(a[i])&&o.isArray(e)){var n=a[i];o.each(e,function(t,e){e<n.length?"object"==typeof n[e]&&null!==n[e]&&"object"==typeof t&&null!==t?n[e]=o.configMerge(n[e],t):n[e]=t:n.push(t)})}else a.hasOwnProperty(i)&&"object"==typeof a[i]&&null!==a[i]&&"object"==typeof e?a[i]=o.configMerge(a[i],e):a[i]=e})}),a},o.scaleMerge=function(e,a){var i=o.clone(e);return o.each(a,function(e,a){"xAxes"===a||"yAxes"===a?i.hasOwnProperty(a)?o.each(e,function(e,n){var r=o.getValueOrDefault(e.type,"xAxes"===a?"category":"linear"),l=t.scaleService.getScaleDefaults(r);n>=i[a].length||!i[a][n].type?i[a].push(o.configMerge(l,e)):e.type&&e.type!==i[a][n].type?i[a][n]=o.configMerge(i[a][n],l,e):i[a][n]=o.configMerge(i[a][n],e)}):(i[a]=[],o.each(e,function(e){var n=o.getValueOrDefault(e.type,"xAxes"===a?"category":"linear");i[a].push(o.configMerge(t.scaleService.getScaleDefaults(n),e))})):i.hasOwnProperty(a)&&"object"==typeof i[a]&&null!==i[a]&&"object"==typeof e?i[a]=o.configMerge(i[a],e):i[a]=e}),i},o.getValueAtIndexOrDefault=function(t,e,a){return void 0===t||null===t?a:o.isArray(t)?e<t.length?t[e]:a:t},o.getValueOrDefault=function(t,e){return void 0===t?e:t},o.indexOf=Array.prototype.indexOf?function(t,e){return t.indexOf(e)}:function(t,e){for(var a=0,i=t.length;i>a;++a)if(t[a]===e)return a;return-1},o.where=function(t,e){if(o.isArray(t)&&Array.prototype.filter)return t.filter(e);var a=[];return o.each(t,function(t){e(t)&&a.push(t)}),a},o.findIndex=Array.prototype.findIndex?function(t,e,a){return t.findIndex(e,a)}:function(t,e,a){a=void 0===a?t:a;for(var i=0,n=t.length;n>i;++i)if(e.call(a,t[i],i,t))return i;return-1},o.findNextWhere=function(t,e,a){(void 0===a||null===a)&&(a=-1);for(var i=a+1;i<t.length;i++){var n=t[i];if(e(n))return n}},o.findPreviousWhere=function(t,e,a){(void 0===a||null===a)&&(a=t.length);for(var i=a-1;i>=0;i--){var n=t[i];if(e(n))return n}},o.inherits=function(t){var e=this,a=t&&t.hasOwnProperty("constructor")?t.constructor:function(){return e.apply(this,arguments)},i=function(){this.constructor=a};return i.prototype=e.prototype,a.prototype=new i,a.extend=o.inherits,t&&o.extend(a.prototype,t),a.__super__=e.prototype,a},o.noop=function(){},o.uid=function(){var t=0;return function(){return t++}}(),o.isNumber=function(t){return!isNaN(parseFloat(t))&&isFinite(t)},o.almostEquals=function(t,e,a){return Math.abs(t-e)<a},o.max=function(t){return t.reduce(function(t,e){return isNaN(e)?t:Math.max(t,e)},Number.NEGATIVE_INFINITY)},o.min=function(t){return t.reduce(function(t,e){return isNaN(e)?t:Math.min(t,e)},Number.POSITIVE_INFINITY)},o.sign=Math.sign?function(t){return Math.sign(t)}:function(t){return t=+t,0===t||isNaN(t)?t:t>0?1:-1},o.log10=Math.log10?function(t){return Math.log10(t)}:function(t){return Math.log(t)/Math.LN10},o.toRadians=function(t){return t*(Math.PI/180)},o.toDegrees=function(t){return t*(180/Math.PI)},o.getAngleFromPoint=function(t,e){var a=e.x-t.x,i=e.y-t.y,n=Math.sqrt(a*a+i*i),o=Math.atan2(i,a);return o<-.5*Math.PI&&(o+=2*Math.PI),{angle:o,distance:n}},o.aliasPixel=function(t){return t%2===0?0:.5},o.splineCurve=function(t,e,a,i){var n=t.skip?e:t,o=e,r=a.skip?e:a,l=Math.sqrt(Math.pow(o.x-n.x,2)+Math.pow(o.y-n.y,2)),s=Math.sqrt(Math.pow(r.x-o.x,2)+Math.pow(r.y-o.y,2)),d=l/(l+s),u=s/(l+s);d=isNaN(d)?0:d,u=isNaN(u)?0:u;var c=i*d,h=i*u;return{previous:{x:o.x-c*(r.x-n.x),y:o.y-c*(r.y-n.y)},next:{x:o.x+h*(r.x-n.x),y:o.y+h*(r.y-n.y)}}},o.EPSILON=Number.EPSILON||1e-14,o.splineCurveMonotone=function(t){var e,a,i,n,r=(t||[]).map(function(t){return{model:t._model,deltaK:0,mK:0}}),l=r.length;for(e=0;l>e;++e)i=r[e],i.model.skip||(a=e>0?r[e-1]:null,n=l-1>e?r[e+1]:null,n&&!n.model.skip&&(i.deltaK=(n.model.y-i.model.y)/(n.model.x-i.model.x)),!a||a.model.skip?i.mK=i.deltaK:!n||n.model.skip?i.mK=a.deltaK:this.sign(a.deltaK)!==this.sign(i.deltaK)?i.mK=0:i.mK=(a.deltaK+i.deltaK)/2);var s,d,u,c;for(e=0;l-1>e;++e)i=r[e],n=r[e+1],i.model.skip||n.model.skip||(o.almostEquals(i.deltaK,0,this.EPSILON)?i.mK=n.mK=0:(s=i.mK/i.deltaK,d=n.mK/i.deltaK,c=Math.pow(s,2)+Math.pow(d,2),9>=c||(u=3/Math.sqrt(c),i.mK=s*u*i.deltaK,n.mK=d*u*i.deltaK)));var h;for(e=0;l>e;++e)i=r[e],i.model.skip||(a=e>0?r[e-1]:null,n=l-1>e?r[e+1]:null,a&&!a.model.skip&&(h=(i.model.x-a.model.x)/3,i.model.controlPointPreviousX=i.model.x-h,i.model.controlPointPreviousY=i.model.y-h*i.mK),n&&!n.model.skip&&(h=(n.model.x-i.model.x)/3,i.model.controlPointNextX=i.model.x+h,i.model.controlPointNextY=i.model.y+h*i.mK))},o.nextItem=function(t,e,a){return a?e>=t.length-1?t[0]:t[e+1]:e>=t.length-1?t[t.length-1]:t[e+1]},o.previousItem=function(t,e,a){return a?0>=e?t[t.length-1]:t[e-1]:0>=e?t[0]:t[e-1]},o.niceNum=function(t,e){var a,i=Math.floor(o.log10(t)),n=t/Math.pow(10,i);return a=e?1.5>n?1:3>n?2:7>n?5:10:1>=n?1:2>=n?2:5>=n?5:10,a*Math.pow(10,i)};var r=o.easingEffects={linear:function(t){return t},easeInQuad:function(t){return t*t},easeOutQuad:function(t){return-1*t*(t-2)},easeInOutQuad:function(t){return(t/=.5)<1?.5*t*t:-0.5*(--t*(t-2)-1)},easeInCubic:function(t){return t*t*t},easeOutCubic:function(t){return 1*((t=t/1-1)*t*t+1)},easeInOutCubic:function(t){return(t/=.5)<1?.5*t*t*t:.5*((t-=2)*t*t+2)},easeInQuart:function(t){return t*t*t*t},easeOutQuart:function(t){return-1*((t=t/1-1)*t*t*t-1)},easeInOutQuart:function(t){return(t/=.5)<1?.5*t*t*t*t:-0.5*((t-=2)*t*t*t-2)},easeInQuint:function(t){return 1*(t/=1)*t*t*t*t},easeOutQuint:function(t){return 1*((t=t/1-1)*t*t*t*t+1)},easeInOutQuint:function(t){return(t/=.5)<1?.5*t*t*t*t*t:.5*((t-=2)*t*t*t*t+2)},easeInSine:function(t){return-1*Math.cos(t/1*(Math.PI/2))+1},easeOutSine:function(t){return 1*Math.sin(t/1*(Math.PI/2))},easeInOutSine:function(t){return-0.5*(Math.cos(Math.PI*t/1)-1)},easeInExpo:function(t){return 0===t?1:1*Math.pow(2,10*(t/1-1))},easeOutExpo:function(t){return 1===t?1:1*(-Math.pow(2,-10*t/1)+1)},easeInOutExpo:function(t){return 0===t?0:1===t?1:(t/=.5)<1?.5*Math.pow(2,10*(t-1)):.5*(-Math.pow(2,-10*--t)+2)},easeInCirc:function(t){return t>=1?t:-1*(Math.sqrt(1-(t/=1)*t)-1)},easeOutCirc:function(t){return 1*Math.sqrt(1-(t=t/1-1)*t)},easeInOutCirc:function(t){return(t/=.5)<1?-0.5*(Math.sqrt(1-t*t)-1):.5*(Math.sqrt(1-(t-=2)*t)+1)},easeInElastic:function(t){var e=1.70158,a=0,i=1;return 0===t?0:1===(t/=1)?1:(a||(a=.3),i<Math.abs(1)?(i=1,e=a/4):e=a/(2*Math.PI)*Math.asin(1/i),-(i*Math.pow(2,10*(t-=1))*Math.sin((1*t-e)*(2*Math.PI)/a)))},easeOutElastic:function(t){var e=1.70158,a=0,i=1;return 0===t?0:1===(t/=1)?1:(a||(a=.3),i<Math.abs(1)?(i=1,e=a/4):e=a/(2*Math.PI)*Math.asin(1/i),i*Math.pow(2,-10*t)*Math.sin((1*t-e)*(2*Math.PI)/a)+1)},easeInOutElastic:function(t){var e=1.70158,a=0,i=1;return 0===t?0:2===(t/=.5)?1:(a||(a=1*(.3*1.5)),i<Math.abs(1)?(i=1,e=a/4):e=a/(2*Math.PI)*Math.asin(1/i),1>t?-.5*(i*Math.pow(2,10*(t-=1))*Math.sin((1*t-e)*(2*Math.PI)/a)):i*Math.pow(2,-10*(t-=1))*Math.sin((1*t-e)*(2*Math.PI)/a)*.5+1)},easeInBack:function(t){var e=1.70158;return 1*(t/=1)*t*((e+1)*t-e)},easeOutBack:function(t){var e=1.70158;return 1*((t=t/1-1)*t*((e+1)*t+e)+1)},easeInOutBack:function(t){var e=1.70158;return(t/=.5)<1?.5*(t*t*(((e*=1.525)+1)*t-e)):.5*((t-=2)*t*(((e*=1.525)+1)*t+e)+2)},easeInBounce:function(t){return 1-r.easeOutBounce(1-t)},easeOutBounce:function(t){return(t/=1)<1/2.75?1*(7.5625*t*t):2/2.75>t?1*(7.5625*(t-=1.5/2.75)*t+.75):2.5/2.75>t?1*(7.5625*(t-=2.25/2.75)*t+.9375):1*(7.5625*(t-=2.625/2.75)*t+.984375)},easeInOutBounce:function(t){return.5>t?.5*r.easeInBounce(2*t):.5*r.easeOutBounce(2*t-1)+.5}};o.requestAnimFrame=function(){return window.requestAnimationFrame||window.webkitRequestAnimationFrame||window.mozRequestAnimationFrame||window.oRequestAnimationFrame||window.msRequestAnimationFrame||function(t){return window.setTimeout(t,1e3/60)}}(),o.cancelAnimFrame=function(){return window.cancelAnimationFrame||window.webkitCancelAnimationFrame||window.mozCancelAnimationFrame||window.oCancelAnimationFrame||window.msCancelAnimationFrame||function(t){return window.clearTimeout(t,1e3/60)}}(),o.getRelativePosition=function(t,e){var a,i,n=t.originalEvent||t,r=t.currentTarget||t.srcElement,l=r.getBoundingClientRect(),s=n.touches;s&&s.length>0?(a=s[0].clientX,i=s[0].clientY):(a=n.clientX,i=n.clientY);var d=parseFloat(o.getStyle(r,"padding-left")),u=parseFloat(o.getStyle(r,"padding-top")),c=parseFloat(o.getStyle(r,"padding-right")),h=parseFloat(o.getStyle(r,"padding-bottom")),f=l.right-l.left-d-c,g=l.bottom-l.top-u-h;return a=Math.round((a-l.left-d)/f*r.width/e.currentDevicePixelRatio),i=Math.round((i-l.top-u)/g*r.height/e.currentDevicePixelRatio),{x:a,y:i}},o.addEvent=function(t,e,a){t.addEventListener?t.addEventListener(e,a):t.attachEvent?t.attachEvent("on"+e,a):t["on"+e]=a},o.removeEvent=function(t,e,a){t.removeEventListener?t.removeEventListener(e,a,!1):t.detachEvent?t.detachEvent("on"+e,a):t["on"+e]=o.noop},o.bindEvents=function(t,e,a){var i=t.events=t.events||{};o.each(e,function(e){i[e]=function(){a.apply(t,arguments)},o.addEvent(t.chart.canvas,e,i[e])})},o.unbindEvents=function(t,e){var a=t.chart.canvas;o.each(e,function(t,e){o.removeEvent(a,e,t)})},o.getConstraintWidth=function(t){return n(t,"max-width","clientWidth")},o.getConstraintHeight=function(t){return n(t,"max-height","clientHeight")},o.getMaximumWidth=function(t){var e=t.parentNode,a=parseInt(o.getStyle(e,"padding-left"),10),i=parseInt(o.getStyle(e,"padding-right"),10),n=e.clientWidth-a-i,r=o.getConstraintWidth(t);return isNaN(r)?n:Math.min(n,r)},o.getMaximumHeight=function(t){var e=t.parentNode,a=parseInt(o.getStyle(e,"padding-top"),10),i=parseInt(o.getStyle(e,"padding-bottom"),10),n=e.clientHeight-a-i,r=o.getConstraintHeight(t);return isNaN(r)?n:Math.min(n,r)},o.getStyle=function(t,e){return t.currentStyle?t.currentStyle[e]:document.defaultView.getComputedStyle(t,null).getPropertyValue(e)},o.retinaScale=function(t){var e=t.ctx,a=t.canvas,i=a.width,n=a.height,o=t.currentDevicePixelRatio=window.devicePixelRatio||1;1!==o&&(a.height=n*o,a.width=i*o,e.scale(o,o),t.originalDevicePixelRatio=t.originalDevicePixelRatio||o),a.style.width=i+"px",a.style.height=n+"px"},o.clear=function(t){t.ctx.clearRect(0,0,t.width,t.height)},o.fontString=function(t,e,a){return e+" "+t+"px "+a},o.longestText=function(t,e,a,i){i=i||{};var n=i.data=i.data||{},r=i.garbageCollect=i.garbageCollect||[];i.font!==e&&(n=i.data={},r=i.garbageCollect=[],i.font=e),t.font=e;var l=0;o.each(a,function(e){void 0!==e&&null!==e&&o.isArray(e)!==!0?l=o.measureText(t,n,r,l,e):o.isArray(e)&&o.each(e,function(e){void 0===e||null===e||o.isArray(e)||(l=o.measureText(t,n,r,l,e))})});var s=r.length/2;if(s>a.length){for(var d=0;s>d;d++)delete n[r[d]];r.splice(0,s)}return l},o.measureText=function(t,e,a,i,n){var o=e[n];return o||(o=e[n]=t.measureText(n).width,a.push(n)),o>i&&(i=o),i},o.numberOfLabelLines=function(t){var e=1;return o.each(t,function(t){o.isArray(t)&&t.length>e&&(e=t.length)}),e},o.drawRoundedRectangle=function(t,e,a,i,n,o){t.beginPath(),t.moveTo(e+o,a),t.lineTo(e+i-o,a),t.quadraticCurveTo(e+i,a,e+i,a+o),t.lineTo(e+i,a+n-o),t.quadraticCurveTo(e+i,a+n,e+i-o,a+n),t.lineTo(e+o,a+n),t.quadraticCurveTo(e,a+n,e,a+n-o),t.lineTo(e,a+o),t.quadraticCurveTo(e,a,e+o,a),t.closePath()},o.color=function(e){return i?i(e instanceof CanvasGradient?t.defaults.global.defaultColor:e):(console.error("Color.js not found!"),e)},o.addResizeListener=function(t,e){var a=document.createElement("iframe"),i="chartjs-hidden-iframe";a.classlist?a.classlist.add(i):a.setAttribute("class",i),a.tabIndex=-1;var n=a.style;n.width="100%",n.display="block",n.border=0,n.height=0,n.margin=0,n.position="absolute",n.left=0,n.right=0,n.top=0,n.bottom=0,t.insertBefore(a,t.firstChild),(a.contentWindow||a).onresize=function(){return e?e():void 0}},o.removeResizeListener=function(t){var e=t.querySelector(".chartjs-hidden-iframe");e&&e.parentNode.removeChild(e)},o.isArray=Array.isArray?function(t){return Array.isArray(t)}:function(t){return"[object Array]"===Object.prototype.toString.call(t)},o.arrayEquals=function(t,e){var a,i,n,r;if(!t||!e||t.length!==e.length)return!1;for(a=0,i=t.length;i>a;++a)if(n=t[a],r=e[a],n instanceof Array&&r instanceof Array){if(!o.arrayEquals(n,r))return!1}else if(n!==r)return!1;return!0},o.callCallback=function(t,e,a){t&&"function"==typeof t.call&&t.apply(a,e)},o.getHoverColor=function(t){return t instanceof CanvasPattern?t:o.color(t).saturate(.5).darken(.1).rgbString()}}},{3:3}],27:[function(t,e,a){"use strict";e.exports=function(){var t=function(e,a){var i=this,n=t.helpers;return i.config=a||{data:{datasets:[]}},e.length&&e[0].getContext&&(e=e[0]),e.getContext&&(e=e.getContext("2d")),i.ctx=e,i.canvas=e.canvas,e.canvas.style.display=e.canvas.style.display||"block",i.width=e.canvas.width||parseInt(n.getStyle(e.canvas,"width"),10)||n.getMaximumWidth(e.canvas),i.height=e.canvas.height||parseInt(n.getStyle(e.canvas,"height"),10)||n.getMaximumHeight(e.canvas),i.aspectRatio=i.width/i.height,(isNaN(i.aspectRatio)||isFinite(i.aspectRatio)===!1)&&(i.aspectRatio=void 0!==a.aspectRatio?a.aspectRatio:2),i.originalCanvasStyleWidth=e.canvas.style.width,i.originalCanvasStyleHeight=e.canvas.style.height,n.retinaScale(i),i.controller=new t.Controller(i),n.addResizeListener(e.canvas.parentNode,function(){i.controller&&i.controller.config.options.responsive&&i.controller.resize()}),i.controller?i.controller:i};return t.defaults={global:{responsive:!0,responsiveAnimationDuration:0,maintainAspectRatio:!0,events:["mousemove","mouseout","click","touchstart","touchmove"],hover:{onHover:null,mode:"single",animationDuration:400},onClick:null,defaultColor:"rgba(0,0,0,0.1)",defaultFontColor:"#666",defaultFontFamily:"'Helvetica Neue', 'Helvetica', 'Arial', sans-serif",defaultFontSize:12,defaultFontStyle:"normal",showLines:!0,elements:{},legendCallback:function(t){var e=[];e.push('<ul class="'+t.id+'-legend">');for(var a=0;a<t.data.datasets.length;a++)e.push('<li><span style="background-color:'+t.data.datasets[a].backgroundColor+'"></span>'),t.data.datasets[a].label&&e.push(t.data.datasets[a].label),e.push("</li>");return e.push("</ul>"),e.join("")}}},t.Chart=t,t}},{}],28:[function(t,e,a){"use strict";e.exports=function(t){var e=t.helpers;t.layoutService={defaults:{},addBox:function(t,e){t.boxes||(t.boxes=[]),t.boxes.push(e)},removeBox:function(t,e){t.boxes&&t.boxes.splice(t.boxes.indexOf(e),1)},update:function(t,a,i){function n(t){var e,a=t.isHorizontal();a?(e=t.update(t.options.fullWidth?p:k,y),S-=e.height):(e=t.update(x,v),k-=e.width),w.push({horizontal:a,minSize:e,box:t})}function o(t){var a=e.findNextWhere(w,function(e){return e.box===t});if(a)if(t.isHorizontal()){var i={left:C,right:M,top:0,bottom:0};t.update(t.options.fullWidth?p:k,m/2,i)}else t.update(a.minSize.width,S)}function r(t){var a=e.findNextWhere(w,function(e){return e.box===t}),i={left:0,right:0,top:D,bottom:I};a&&t.update(a.minSize.width,S,i)}function l(t){t.isHorizontal()?(t.left=t.options.fullWidth?s:C,t.right=t.options.fullWidth?a-s:C+k,t.top=F,t.bottom=F+t.height,F=t.bottom):(t.left=P,t.right=P+t.width,t.top=D,t.bottom=D+S,P=t.right)}if(t){var s=0,d=0,u=e.where(t.boxes,function(t){return"left"===t.options.position}),c=e.where(t.boxes,function(t){return"right"===t.options.position}),h=e.where(t.boxes,function(t){return"top"===t.options.position}),f=e.where(t.boxes,function(t){return"bottom"===t.options.position}),g=e.where(t.boxes,function(t){return"chartArea"===t.options.position});h.sort(function(t,e){return(e.options.fullWidth?1:0)-(t.options.fullWidth?1:0)}),f.sort(function(t,e){return(t.options.fullWidth?1:0)-(e.options.fullWidth?1:0)});var p=a-2*s,m=i-2*d,b=p/2,v=m/2,x=(a-b)/(u.length+c.length),y=(i-v)/(h.length+f.length),k=p,S=m,w=[];e.each(u.concat(c,h,f),n);var C=s,M=s,D=d,I=d;e.each(u.concat(c),o),e.each(u,function(t){C+=t.width}),e.each(c,function(t){M+=t.width}),e.each(h.concat(f),o),e.each(h,function(t){D+=t.height}),e.each(f,function(t){I+=t.height}),e.each(u.concat(c),r),C=s,M=s,D=d,I=d,e.each(u,function(t){C+=t.width}),e.each(c,function(t){M+=t.width}),e.each(h,function(t){D+=t.height}),e.each(f,function(t){I+=t.height});var A=i-D-I,T=a-C-M;(T!==k||A!==S)&&(e.each(u,function(t){t.height=A}),e.each(c,function(t){t.height=A}),e.each(h,function(t){t.options.fullWidth||(t.width=T)}),e.each(f,function(t){t.options.fullWidth||(t.width=T)}),S=A,k=T);var P=s,F=d;e.each(u.concat(h),l),P+=k,F+=S,e.each(c,l),e.each(f,l),t.chartArea={left:C,top:D,right:C+k,bottom:D+S},e.each(g,function(e){e.left=t.chartArea.left,e.top=t.chartArea.top,e.right=t.chartArea.right,e.bottom=t.chartArea.bottom,e.update(k,S)})}}}}},{}],29:[function(t,e,a){"use strict";e.exports=function(t){var e=t.helpers,a=e.noop;t.defaults.global.legend={display:!0,position:"top",fullWidth:!0,reverse:!1,onClick:function(t,e){var a=e.datasetIndex,i=this.chart,n=i.getDatasetMeta(a);n.hidden=null===n.hidden?!i.data.datasets[a].hidden:null,i.update()},onHover:null,labels:{boxWidth:40,padding:10,generateLabels:function(t){var a=t.data;return e.isArray(a.datasets)?a.datasets.map(function(a,i){return{text:a.label,fillStyle:e.isArray(a.backgroundColor)?a.backgroundColor[0]:a.backgroundColor,hidden:!t.isDatasetVisible(i),lineCap:a.borderCapStyle,lineDash:a.borderDash,lineDashOffset:a.borderDashOffset,lineJoin:a.borderJoinStyle,lineWidth:a.borderWidth,strokeStyle:a.borderColor,pointStyle:a.pointStyle,datasetIndex:i}},this):[]}}},t.Legend=t.Element.extend({initialize:function(t){e.extend(this,t),this.legendHitBoxes=[],this.doughnutMode=!1},beforeUpdate:a,update:function(t,e,a){var i=this;return i.beforeUpdate(),i.maxWidth=t,i.maxHeight=e,i.margins=a,i.beforeSetDimensions(),i.setDimensions(),i.afterSetDimensions(),i.beforeBuildLabels(),i.buildLabels(),i.afterBuildLabels(),i.beforeFit(),i.fit(),i.afterFit(),i.afterUpdate(),i.minSize},afterUpdate:a,beforeSetDimensions:a,setDimensions:function(){var t=this;t.isHorizontal()?(t.width=t.maxWidth,t.left=0,t.right=t.width):(t.height=t.maxHeight,t.top=0,t.bottom=t.height),t.paddingLeft=0,t.paddingTop=0,t.paddingRight=0,t.paddingBottom=0,t.minSize={width:0,height:0}},afterSetDimensions:a,beforeBuildLabels:a,buildLabels:function(){var t=this;t.legendItems=t.options.labels.generateLabels.call(t,t.chart),t.options.reverse&&t.legendItems.reverse()},afterBuildLabels:a,beforeFit:a,fit:function(){var a=this,i=a.options,n=i.labels,o=i.display,r=a.ctx,l=t.defaults.global,s=e.getValueOrDefault,d=s(n.fontSize,l.defaultFontSize),u=s(n.fontStyle,l.defaultFontStyle),c=s(n.fontFamily,l.defaultFontFamily),h=e.fontString(d,u,c),f=a.legendHitBoxes=[],g=a.minSize,p=a.isHorizontal();if(p?(g.width=a.maxWidth,g.height=o?10:0):(g.width=o?10:0,g.height=a.maxHeight),o)if(r.font=h,p){var m=a.lineWidths=[0],b=a.legendItems.length?d+n.padding:0;r.textAlign="left",r.textBaseline="top",e.each(a.legendItems,function(t,e){var i=n.usePointStyle?d*Math.sqrt(2):n.boxWidth,o=i+d/2+r.measureText(t.text).width;m[m.length-1]+o+n.padding>=a.width&&(b+=d+n.padding,m[m.length]=a.left),f[e]={left:0,top:0,width:o,height:d},m[m.length-1]+=o+n.padding}),g.height+=b}else{var v=n.padding,x=a.columnWidths=[],y=n.padding,k=0,S=0,w=d+v;e.each(a.legendItems,function(t,e){var a=n.usePointStyle?2*n.boxWidth:n.boxWidth,i=a+d/2+r.measureText(t.text).width;S+w>g.height&&(y+=k+n.padding,x.push(k),k=0,S=0),k=Math.max(k,i),S+=w,f[e]={left:0,top:0,width:i,height:d}}),y+=k,x.push(k),g.width+=y}a.width=g.width,a.height=g.height},afterFit:a,isHorizontal:function(){return"top"===this.options.position||"bottom"===this.options.position},draw:function(){var a=this,i=a.options,n=i.labels,o=t.defaults.global,r=o.elements.line,l=a.width,s=a.lineWidths;if(i.display){var d,u=a.ctx,c=e.getValueOrDefault,h=c(n.fontColor,o.defaultFontColor),f=c(n.fontSize,o.defaultFontSize),g=c(n.fontStyle,o.defaultFontStyle),p=c(n.fontFamily,o.defaultFontFamily),m=e.fontString(f,g,p);u.textAlign="left",u.textBaseline="top",u.lineWidth=.5,u.strokeStyle=h,u.fillStyle=h,u.font=m;var b=n.boxWidth,v=a.legendHitBoxes,x=function(e,a,n){if(!(isNaN(b)||0>=b)){u.save(),u.fillStyle=c(n.fillStyle,o.defaultColor),u.lineCap=c(n.lineCap,r.borderCapStyle),u.lineDashOffset=c(n.lineDashOffset,r.borderDashOffset),u.lineJoin=c(n.lineJoin,r.borderJoinStyle),u.lineWidth=c(n.lineWidth,r.borderWidth),u.strokeStyle=c(n.strokeStyle,o.defaultColor);var l=0===c(n.lineWidth,r.borderWidth);if(u.setLineDash&&u.setLineDash(c(n.lineDash,r.borderDash)),i.labels&&i.labels.usePointStyle){var s=f*Math.SQRT2/2,d=s/Math.SQRT2,h=e+d,g=a+d;t.canvasHelpers.drawPoint(u,n.pointStyle,s,h,g)}else l||u.strokeRect(e,a,b,f),u.fillRect(e,a,b,f);u.restore()}},y=function(t,e,a,i){u.fillText(a.text,b+f/2+t,e),a.hidden&&(u.beginPath(),u.lineWidth=2,u.moveTo(b+f/2+t,e+f/2),u.lineTo(b+f/2+t+i,e+f/2),u.stroke())},k=a.isHorizontal();d=k?{x:a.left+(l-s[0])/2,y:a.top+n.padding,line:0}:{x:a.left+n.padding,y:a.top+n.padding,line:0};var S=f+n.padding;e.each(a.legendItems,function(t,e){var i=u.measureText(t.text).width,o=n.usePointStyle?f+f/2+i:b+f/2+i,r=d.x,c=d.y;k?r+o>=l&&(c=d.y+=S,d.line++,r=d.x=a.left+(l-s[d.line])/2):c+S>a.bottom&&(r=d.x=r+a.columnWidths[d.line]+n.padding,c=d.y=a.top,d.line++),x(r,c,t),v[e].left=r,v[e].top=c,y(r,c,t,i),k?d.x+=o+n.padding:d.y+=S})}},handleEvent:function(t){var a=this,i=a.options,n="mouseup"===t.type?"click":t.type;if("mousemove"===n){if(!i.onHover)return}else{if("click"!==n)return;if(!i.onClick)return}var o=e.getRelativePosition(t,a.chart.chart),r=o.x,l=o.y;if(r>=a.left&&r<=a.right&&l>=a.top&&l<=a.bottom)for(var s=a.legendHitBoxes,d=0;d<s.length;++d){var u=s[d];if(r>=u.left&&r<=u.left+u.width&&l>=u.top&&l<=u.top+u.height){if("click"===n){i.onClick.call(a,t,a.legendItems[d]);break}if("mousemove"===n){i.onHover.call(a,t,a.legendItems[d]);break}}}}}),t.plugins.register({beforeInit:function(e){var a=e.options,i=a.legend;i&&(e.legend=new t.Legend({ctx:e.chart.ctx,options:i,chart:e}),t.layoutService.addBox(e,e.legend))}})}},{}],30:[function(t,e,a){"use strict";e.exports=function(t){var e=t.helpers.noop;t.plugins={_plugins:[],register:function(t){var e=this._plugins;[].concat(t).forEach(function(t){-1===e.indexOf(t)&&e.push(t)})},unregister:function(t){var e=this._plugins;[].concat(t).forEach(function(t){var a=e.indexOf(t);-1!==a&&e.splice(a,1)})},clear:function(){this._plugins=[]},count:function(){return this._plugins.length},getAll:function(){return this._plugins},notify:function(t,e){var a,i,n=this._plugins,o=n.length;for(a=0;o>a;++a)if(i=n[a],"function"==typeof i[t]&&i[t].apply(i,e||[])===!1)return!1;return!0}},t.PluginBase=t.Element.extend({beforeInit:e,afterInit:e,beforeUpdate:e,afterUpdate:e,beforeDraw:e,afterDraw:e,destroy:e}),t.pluginService=t.plugins}},{}],31:[function(t,e,a){"use strict";e.exports=function(t){var e=t.helpers;t.defaults.scale={display:!0,position:"left",gridLines:{display:!0,color:"rgba(0, 0, 0, 0.1)",lineWidth:1,drawBorder:!0,drawOnChartArea:!0,drawTicks:!0,tickMarkLength:10,zeroLineWidth:1,zeroLineColor:"rgba(0,0,0,0.25)",offsetGridLines:!1,borderDash:[],borderDashOffset:0},scaleLabel:{labelString:"",display:!1},ticks:{beginAtZero:!1,minRotation:0,maxRotation:50,mirror:!1,padding:10,reverse:!1,display:!0,autoSkip:!0,autoSkipPadding:0,labelOffset:0,callback:function(t){return e.isArray(t)?t:""+t}}},t.Scale=t.Element.extend({beforeUpdate:function(){e.callCallback(this.options.beforeUpdate,[this])},update:function(t,a,i){var n=this;return n.beforeUpdate(),n.maxWidth=t,n.maxHeight=a,n.margins=e.extend({left:0,right:0,top:0,bottom:0},i),n.beforeSetDimensions(),n.setDimensions(),n.afterSetDimensions(),n.beforeDataLimits(),n.determineDataLimits(),n.afterDataLimits(),n.beforeBuildTicks(),n.buildTicks(),n.afterBuildTicks(),n.beforeTickToLabelConversion(),n.convertTicksToLabels(),n.afterTickToLabelConversion(),n.beforeCalculateTickRotation(),n.calculateTickRotation(),n.afterCalculateTickRotation(),n.beforeFit(),n.fit(),n.afterFit(),n.afterUpdate(),n.minSize},afterUpdate:function(){e.callCallback(this.options.afterUpdate,[this])},beforeSetDimensions:function(){e.callCallback(this.options.beforeSetDimensions,[this])},setDimensions:function(){var t=this;t.isHorizontal()?(t.width=t.maxWidth,t.left=0,t.right=t.width):(t.height=t.maxHeight,t.top=0,t.bottom=t.height),t.paddingLeft=0,t.paddingTop=0,t.paddingRight=0,t.paddingBottom=0},afterSetDimensions:function(){e.callCallback(this.options.afterSetDimensions,[this])},beforeDataLimits:function(){e.callCallback(this.options.beforeDataLimits,[this])},determineDataLimits:e.noop,afterDataLimits:function(){e.callCallback(this.options.afterDataLimits,[this]);
},beforeBuildTicks:function(){e.callCallback(this.options.beforeBuildTicks,[this])},buildTicks:e.noop,afterBuildTicks:function(){e.callCallback(this.options.afterBuildTicks,[this])},beforeTickToLabelConversion:function(){e.callCallback(this.options.beforeTickToLabelConversion,[this])},convertTicksToLabels:function(){var t=this;t.ticks=t.ticks.map(function(e,a,i){return t.options.ticks.userCallback?t.options.ticks.userCallback(e,a,i):t.options.ticks.callback(e,a,i)},t)},afterTickToLabelConversion:function(){e.callCallback(this.options.afterTickToLabelConversion,[this])},beforeCalculateTickRotation:function(){e.callCallback(this.options.beforeCalculateTickRotation,[this])},calculateTickRotation:function(){var a=this,i=a.ctx,n=t.defaults.global,o=a.options.ticks,r=e.getValueOrDefault(o.fontSize,n.defaultFontSize),l=e.getValueOrDefault(o.fontStyle,n.defaultFontStyle),s=e.getValueOrDefault(o.fontFamily,n.defaultFontFamily),d=e.fontString(r,l,s);i.font=d;var u,c=i.measureText(a.ticks[0]).width,h=i.measureText(a.ticks[a.ticks.length-1]).width;if(a.labelRotation=o.minRotation||0,a.paddingRight=0,a.paddingLeft=0,a.options.display&&a.isHorizontal()){a.paddingRight=h/2+3,a.paddingLeft=c/2+3,a.longestTextCache||(a.longestTextCache={});for(var f,g,p=e.longestText(i,d,a.ticks,a.longestTextCache),m=p,b=a.getPixelForTick(1)-a.getPixelForTick(0)-6;m>b&&a.labelRotation<o.maxRotation;){if(f=Math.cos(e.toRadians(a.labelRotation)),g=Math.sin(e.toRadians(a.labelRotation)),u=f*c,u+r/2>a.yLabelWidth&&(a.paddingLeft=u+r/2),a.paddingRight=r/2,g*p>a.maxHeight){a.labelRotation--;break}a.labelRotation++,m=f*p}}a.margins&&(a.paddingLeft=Math.max(a.paddingLeft-a.margins.left,0),a.paddingRight=Math.max(a.paddingRight-a.margins.right,0))},afterCalculateTickRotation:function(){e.callCallback(this.options.afterCalculateTickRotation,[this])},beforeFit:function(){e.callCallback(this.options.beforeFit,[this])},fit:function(){var a=this,i=a.minSize={width:0,height:0},n=a.options,o=t.defaults.global,r=n.ticks,l=n.scaleLabel,s=n.gridLines,d=n.display,u=a.isHorizontal(),c=e.getValueOrDefault(r.fontSize,o.defaultFontSize),h=e.getValueOrDefault(r.fontStyle,o.defaultFontStyle),f=e.getValueOrDefault(r.fontFamily,o.defaultFontFamily),g=e.fontString(c,h,f),p=e.getValueOrDefault(l.fontSize,o.defaultFontSize),m=n.gridLines.tickMarkLength;if(u?i.width=a.isFullWidth()?a.maxWidth-a.margins.left-a.margins.right:a.maxWidth:i.width=d&&s.drawTicks?m:0,u?i.height=d&&s.drawTicks?m:0:i.height=a.maxHeight,l.display&&d&&(u?i.height+=1.5*p:i.width+=1.5*p),r.display&&d){a.longestTextCache||(a.longestTextCache={});var b=e.longestText(a.ctx,g,a.ticks,a.longestTextCache),v=e.numberOfLabelLines(a.ticks),x=.5*c;if(u){a.longestLabelWidth=b;var y=Math.sin(e.toRadians(a.labelRotation))*a.longestLabelWidth+c*v+x*v;i.height=Math.min(a.maxHeight,i.height+y),a.ctx.font=g;var k=a.ctx.measureText(a.ticks[0]).width,S=a.ctx.measureText(a.ticks[a.ticks.length-1]).width,w=Math.cos(e.toRadians(a.labelRotation)),C=Math.sin(e.toRadians(a.labelRotation));a.paddingLeft=0!==a.labelRotation?w*k+3:k/2+3,a.paddingRight=0!==a.labelRotation?C*(c/2)+3:S/2+3}else{var M=a.maxWidth-i.width,D=r.mirror;D?b=0:b+=a.options.ticks.padding,M>b?i.width+=b:i.width=a.maxWidth,a.paddingTop=c/2,a.paddingBottom=c/2}}a.margins&&(a.paddingLeft=Math.max(a.paddingLeft-a.margins.left,0),a.paddingTop=Math.max(a.paddingTop-a.margins.top,0),a.paddingRight=Math.max(a.paddingRight-a.margins.right,0),a.paddingBottom=Math.max(a.paddingBottom-a.margins.bottom,0)),a.width=i.width,a.height=i.height},afterFit:function(){e.callCallback(this.options.afterFit,[this])},isHorizontal:function(){return"top"===this.options.position||"bottom"===this.options.position},isFullWidth:function(){return this.options.fullWidth},getRightValue:function(t){return null===t||"undefined"==typeof t?NaN:"number"==typeof t&&isNaN(t)?NaN:"object"==typeof t?t instanceof Date||t.isValid?t:this.getRightValue(this.isHorizontal()?t.x:t.y):t},getLabelForIndex:e.noop,getPixelForValue:e.noop,getValueForPixel:e.noop,getPixelForTick:function(t,e){var a=this;if(a.isHorizontal()){var i=a.width-(a.paddingLeft+a.paddingRight),n=i/Math.max(a.ticks.length-(a.options.gridLines.offsetGridLines?0:1),1),o=n*t+a.paddingLeft;e&&(o+=n/2);var r=a.left+Math.round(o);return r+=a.isFullWidth()?a.margins.left:0}var l=a.height-(a.paddingTop+a.paddingBottom);return a.top+t*(l/(a.ticks.length-1))},getPixelForDecimal:function(t){var e=this;if(e.isHorizontal()){var a=e.width-(e.paddingLeft+e.paddingRight),i=a*t+e.paddingLeft,n=e.left+Math.round(i);return n+=e.isFullWidth()?e.margins.left:0}return e.top+t*e.height},getBasePixel:function(){var t=this,e=t.min,a=t.max;return t.getPixelForValue(t.beginAtZero?0:0>e&&0>a?a:e>0&&a>0?e:0)},draw:function(a){var i=this,n=i.options;if(n.display){var o,r,l=i.ctx,s=t.defaults.global,d=n.ticks,u=n.gridLines,c=n.scaleLabel,h=0!==i.labelRotation,f=d.autoSkip,g=i.isHorizontal();d.maxTicksLimit&&(r=d.maxTicksLimit);var p=e.getValueOrDefault(d.fontColor,s.defaultFontColor),m=e.getValueOrDefault(d.fontSize,s.defaultFontSize),b=e.getValueOrDefault(d.fontStyle,s.defaultFontStyle),v=e.getValueOrDefault(d.fontFamily,s.defaultFontFamily),x=e.fontString(m,b,v),y=u.tickMarkLength,k=e.getValueOrDefault(u.borderDash,s.borderDash),S=e.getValueOrDefault(u.borderDashOffset,s.borderDashOffset),w=e.getValueOrDefault(c.fontColor,s.defaultFontColor),C=e.getValueOrDefault(c.fontSize,s.defaultFontSize),M=e.getValueOrDefault(c.fontStyle,s.defaultFontStyle),D=e.getValueOrDefault(c.fontFamily,s.defaultFontFamily),I=e.fontString(C,M,D),A=e.toRadians(i.labelRotation),T=Math.cos(A),P=i.longestLabelWidth*T;l.fillStyle=p;var F=[];if(g){if(o=!1,h&&(P/=2),(P+d.autoSkipPadding)*i.ticks.length>i.width-(i.paddingLeft+i.paddingRight)&&(o=1+Math.floor((P+d.autoSkipPadding)*i.ticks.length/(i.width-(i.paddingLeft+i.paddingRight)))),r&&i.ticks.length>r)for(;!o||i.ticks.length/(o||1)>r;)o||(o=1),o+=1;f||(o=!1)}var R="right"===n.position?i.left:i.right-y,_="right"===n.position?i.left+y:i.right,V="bottom"===n.position?i.top:i.bottom-y,L="bottom"===n.position?i.top+y:i.bottom;if(e.each(i.ticks,function(t,r){if(void 0!==t&&null!==t){var l=i.ticks.length===r+1,s=o>1&&r%o>0||r%o===0&&r+o>=i.ticks.length;if((!s||l)&&void 0!==t&&null!==t){var c,f;r===("undefined"!=typeof i.zeroLineIndex?i.zeroLineIndex:0)?(c=u.zeroLineWidth,f=u.zeroLineColor):(c=e.getValueAtIndexOrDefault(u.lineWidth,r),f=e.getValueAtIndexOrDefault(u.color,r));var p,m,b,v,x,w,C,M,D,I,T="middle",P="middle";if(g){h||(P="top"===n.position?"bottom":"top"),T=h?"right":"center";var O=i.getPixelForTick(r)+e.aliasPixel(c);D=i.getPixelForTick(r,u.offsetGridLines)+d.labelOffset,I=h?i.top+12:"top"===n.position?i.bottom-y:i.top+y,p=b=x=C=O,m=V,v=L,w=a.top,M=a.bottom}else{"left"===n.position?d.mirror?(D=i.right+d.padding,T="left"):(D=i.right-d.padding,T="right"):d.mirror?(D=i.left-d.padding,T="right"):(D=i.left+d.padding,T="left");var B=i.getPixelForTick(r);B+=e.aliasPixel(c),I=i.getPixelForTick(r,u.offsetGridLines),p=R,b=_,x=a.left,C=a.right,m=v=w=M=B}F.push({tx1:p,ty1:m,tx2:b,ty2:v,x1:x,y1:w,x2:C,y2:M,labelX:D,labelY:I,glWidth:c,glColor:f,glBorderDash:k,glBorderDashOffset:S,rotation:-1*A,label:t,textBaseline:P,textAlign:T})}}}),e.each(F,function(t){if(u.display&&(l.save(),l.lineWidth=t.glWidth,l.strokeStyle=t.glColor,l.setLineDash&&(l.setLineDash(t.glBorderDash),l.lineDashOffset=t.glBorderDashOffset),l.beginPath(),u.drawTicks&&(l.moveTo(t.tx1,t.ty1),l.lineTo(t.tx2,t.ty2)),u.drawOnChartArea&&(l.moveTo(t.x1,t.y1),l.lineTo(t.x2,t.y2)),l.stroke(),l.restore()),d.display){l.save(),l.translate(t.labelX,t.labelY),l.rotate(t.rotation),l.font=x,l.textBaseline=t.textBaseline,l.textAlign=t.textAlign;var a=t.label;if(e.isArray(a))for(var i=0,n=-(a.length-1)*m*.75;i<a.length;++i)l.fillText(""+a[i],0,n),n+=1.5*m;else l.fillText(a,0,0);l.restore()}}),c.display){var O,B,W=0;if(g)O=i.left+(i.right-i.left)/2,B="bottom"===n.position?i.bottom-C/2:i.top+C/2;else{var z="left"===n.position;O=z?i.left+C/2:i.right-C/2,B=i.top+(i.bottom-i.top)/2,W=z?-.5*Math.PI:.5*Math.PI}l.save(),l.translate(O,B),l.rotate(W),l.textAlign="center",l.textBaseline="middle",l.fillStyle=w,l.font=I,l.fillText(c.labelString,0,0),l.restore()}if(u.drawBorder){l.lineWidth=e.getValueAtIndexOrDefault(u.lineWidth,0),l.strokeStyle=e.getValueAtIndexOrDefault(u.color,0);var N=i.left,H=i.right,E=i.top,U=i.bottom,q=e.aliasPixel(l.lineWidth);g?(E=U="top"===n.position?i.bottom:i.top,E+=q,U+=q):(N=H="left"===n.position?i.right:i.left,N+=q,H+=q),l.beginPath(),l.moveTo(N,E),l.lineTo(H,U),l.stroke()}}}})}},{}],32:[function(t,e,a){"use strict";e.exports=function(t){var e=t.helpers;t.scaleService={constructors:{},defaults:{},registerScaleType:function(t,a,i){this.constructors[t]=a,this.defaults[t]=e.clone(i)},getScaleConstructor:function(t){return this.constructors.hasOwnProperty(t)?this.constructors[t]:void 0},getScaleDefaults:function(a){return this.defaults.hasOwnProperty(a)?e.scaleMerge(t.defaults.scale,this.defaults[a]):{}},updateScaleDefaults:function(t,a){var i=this.defaults;i.hasOwnProperty(t)&&(i[t]=e.extend(i[t],a))},addScalesToLayout:function(a){e.each(a.scales,function(e){t.layoutService.addBox(a,e)})}}}},{}],33:[function(t,e,a){"use strict";e.exports=function(t){var e=t.helpers;t.defaults.global.title={display:!1,position:"top",fullWidth:!0,fontStyle:"bold",padding:10,text:""};var a=e.noop;t.Title=t.Element.extend({initialize:function(a){var i=this;e.extend(i,a),i.options=e.configMerge(t.defaults.global.title,a.options),i.legendHitBoxes=[]},beforeUpdate:function(){var a=this.chart.options;a&&a.title&&(this.options=e.configMerge(t.defaults.global.title,a.title))},update:function(t,e,a){var i=this;return i.beforeUpdate(),i.maxWidth=t,i.maxHeight=e,i.margins=a,i.beforeSetDimensions(),i.setDimensions(),i.afterSetDimensions(),i.beforeBuildLabels(),i.buildLabels(),i.afterBuildLabels(),i.beforeFit(),i.fit(),i.afterFit(),i.afterUpdate(),i.minSize},afterUpdate:a,beforeSetDimensions:a,setDimensions:function(){var t=this;t.isHorizontal()?(t.width=t.maxWidth,t.left=0,t.right=t.width):(t.height=t.maxHeight,t.top=0,t.bottom=t.height),t.paddingLeft=0,t.paddingTop=0,t.paddingRight=0,t.paddingBottom=0,t.minSize={width:0,height:0}},afterSetDimensions:a,beforeBuildLabels:a,buildLabels:a,afterBuildLabels:a,beforeFit:a,fit:function(){var a=this,i=e.getValueOrDefault,n=a.options,o=t.defaults.global,r=n.display,l=i(n.fontSize,o.defaultFontSize),s=a.minSize;a.isHorizontal()?(s.width=a.maxWidth,s.height=r?l+2*n.padding:0):(s.width=r?l+2*n.padding:0,s.height=a.maxHeight),a.width=s.width,a.height=s.height},afterFit:a,isHorizontal:function(){var t=this.options.position;return"top"===t||"bottom"===t},draw:function(){var a=this,i=a.ctx,n=e.getValueOrDefault,o=a.options,r=t.defaults.global;if(o.display){var l,s,d=n(o.fontSize,r.defaultFontSize),u=n(o.fontStyle,r.defaultFontStyle),c=n(o.fontFamily,r.defaultFontFamily),h=e.fontString(d,u,c),f=0,g=a.top,p=a.left,m=a.bottom,b=a.right;i.fillStyle=n(o.fontColor,r.defaultFontColor),i.font=h,a.isHorizontal()?(l=p+(b-p)/2,s=g+(m-g)/2):(l="left"===o.position?p+d/2:b-d/2,s=g+(m-g)/2,f=Math.PI*("left"===o.position?-.5:.5)),i.save(),i.translate(l,s),i.rotate(f),i.textAlign="center",i.textBaseline="middle",i.fillText(o.text,0,0),i.restore()}}}),t.plugins.register({beforeInit:function(e){var a=e.options,i=a.title;i&&(e.titleBlock=new t.Title({ctx:e.chart.ctx,options:i,chart:e}),t.layoutService.addBox(e,e.titleBlock))}})}},{}],34:[function(t,e,a){"use strict";e.exports=function(t){function e(t,e){return e&&(n.isArray(e)?Array.prototype.push.apply(t,e):t.push(e)),t}function a(t){if(!t.length)return!1;var e,a,i=[],n=[];for(e=0,a=t.length;a>e;++e){var o=t[e];if(o&&o.hasValue()){var r=o.tooltipPosition();i.push(r.x),n.push(r.y)}}var l=0,s=0;for(e=0;e<i.length;++e)i[e]&&(l+=i[e],s+=n[e]);return{x:Math.round(l/i.length),y:Math.round(s/i.length)}}function i(t){var e=t._xScale,a=t._yScale||t._scale,i=t._index,n=t._datasetIndex;return{xLabel:e?e.getLabelForIndex(i,n):"",yLabel:a?a.getLabelForIndex(i,n):"",index:i,datasetIndex:n}}var n=t.helpers;t.defaults.global.tooltips={enabled:!0,custom:null,mode:"single",backgroundColor:"rgba(0,0,0,0.8)",titleFontStyle:"bold",titleSpacing:2,titleMarginBottom:6,titleFontColor:"#fff",titleAlign:"left",bodySpacing:2,bodyFontColor:"#fff",bodyAlign:"left",footerFontStyle:"bold",footerSpacing:2,footerMarginTop:6,footerFontColor:"#fff",footerAlign:"left",yPadding:6,xPadding:6,yAlign:"center",xAlign:"center",caretSize:5,cornerRadius:6,multiKeyBackground:"#fff",callbacks:{beforeTitle:n.noop,title:function(t,e){var a="",i=e.labels,n=i?i.length:0;if(t.length>0){var o=t[0];o.xLabel?a=o.xLabel:n>0&&o.index<n&&(a=i[o.index])}return a},afterTitle:n.noop,beforeBody:n.noop,beforeLabel:n.noop,label:function(t,e){var a=e.datasets[t.datasetIndex].label||"";return a+": "+t.yLabel},labelColor:function(t,e){var a=e.getDatasetMeta(t.datasetIndex),i=a.data[t.index],n=i._view;return{borderColor:n.borderColor,backgroundColor:n.backgroundColor}},afterLabel:n.noop,afterBody:n.noop,beforeFooter:n.noop,footer:n.noop,afterFooter:n.noop}},t.Tooltip=t.Element.extend({initialize:function(){var e=this,a=t.defaults.global,i=e._options,o=n.getValueOrDefault;n.extend(e,{_model:{xPadding:i.xPadding,yPadding:i.yPadding,xAlign:i.xAlign,yAlign:i.yAlign,bodyFontColor:i.bodyFontColor,_bodyFontFamily:o(i.bodyFontFamily,a.defaultFontFamily),_bodyFontStyle:o(i.bodyFontStyle,a.defaultFontStyle),_bodyAlign:i.bodyAlign,bodyFontSize:o(i.bodyFontSize,a.defaultFontSize),bodySpacing:i.bodySpacing,titleFontColor:i.titleFontColor,_titleFontFamily:o(i.titleFontFamily,a.defaultFontFamily),_titleFontStyle:o(i.titleFontStyle,a.defaultFontStyle),titleFontSize:o(i.titleFontSize,a.defaultFontSize),_titleAlign:i.titleAlign,titleSpacing:i.titleSpacing,titleMarginBottom:i.titleMarginBottom,footerFontColor:i.footerFontColor,_footerFontFamily:o(i.footerFontFamily,a.defaultFontFamily),_footerFontStyle:o(i.footerFontStyle,a.defaultFontStyle),footerFontSize:o(i.footerFontSize,a.defaultFontSize),_footerAlign:i.footerAlign,footerSpacing:i.footerSpacing,footerMarginTop:i.footerMarginTop,caretSize:i.caretSize,cornerRadius:i.cornerRadius,backgroundColor:i.backgroundColor,opacity:0,legendColorBackground:i.multiKeyBackground}})},getTitle:function(){var t=this,a=t._options,i=a.callbacks,n=i.beforeTitle.apply(t,arguments),o=i.title.apply(t,arguments),r=i.afterTitle.apply(t,arguments),l=[];return l=e(l,n),l=e(l,o),l=e(l,r)},getBeforeBody:function(){var t=this._options.callbacks.beforeBody.apply(this,arguments);return n.isArray(t)?t:void 0!==t?[t]:[]},getBody:function(t,a){var i=this,o=i._options.callbacks,r=[];return n.each(t,function(t){var n={before:[],lines:[],after:[]};e(n.before,o.beforeLabel.call(i,t,a)),e(n.lines,o.label.call(i,t,a)),e(n.after,o.afterLabel.call(i,t,a)),r.push(n)}),r},getAfterBody:function(){var t=this._options.callbacks.afterBody.apply(this,arguments);return n.isArray(t)?t:void 0!==t?[t]:[]},getFooter:function(){var t=this,a=t._options.callbacks,i=a.beforeFooter.apply(t,arguments),n=a.footer.apply(t,arguments),o=a.afterFooter.apply(t,arguments),r=[];return r=e(r,i),r=e(r,n),r=e(r,o)},update:function(t){var e,o,r=this,l=r._options,s=r._model,d=r._active,u=r._data,c=r._chartInstance;if(d.length){s.opacity=1;var h=[],f=a(d),g=[];for(e=0,o=d.length;o>e;++e)g.push(i(d[e]));l.itemSort&&(g=g.sort(function(t,e){return l.itemSort(t,e,u)})),d.length>1&&n.each(g,function(t){h.push(l.callbacks.labelColor.call(r,t,c))}),n.extend(s,{title:r.getTitle(g,u),beforeBody:r.getBeforeBody(g,u),body:r.getBody(g,u),afterBody:r.getAfterBody(g,u),footer:r.getFooter(g,u),x:Math.round(f.x),y:Math.round(f.y),caretPadding:n.getValueOrDefault(f.padding,2),labelColors:h});var p=r.getTooltipSize(s);r.determineAlignment(p),n.extend(s,r.getBackgroundPoint(s,p))}else r._model.opacity=0;return t&&l.custom&&l.custom.call(r,s),r},getTooltipSize:function(t){var e=this._chart.ctx,a={height:2*t.yPadding,width:0},i=t.body,o=i.reduce(function(t,e){return t+e.before.length+e.lines.length+e.after.length},0);o+=t.beforeBody.length+t.afterBody.length;var r=t.title.length,l=t.footer.length,s=t.titleFontSize,d=t.bodyFontSize,u=t.footerFontSize;a.height+=r*s,a.height+=(r-1)*t.titleSpacing,a.height+=r?t.titleMarginBottom:0,a.height+=o*d,a.height+=o?(o-1)*t.bodySpacing:0,a.height+=l?t.footerMarginTop:0,a.height+=l*u,a.height+=l?(l-1)*t.footerSpacing:0;var c=0,h=function(t){a.width=Math.max(a.width,e.measureText(t).width+c)};return e.font=n.fontString(s,t._titleFontStyle,t._titleFontFamily),n.each(t.title,h),e.font=n.fontString(d,t._bodyFontStyle,t._bodyFontFamily),n.each(t.beforeBody.concat(t.afterBody),h),c=i.length>1?d+2:0,n.each(i,function(t){n.each(t.before,h),n.each(t.lines,h),n.each(t.after,h)}),c=0,e.font=n.fontString(u,t._footerFontStyle,t._footerFontFamily),n.each(t.footer,h),a.width+=2*t.xPadding,a},determineAlignment:function(t){var e=this,a=e._model,i=e._chart,n=e._chartInstance.chartArea;a.y<t.height?a.yAlign="top":a.y>i.height-t.height&&(a.yAlign="bottom");var o,r,l,s,d,u=(n.left+n.right)/2,c=(n.top+n.bottom)/2;"center"===a.yAlign?(o=function(t){return u>=t},r=function(t){return t>u}):(o=function(e){return e<=t.width/2},r=function(e){return e>=i.width-t.width/2}),l=function(e){return e+t.width>i.width},s=function(e){return e-t.width<0},d=function(t){return c>=t?"top":"bottom"},o(a.x)?(a.xAlign="left",l(a.x)&&(a.xAlign="center",a.yAlign=d(a.y))):r(a.x)&&(a.xAlign="right",s(a.x)&&(a.xAlign="center",a.yAlign=d(a.y)))},getBackgroundPoint:function(t,e){var a={x:t.x,y:t.y},i=t.caretSize,n=t.caretPadding,o=t.cornerRadius,r=t.xAlign,l=t.yAlign,s=i+n,d=o+n;return"right"===r?a.x-=e.width:"center"===r&&(a.x-=e.width/2),"top"===l?a.y+=s:"bottom"===l?a.y-=e.height+s:a.y-=e.height/2,"center"===l?"left"===r?a.x+=s:"right"===r&&(a.x-=s):"left"===r?a.x-=d:"right"===r&&(a.x+=d),a},drawCaret:function(t,e,a){var i,o,r,l,s,d,u=this._view,c=this._chart.ctx,h=u.caretSize,f=u.cornerRadius,g=u.xAlign,p=u.yAlign,m=t.x,b=t.y,v=e.width,x=e.height;"center"===p?("left"===g?(i=m,o=i-h,r=i):(i=m+v,o=i+h,r=i),s=b+x/2,l=s-h,d=s+h):("left"===g?(i=m+f,o=i+h,r=o+h):"right"===g?(i=m+v-f,o=i-h,r=o-h):(o=m+v/2,i=o-h,r=o+h),"top"===p?(l=b,s=l-h,d=l):(l=b+x,s=l+h,d=l));var y=n.color(u.backgroundColor);c.fillStyle=y.alpha(a*y.alpha()).rgbString(),c.beginPath(),c.moveTo(i,l),c.lineTo(o,s),c.lineTo(r,d),c.closePath(),c.fill()},drawTitle:function(t,e,a,i){var o=e.title;if(o.length){a.textAlign=e._titleAlign,a.textBaseline="top";var r=e.titleFontSize,l=e.titleSpacing,s=n.color(e.titleFontColor);a.fillStyle=s.alpha(i*s.alpha()).rgbString(),a.font=n.fontString(r,e._titleFontStyle,e._titleFontFamily);var d,u;for(d=0,u=o.length;u>d;++d)a.fillText(o[d],t.x,t.y),t.y+=r+l,d+1===o.length&&(t.y+=e.titleMarginBottom-l)}},drawBody:function(t,e,a,i){var o=e.bodyFontSize,r=e.bodySpacing,l=e.body;a.textAlign=e._bodyAlign,a.textBaseline="top";var s=n.color(e.bodyFontColor),d=s.alpha(i*s.alpha()).rgbString();a.fillStyle=d,a.font=n.fontString(o,e._bodyFontStyle,e._bodyFontFamily);var u=0,c=function(e){a.fillText(e,t.x+u,t.y),t.y+=o+r};n.each(e.beforeBody,c);var h=l.length>1;u=h?o+2:0,n.each(l,function(r,l){n.each(r.before,c),n.each(r.lines,function(r){h&&(a.fillStyle=n.color(e.legendColorBackground).alpha(i).rgbaString(),a.fillRect(t.x,t.y,o,o),a.strokeStyle=n.color(e.labelColors[l].borderColor).alpha(i).rgbaString(),a.strokeRect(t.x,t.y,o,o),a.fillStyle=n.color(e.labelColors[l].backgroundColor).alpha(i).rgbaString(),a.fillRect(t.x+1,t.y+1,o-2,o-2),a.fillStyle=d),c(r)}),n.each(r.after,c)}),u=0,n.each(e.afterBody,c),t.y-=r},drawFooter:function(t,e,a,i){var o=e.footer;if(o.length){t.y+=e.footerMarginTop,a.textAlign=e._footerAlign,a.textBaseline="top";var r=n.color(e.footerFontColor);a.fillStyle=r.alpha(i*r.alpha()).rgbString(),a.font=n.fontString(e.footerFontSize,e._footerFontStyle,e._footerFontFamily),n.each(o,function(i){a.fillText(i,t.x,t.y),t.y+=e.footerFontSize+e.footerSpacing})}},draw:function(){var t=this._chart.ctx,e=this._view;if(0!==e.opacity){var a=this.getTooltipSize(e),i={x:e.x,y:e.y},o=Math.abs(e.opacity<.001)?0:e.opacity;if(this._options.enabled){var r=n.color(e.backgroundColor);t.fillStyle=r.alpha(o*r.alpha()).rgbString(),n.drawRoundedRectangle(t,i.x,i.y,a.width,a.height,e.cornerRadius),t.fill(),this.drawCaret(i,a,o),i.x+=e.xPadding,i.y+=e.yPadding,this.drawTitle(i,e,t,o),this.drawBody(i,e,t,o),this.drawFooter(i,e,t,o)}}}})}},{}],35:[function(t,e,a){"use strict";e.exports=function(t){var e=t.helpers,a=t.defaults.global;a.elements.arc={backgroundColor:a.defaultColor,borderColor:"#fff",borderWidth:2},t.elements.Arc=t.Element.extend({inLabelRange:function(t){var e=this._view;return e?Math.pow(t-e.x,2)<Math.pow(e.radius+e.hoverRadius,2):!1},inRange:function(t,a){var i=this._view;if(i){for(var n=e.getAngleFromPoint(i,{x:t,y:a}),o=n.angle,r=n.distance,l=i.startAngle,s=i.endAngle;l>s;)s+=2*Math.PI;for(;o>s;)o-=2*Math.PI;for(;l>o;)o+=2*Math.PI;var d=o>=l&&s>=o,u=r>=i.innerRadius&&r<=i.outerRadius;return d&&u}return!1},tooltipPosition:function(){var t=this._view,e=t.startAngle+(t.endAngle-t.startAngle)/2,a=(t.outerRadius-t.innerRadius)/2+t.innerRadius;return{x:t.x+Math.cos(e)*a,y:t.y+Math.sin(e)*a}},draw:function(){var t=this._chart.ctx,e=this._view,a=e.startAngle,i=e.endAngle;t.beginPath(),t.arc(e.x,e.y,e.outerRadius,a,i),t.arc(e.x,e.y,e.innerRadius,i,a,!0),t.closePath(),t.strokeStyle=e.borderColor,t.lineWidth=e.borderWidth,t.fillStyle=e.backgroundColor,t.fill(),t.lineJoin="bevel",e.borderWidth&&t.stroke()}})}},{}],36:[function(t,e,a){"use strict";e.exports=function(t){var e=t.helpers,a=t.defaults.global;t.defaults.global.elements.line={tension:.4,backgroundColor:a.defaultColor,borderWidth:3,borderColor:a.defaultColor,borderCapStyle:"butt",borderDash:[],borderDashOffset:0,borderJoinStyle:"miter",capBezierPoints:!0,fill:!0},t.elements.Line=t.Element.extend({draw:function(){function t(t,e){var a=e._view;e._view.steppedLine===!0?(s.lineTo(a.x,t._view.y),s.lineTo(a.x,a.y)):0===e._view.tension?s.lineTo(a.x,a.y):s.bezierCurveTo(t._view.controlPointNextX,t._view.controlPointNextY,a.controlPointPreviousX,a.controlPointPreviousY,a.x,a.y)}var i=this,n=i._view,o=n.spanGaps,r=n.scaleZero,l=i._loop,s=i._chart.ctx;s.save();var d=i._children.slice(),u=-1;l&&d.length&&d.push(d[0]);var c,h,f,g;if(d.length&&n.fill){for(s.beginPath(),c=0;c<d.length;++c)h=d[c],f=e.previousItem(d,c),g=h._view,0===c?(l?s.moveTo(r.x,r.y):s.moveTo(g.x,r),g.skip||(u=c,s.lineTo(g.x,g.y))):(f=-1===u?f:d[u],g.skip?o||u!==c-1||(l?s.lineTo(r.x,r.y):s.lineTo(f._view.x,r)):(u!==c-1?o&&-1!==u?t(f,h):l?s.lineTo(g.x,g.y):(s.lineTo(g.x,r),s.lineTo(g.x,g.y)):t(f,h),u=c));l||-1===u||s.lineTo(d[u]._view.x,r),s.fillStyle=n.backgroundColor||a.defaultColor,s.closePath(),s.fill()}var p=a.elements.line;for(s.lineCap=n.borderCapStyle||p.borderCapStyle,s.setLineDash&&s.setLineDash(n.borderDash||p.borderDash),s.lineDashOffset=n.borderDashOffset||p.borderDashOffset,s.lineJoin=n.borderJoinStyle||p.borderJoinStyle,s.lineWidth=n.borderWidth||p.borderWidth,s.strokeStyle=n.borderColor||a.defaultColor,s.beginPath(),u=-1,c=0;c<d.length;++c)h=d[c],f=e.previousItem(d,c),g=h._view,0===c?g.skip||(s.moveTo(g.x,g.y),u=c):(f=-1===u?f:d[u],g.skip||(u!==c-1&&!o||-1===u?s.moveTo(g.x,g.y):t(f,h),u=c));s.stroke(),s.restore()}})}},{}],37:[function(t,e,a){"use strict";e.exports=function(t){var e=t.helpers,a=t.defaults.global,i=a.defaultColor;a.elements.point={radius:3,pointStyle:"circle",backgroundColor:i,borderWidth:1,borderColor:i,hitRadius:1,hoverRadius:4,hoverBorderWidth:1},t.elements.Point=t.Element.extend({inRange:function(t,e){var a=this._view;return a?Math.pow(t-a.x,2)+Math.pow(e-a.y,2)<Math.pow(a.hitRadius+a.radius,2):!1},inLabelRange:function(t){var e=this._view;return e?Math.pow(t-e.x,2)<Math.pow(e.radius+e.hitRadius,2):!1},tooltipPosition:function(){var t=this._view;return{x:t.x,y:t.y,padding:t.radius+t.borderWidth}},draw:function(){var n=this._view,o=this._chart.ctx,r=n.pointStyle,l=n.radius,s=n.x,d=n.y;n.skip||(o.strokeStyle=n.borderColor||i,o.lineWidth=e.getValueOrDefault(n.borderWidth,a.elements.point.borderWidth),o.fillStyle=n.backgroundColor||i,t.canvasHelpers.drawPoint(o,r,l,s,d))}})}},{}],38:[function(t,e,a){"use strict";e.exports=function(t){var e=t.defaults.global;e.elements.rectangle={backgroundColor:e.defaultColor,borderWidth:0,borderColor:e.defaultColor,borderSkipped:"bottom"},t.elements.Rectangle=t.Element.extend({draw:function(){function t(t){return s[(u+t)%4]}var e=this._chart.ctx,a=this._view,i=a.width/2,n=a.x-i,o=a.x+i,r=a.base-(a.base-a.y),l=a.borderWidth/2;a.borderWidth&&(n+=l,o-=l,r+=l),e.beginPath(),e.fillStyle=a.backgroundColor,e.strokeStyle=a.borderColor,e.lineWidth=a.borderWidth;var s=[[n,a.base],[n,r],[o,r],[o,a.base]],d=["bottom","left","top","right"],u=d.indexOf(a.borderSkipped,0);-1===u&&(u=0),e.moveTo.apply(e,t(0));for(var c=1;4>c;c++)e.lineTo.apply(e,t(c));e.fill(),a.borderWidth&&e.stroke()},height:function(){var t=this._view;return t.base-t.y},inRange:function(t,e){var a=this._view;return a?a.y<a.base?t>=a.x-a.width/2&&t<=a.x+a.width/2&&e>=a.y&&e<=a.base:t>=a.x-a.width/2&&t<=a.x+a.width/2&&e>=a.base&&e<=a.y:!1},inLabelRange:function(t){var e=this._view;return e?t>=e.x-e.width/2&&t<=e.x+e.width/2:!1},tooltipPosition:function(){var t=this._view;return{x:t.x,y:t.y}}})}},{}],39:[function(t,e,a){"use strict";e.exports=function(t){var e=t.helpers,a={position:"bottom"},i=t.Scale.extend({getLabels:function(){var t=this.chart.data;return(this.isHorizontal()?t.xLabels:t.yLabels)||t.labels},determineDataLimits:function(){var t=this,a=t.getLabels();t.minIndex=0,t.maxIndex=a.length-1;var i;void 0!==t.options.ticks.min&&(i=e.indexOf(a,t.options.ticks.min),t.minIndex=-1!==i?i:t.minIndex),void 0!==t.options.ticks.max&&(i=e.indexOf(a,t.options.ticks.max),t.maxIndex=-1!==i?i:t.maxIndex),t.min=a[t.minIndex],t.max=a[t.maxIndex]},buildTicks:function(){var t=this,e=t.getLabels();t.ticks=0===t.minIndex&&t.maxIndex===e.length-1?e:e.slice(t.minIndex,t.maxIndex+1)},getLabelForIndex:function(t,e){var a=this,i=a.chart.data,n=a.isHorizontal();return i.xLabels&&n||i.yLabels&&!n?a.getRightValue(i.datasets[e].data[t]):a.ticks[t]},getPixelForValue:function(t,e,a,i){var n=this,o=Math.max(n.maxIndex+1-n.minIndex-(n.options.gridLines.offsetGridLines?0:1),1);if(void 0!==t&&isNaN(e)){var r=n.getLabels(),l=r.indexOf(t);e=-1!==l?l:e}if(n.isHorizontal()){var s=n.width-(n.paddingLeft+n.paddingRight),d=s/o,u=d*(e-n.minIndex)+n.paddingLeft;return(n.options.gridLines.offsetGridLines&&i||n.maxIndex===n.minIndex&&i)&&(u+=d/2),n.left+Math.round(u)}var c=n.height-(n.paddingTop+n.paddingBottom),h=c/o,f=h*(e-n.minIndex)+n.paddingTop;return n.options.gridLines.offsetGridLines&&i&&(f+=h/2),n.top+Math.round(f)},getPixelForTick:function(t,e){return this.getPixelForValue(this.ticks[t],t+this.minIndex,null,e)},getValueForPixel:function(t){var e,a=this,i=Math.max(a.ticks.length-(a.options.gridLines.offsetGridLines?0:1),1),n=a.isHorizontal(),o=n?a.width-(a.paddingLeft+a.paddingRight):a.height-(a.paddingTop+a.paddingBottom),r=o/i;return t-=n?a.left:a.top,a.options.gridLines.offsetGridLines&&(t-=r/2),t-=n?a.paddingLeft:a.paddingTop,e=0>=t?0:Math.round(t/r)},getBasePixel:function(){return this.bottom}});t.scaleService.registerScaleType("category",i,a)}},{}],40:[function(t,e,a){"use strict";e.exports=function(t){var e=t.helpers,a={position:"left",ticks:{callback:function(t,a,i){var n=i.length>3?i[2]-i[1]:i[1]-i[0];Math.abs(n)>1&&t!==Math.floor(t)&&(n=t-Math.floor(t));var o=e.log10(Math.abs(n)),r="";if(0!==t){var l=-1*Math.floor(o);l=Math.max(Math.min(l,20),0),r=t.toFixed(l)}else r="0";return r}}},i=t.LinearScaleBase.extend({determineDataLimits:function(){function t(t){return l?t.xAxisID===a.id:t.yAxisID===a.id}var a=this,i=a.options,n=a.chart,o=n.data,r=o.datasets,l=a.isHorizontal();if(a.min=null,a.max=null,i.stacked){var s={};e.each(r,function(o,r){var l=n.getDatasetMeta(r);void 0===s[l.type]&&(s[l.type]={positiveValues:[],negativeValues:[]});var d=s[l.type].positiveValues,u=s[l.type].negativeValues;n.isDatasetVisible(r)&&t(l)&&e.each(o.data,function(t,e){var n=+a.getRightValue(t);isNaN(n)||l.data[e].hidden||(d[e]=d[e]||0,u[e]=u[e]||0,i.relativePoints?d[e]=100:0>n?u[e]+=n:d[e]+=n)})}),e.each(s,function(t){var i=t.positiveValues.concat(t.negativeValues),n=e.min(i),o=e.max(i);a.min=null===a.min?n:Math.min(a.min,n),a.max=null===a.max?o:Math.max(a.max,o)})}else e.each(r,function(i,o){var r=n.getDatasetMeta(o);n.isDatasetVisible(o)&&t(r)&&e.each(i.data,function(t,e){var i=+a.getRightValue(t);isNaN(i)||r.data[e].hidden||(null===a.min?a.min=i:i<a.min&&(a.min=i),null===a.max?a.max=i:i>a.max&&(a.max=i))})});this.handleTickRangeOptions()},getTickLimit:function(){var a,i=this,n=i.options.ticks;if(i.isHorizontal())a=Math.min(n.maxTicksLimit?n.maxTicksLimit:11,Math.ceil(i.width/50));else{var o=e.getValueOrDefault(n.fontSize,t.defaults.global.defaultFontSize);a=Math.min(n.maxTicksLimit?n.maxTicksLimit:11,Math.ceil(i.height/(2*o)))}return a},handleDirectionalChanges:function(){this.isHorizontal()||this.ticks.reverse()},getLabelForIndex:function(t,e){return+this.getRightValue(this.chart.data.datasets[e].data[t])},getPixelForValue:function(t){var e,a,i=this,n=i.paddingLeft,o=i.paddingBottom,r=i.start,l=+i.getRightValue(t),s=i.end-r;return i.isHorizontal()?(a=i.width-(n+i.paddingRight),e=i.left+a/s*(l-r),Math.round(e+n)):(a=i.height-(i.paddingTop+o),e=i.bottom-o-a/s*(l-r),Math.round(e))},getValueForPixel:function(t){var e=this,a=e.isHorizontal(),i=e.paddingLeft,n=e.paddingBottom,o=a?e.width-(i+e.paddingRight):e.height-(e.paddingTop+n),r=(a?t-e.left-i:e.bottom-n-t)/o;return e.start+(e.end-e.start)*r},getPixelForTick:function(t){return this.getPixelForValue(this.ticksAsNumbers[t])}});t.scaleService.registerScaleType("linear",i,a)}},{}],41:[function(t,e,a){"use strict";e.exports=function(t){var e=t.helpers,a=e.noop;t.LinearScaleBase=t.Scale.extend({handleTickRangeOptions:function(){var t=this,a=t.options,i=a.ticks;if(i.beginAtZero){var n=e.sign(t.min),o=e.sign(t.max);0>n&&0>o?t.max=0:n>0&&o>0&&(t.min=0)}void 0!==i.min?t.min=i.min:void 0!==i.suggestedMin&&(t.min=Math.min(t.min,i.suggestedMin)),void 0!==i.max?t.max=i.max:void 0!==i.suggestedMax&&(t.max=Math.max(t.max,i.suggestedMax)),t.min===t.max&&(t.max++,i.beginAtZero||t.min--)},getTickLimit:a,handleDirectionalChanges:a,buildTicks:function(){var t=this,a=t.options,i=t.ticks=[],n=a.ticks,o=e.getValueOrDefault,r=t.getTickLimit();r=Math.max(2,r);var l,s=n.fixedStepSize&&n.fixedStepSize>0||n.stepSize&&n.stepSize>0;if(s)l=o(n.fixedStepSize,n.stepSize);else{var d=e.niceNum(t.max-t.min,!1);l=e.niceNum(d/(r-1),!0)}var u=Math.floor(t.min/l)*l,c=Math.ceil(t.max/l)*l,h=(c-u)/l;h=e.almostEquals(h,Math.round(h),l/1e3)?Math.round(h):Math.ceil(h),i.push(void 0!==n.min?n.min:u);for(var f=1;h>f;++f)i.push(u+f*l);i.push(void 0!==n.max?n.max:c),t.handleDirectionalChanges(),t.max=e.max(i),t.min=e.min(i),n.reverse?(i.reverse(),t.start=t.max,t.end=t.min):(t.start=t.min,t.end=t.max)},convertTicksToLabels:function(){var e=this;e.ticksAsNumbers=e.ticks.slice(),e.zeroLineIndex=e.ticks.indexOf(0),t.Scale.prototype.convertTicksToLabels.call(e)}})}},{}],42:[function(t,e,a){"use strict";e.exports=function(t){var e=t.helpers,a={position:"left",ticks:{callback:function(t,a,i){var n=t/Math.pow(10,Math.floor(e.log10(t)));return 0===t?"0":1===n||2===n||5===n||0===a||a===i.length-1?t.toExponential():""}}},i=t.Scale.extend({determineDataLimits:function(){function t(t){return d?t.xAxisID===a.id:t.yAxisID===a.id}var a=this,i=a.options,n=i.ticks,o=a.chart,r=o.data,l=r.datasets,s=e.getValueOrDefault,d=a.isHorizontal();if(a.min=null,a.max=null,a.minNotZero=null,i.stacked){var u={};e.each(l,function(n,r){var l=o.getDatasetMeta(r);o.isDatasetVisible(r)&&t(l)&&(void 0===u[l.type]&&(u[l.type]=[]),e.each(n.data,function(t,e){var n=u[l.type],o=+a.getRightValue(t);isNaN(o)||l.data[e].hidden||(n[e]=n[e]||0,i.relativePoints?n[e]=100:n[e]+=o)}))}),e.each(u,function(t){var i=e.min(t),n=e.max(t);a.min=null===a.min?i:Math.min(a.min,i),
a.max=null===a.max?n:Math.max(a.max,n)})}else e.each(l,function(i,n){var r=o.getDatasetMeta(n);o.isDatasetVisible(n)&&t(r)&&e.each(i.data,function(t,e){var i=+a.getRightValue(t);isNaN(i)||r.data[e].hidden||(null===a.min?a.min=i:i<a.min&&(a.min=i),null===a.max?a.max=i:i>a.max&&(a.max=i),0!==i&&(null===a.minNotZero||i<a.minNotZero)&&(a.minNotZero=i))})});a.min=s(n.min,a.min),a.max=s(n.max,a.max),a.min===a.max&&(0!==a.min&&null!==a.min?(a.min=Math.pow(10,Math.floor(e.log10(a.min))-1),a.max=Math.pow(10,Math.floor(e.log10(a.max))+1)):(a.min=1,a.max=10))},buildTicks:function(){for(var t=this,a=t.options,i=a.ticks,n=e.getValueOrDefault,o=t.ticks=[],r=n(i.min,Math.pow(10,Math.floor(e.log10(t.min))));r<t.max;){o.push(r);var l,s;0===r?(l=Math.floor(e.log10(t.minNotZero)),s=Math.round(t.minNotZero/Math.pow(10,l))):(l=Math.floor(e.log10(r)),s=Math.floor(r/Math.pow(10,l))+1),10===s&&(s=1,++l),r=s*Math.pow(10,l)}var d=n(i.max,r);o.push(d),t.isHorizontal()||o.reverse(),t.max=e.max(o),t.min=e.min(o),i.reverse?(o.reverse(),t.start=t.max,t.end=t.min):(t.start=t.min,t.end=t.max)},convertTicksToLabels:function(){this.tickValues=this.ticks.slice(),t.Scale.prototype.convertTicksToLabels.call(this)},getLabelForIndex:function(t,e){return+this.getRightValue(this.chart.data.datasets[e].data[t])},getPixelForTick:function(t){return this.getPixelForValue(this.tickValues[t])},getPixelForValue:function(t){var a,i,n,o=this,r=o.start,l=+o.getRightValue(t),s=o.paddingTop,d=o.paddingBottom,u=o.paddingLeft,c=o.options,h=c.ticks;return o.isHorizontal()?(n=e.log10(o.end)-e.log10(r),0===l?i=o.left+u:(a=o.width-(u+o.paddingRight),i=o.left+a/n*(e.log10(l)-e.log10(r)),i+=u)):(a=o.height-(s+d),0!==r||h.reverse?0===o.end&&h.reverse?(n=e.log10(o.start)-e.log10(o.minNotZero),i=l===o.end?o.top+s:l===o.minNotZero?o.top+s+.02*a:o.top+s+.02*a+.98*a/n*(e.log10(l)-e.log10(o.minNotZero))):(n=e.log10(o.end)-e.log10(r),a=o.height-(s+d),i=o.bottom-d-a/n*(e.log10(l)-e.log10(r))):(n=e.log10(o.end)-e.log10(o.minNotZero),i=l===r?o.bottom-d:l===o.minNotZero?o.bottom-d-.02*a:o.bottom-d-.02*a-.98*a/n*(e.log10(l)-e.log10(o.minNotZero)))),i},getValueForPixel:function(t){var a,i,n=this,o=e.log10(n.end)-e.log10(n.start);return n.isHorizontal()?(i=n.width-(n.paddingLeft+n.paddingRight),a=n.start*Math.pow(10,(t-n.left-n.paddingLeft)*o/i)):(i=n.height-(n.paddingTop+n.paddingBottom),a=Math.pow(10,(n.bottom-n.paddingBottom-t)*o/i)/n.start),a}});t.scaleService.registerScaleType("logarithmic",i,a)}},{}],43:[function(t,e,a){"use strict";e.exports=function(t){var e=t.helpers,a=t.defaults.global,i={display:!0,animate:!0,lineArc:!1,position:"chartArea",angleLines:{display:!0,color:"rgba(0, 0, 0, 0.1)",lineWidth:1},ticks:{showLabelBackdrop:!0,backdropColor:"rgba(255,255,255,0.75)",backdropPaddingY:2,backdropPaddingX:2},pointLabels:{fontSize:10,callback:function(t){return t}}},n=t.LinearScaleBase.extend({getValueCount:function(){return this.chart.data.labels.length},setDimensions:function(){var t=this,i=t.options,n=i.ticks;t.width=t.maxWidth,t.height=t.maxHeight,t.xCenter=Math.round(t.width/2),t.yCenter=Math.round(t.height/2);var o=e.min([t.height,t.width]),r=e.getValueOrDefault(n.fontSize,a.defaultFontSize);t.drawingArea=i.display?o/2-(r/2+n.backdropPaddingY):o/2},determineDataLimits:function(){var t=this,a=t.chart;t.min=null,t.max=null,e.each(a.data.datasets,function(i,n){if(a.isDatasetVisible(n)){var o=a.getDatasetMeta(n);e.each(i.data,function(e,a){var i=+t.getRightValue(e);isNaN(i)||o.data[a].hidden||(null===t.min?t.min=i:i<t.min&&(t.min=i),null===t.max?t.max=i:i>t.max&&(t.max=i))})}}),t.handleTickRangeOptions()},getTickLimit:function(){var t=this.options.ticks,i=e.getValueOrDefault(t.fontSize,a.defaultFontSize);return Math.min(t.maxTicksLimit?t.maxTicksLimit:11,Math.ceil(this.drawingArea/(1.5*i)))},convertTicksToLabels:function(){var e=this;t.LinearScaleBase.prototype.convertTicksToLabels.call(e),e.pointLabels=e.chart.data.labels.map(e.options.pointLabels.callback,e)},getLabelForIndex:function(t,e){return+this.getRightValue(this.chart.data.datasets[e].data[t])},fit:function(){var t,i,n,o,r,l,s,d,u,c,h,f,g=this.options.pointLabels,p=e.getValueOrDefault(g.fontSize,a.defaultFontSize),m=e.getValueOrDefault(g.fontStyle,a.defaultFontStyle),b=e.getValueOrDefault(g.fontFamily,a.defaultFontFamily),v=e.fontString(p,m,b),x=e.min([this.height/2-p-5,this.width/2]),y=this.width,k=0;for(this.ctx.font=v,i=0;i<this.getValueCount();i++){t=this.getPointPosition(i,x),n=this.ctx.measureText(this.pointLabels[i]?this.pointLabels[i]:"").width+5;var S=this.getIndexAngle(i)+Math.PI/2,w=360*S/(2*Math.PI)%360;0===w||180===w?(o=n/2,t.x+o>y&&(y=t.x+o,r=i),t.x-o<k&&(k=t.x-o,s=i)):180>w?t.x+n>y&&(y=t.x+n,r=i):t.x-n<k&&(k=t.x-n,s=i)}u=k,c=Math.ceil(y-this.width),l=this.getIndexAngle(r),d=this.getIndexAngle(s),h=c/Math.sin(l+Math.PI/2),f=u/Math.sin(d+Math.PI/2),h=e.isNumber(h)?h:0,f=e.isNumber(f)?f:0,this.drawingArea=Math.round(x-(f+h)/2),this.setCenterPoint(f,h)},setCenterPoint:function(t,e){var a=this,i=a.width-e-a.drawingArea,n=t+a.drawingArea;a.xCenter=Math.round((n+i)/2+a.left),a.yCenter=Math.round(a.height/2+a.top)},getIndexAngle:function(t){var e=2*Math.PI/this.getValueCount(),a=this.chart.options&&this.chart.options.startAngle?this.chart.options.startAngle:0,i=a*Math.PI*2/360;return t*e-Math.PI/2+i},getDistanceFromCenterForValue:function(t){var e=this;if(null===t)return 0;var a=e.drawingArea/(e.max-e.min);return e.options.reverse?(e.max-t)*a:(t-e.min)*a},getPointPosition:function(t,e){var a=this,i=a.getIndexAngle(t);return{x:Math.round(Math.cos(i)*e)+a.xCenter,y:Math.round(Math.sin(i)*e)+a.yCenter}},getPointPositionForValue:function(t,e){return this.getPointPosition(t,this.getDistanceFromCenterForValue(e))},getBasePosition:function(){var t=this,e=t.min,a=t.max;return t.getPointPositionForValue(0,t.beginAtZero?0:0>e&&0>a?a:e>0&&a>0?e:0)},draw:function(){var t=this,i=t.options,n=i.gridLines,o=i.ticks,r=i.angleLines,l=i.pointLabels,s=e.getValueOrDefault;if(i.display){var d=t.ctx,u=s(o.fontSize,a.defaultFontSize),c=s(o.fontStyle,a.defaultFontStyle),h=s(o.fontFamily,a.defaultFontFamily),f=e.fontString(u,c,h);if(e.each(t.ticks,function(r,l){if(l>0||i.reverse){var c=t.getDistanceFromCenterForValue(t.ticksAsNumbers[l]),h=t.yCenter-c;if(n.display&&0!==l)if(d.strokeStyle=e.getValueAtIndexOrDefault(n.color,l-1),d.lineWidth=e.getValueAtIndexOrDefault(n.lineWidth,l-1),i.lineArc)d.beginPath(),d.arc(t.xCenter,t.yCenter,c,0,2*Math.PI),d.closePath(),d.stroke();else{d.beginPath();for(var g=0;g<t.getValueCount();g++){var p=t.getPointPosition(g,c);0===g?d.moveTo(p.x,p.y):d.lineTo(p.x,p.y)}d.closePath(),d.stroke()}if(o.display){var m=s(o.fontColor,a.defaultFontColor);if(d.font=f,o.showLabelBackdrop){var b=d.measureText(r).width;d.fillStyle=o.backdropColor,d.fillRect(t.xCenter-b/2-o.backdropPaddingX,h-u/2-o.backdropPaddingY,b+2*o.backdropPaddingX,u+2*o.backdropPaddingY)}d.textAlign="center",d.textBaseline="middle",d.fillStyle=m,d.fillText(r,t.xCenter,h)}}}),!i.lineArc){d.lineWidth=r.lineWidth,d.strokeStyle=r.color;for(var g=t.getDistanceFromCenterForValue(i.reverse?t.min:t.max),p=s(l.fontSize,a.defaultFontSize),m=s(l.fontStyle,a.defaultFontStyle),b=s(l.fontFamily,a.defaultFontFamily),v=e.fontString(p,m,b),x=t.getValueCount()-1;x>=0;x--){if(r.display){var y=t.getPointPosition(x,g);d.beginPath(),d.moveTo(t.xCenter,t.yCenter),d.lineTo(y.x,y.y),d.stroke(),d.closePath()}var k=t.getPointPosition(x,g+5),S=s(l.fontColor,a.defaultFontColor);d.font=v,d.fillStyle=S;var w=t.pointLabels,C=this.getIndexAngle(x)+Math.PI/2,M=360*C/(2*Math.PI)%360;0===M||180===M?d.textAlign="center":180>M?d.textAlign="left":d.textAlign="right",90===M||270===M?d.textBaseline="middle":M>270||90>M?d.textBaseline="bottom":d.textBaseline="top",d.fillText(w[x]?w[x]:"",k.x,k.y)}}}}});t.scaleService.registerScaleType("radialLinear",n,i)}},{}],44:[function(t,e,a){"use strict";var i=t(1);i="function"==typeof i?i:window.moment,e.exports=function(t){var e=t.helpers,a={units:[{name:"millisecond",steps:[1,2,5,10,20,50,100,250,500]},{name:"second",steps:[1,2,5,10,30]},{name:"minute",steps:[1,2,5,10,30]},{name:"hour",steps:[1,2,3,6,12]},{name:"day",steps:[1,2,5]},{name:"week",maxStep:4},{name:"month",maxStep:3},{name:"quarter",maxStep:4},{name:"year",maxStep:!1}]},n={position:"bottom",time:{parser:!1,format:!1,unit:!1,round:!1,displayFormat:!1,isoWeekday:!1,minUnit:"millisecond",displayFormats:{millisecond:"h:mm:ss.SSS a",second:"h:mm:ss a",minute:"h:mm:ss a",hour:"MMM D, hA",day:"ll",week:"ll",month:"MMM YYYY",quarter:"[Q]Q - YYYY",year:"YYYY"}},ticks:{autoSkip:!1}},o=t.Scale.extend({initialize:function(){if(!i)throw new Error("Chart.js - Moment.js could not be found! You must include it before Chart.js to use the time scale. Download at https://momentjs.com");t.Scale.prototype.initialize.call(this)},getLabelMoment:function(t,e){return null===t||null===e?null:"undefined"!=typeof this.labelMoments[t]?this.labelMoments[t][e]:null},getLabelDiff:function(t,e){var a=this;return null===t||null===e?null:(void 0===a.labelDiffs&&a.buildLabelDiffs(),"undefined"!=typeof a.labelDiffs[t]?a.labelDiffs[t][e]:null)},getMomentStartOf:function(t){var e=this;return"week"===e.options.time.unit&&e.options.time.isoWeekday!==!1?t.clone().startOf("isoWeek").isoWeekday(e.options.time.isoWeekday):t.clone().startOf(e.tickUnit)},determineDataLimits:function(){var t=this;t.labelMoments=[];var a=[];t.chart.data.labels&&t.chart.data.labels.length>0?(e.each(t.chart.data.labels,function(e){var i=t.parseTime(e);i.isValid()&&(t.options.time.round&&i.startOf(t.options.time.round),a.push(i))},t),t.firstTick=i.min.call(t,a),t.lastTick=i.max.call(t,a)):(t.firstTick=null,t.lastTick=null),e.each(t.chart.data.datasets,function(n,o){var r=[],l=t.chart.isDatasetVisible(o);"object"==typeof n.data[0]&&null!==n.data[0]?e.each(n.data,function(e){var a=t.parseTime(t.getRightValue(e));a.isValid()&&(t.options.time.round&&a.startOf(t.options.time.round),r.push(a),l&&(t.firstTick=null!==t.firstTick?i.min(t.firstTick,a):a,t.lastTick=null!==t.lastTick?i.max(t.lastTick,a):a))},t):r=a,t.labelMoments.push(r)},t),t.options.time.min&&(t.firstTick=t.parseTime(t.options.time.min)),t.options.time.max&&(t.lastTick=t.parseTime(t.options.time.max)),t.firstTick=(t.firstTick||i()).clone(),t.lastTick=(t.lastTick||i()).clone()},buildLabelDiffs:function(){var t=this;t.labelDiffs=[];var a=[];t.chart.data.labels&&t.chart.data.labels.length>0&&e.each(t.chart.data.labels,function(e){var i=t.parseTime(e);i.isValid()&&(t.options.time.round&&i.startOf(t.options.time.round),a.push(i.diff(t.firstTick,t.tickUnit,!0)))},t),e.each(t.chart.data.datasets,function(i){var n=[];"object"==typeof i.data[0]&&null!==i.data[0]?e.each(i.data,function(e){var a=t.parseTime(t.getRightValue(e));a.isValid()&&(t.options.time.round&&a.startOf(t.options.time.round),n.push(a.diff(t.firstTick,t.tickUnit,!0)))},t):n=a,t.labelDiffs.push(n)},t)},buildTicks:function(){var i=this;i.ctx.save();var n=e.getValueOrDefault(i.options.ticks.fontSize,t.defaults.global.defaultFontSize),o=e.getValueOrDefault(i.options.ticks.fontStyle,t.defaults.global.defaultFontStyle),r=e.getValueOrDefault(i.options.ticks.fontFamily,t.defaults.global.defaultFontFamily),l=e.fontString(n,o,r);if(i.ctx.font=l,i.ticks=[],i.unitScale=1,i.scaleSizeInUnits=0,i.options.time.unit)i.tickUnit=i.options.time.unit||"day",i.displayFormat=i.options.time.displayFormats[i.tickUnit],i.scaleSizeInUnits=i.lastTick.diff(i.firstTick,i.tickUnit,!0),i.unitScale=e.getValueOrDefault(i.options.time.unitStepSize,1);else{var s=i.isHorizontal()?i.width-(i.paddingLeft+i.paddingRight):i.height-(i.paddingTop+i.paddingBottom),d=i.tickFormatFunction(i.firstTick,0,[]),u=i.ctx.measureText(d).width,c=Math.cos(e.toRadians(i.options.ticks.maxRotation)),h=Math.sin(e.toRadians(i.options.ticks.maxRotation));u=u*c+n*h;var f=s/u;i.tickUnit=i.options.time.minUnit,i.scaleSizeInUnits=i.lastTick.diff(i.firstTick,i.tickUnit,!0),i.displayFormat=i.options.time.displayFormats[i.tickUnit];for(var g=0,p=a.units[g];g<a.units.length;){if(i.unitScale=1,e.isArray(p.steps)&&Math.ceil(i.scaleSizeInUnits/f)<e.max(p.steps)){for(var m=0;m<p.steps.length;++m)if(p.steps[m]>=Math.ceil(i.scaleSizeInUnits/f)){i.unitScale=e.getValueOrDefault(i.options.time.unitStepSize,p.steps[m]);break}break}if(p.maxStep===!1||Math.ceil(i.scaleSizeInUnits/f)<p.maxStep){i.unitScale=e.getValueOrDefault(i.options.time.unitStepSize,Math.ceil(i.scaleSizeInUnits/f));break}++g,p=a.units[g],i.tickUnit=p.name;var b=i.firstTick.diff(i.getMomentStartOf(i.firstTick),i.tickUnit,!0),v=i.getMomentStartOf(i.lastTick.clone().add(1,i.tickUnit)).diff(i.lastTick,i.tickUnit,!0);i.scaleSizeInUnits=i.lastTick.diff(i.firstTick,i.tickUnit,!0)+b+v,i.displayFormat=i.options.time.displayFormats[p.name]}}var x;if(i.options.time.min?x=i.getMomentStartOf(i.firstTick):(i.firstTick=i.getMomentStartOf(i.firstTick),x=i.firstTick),!i.options.time.max){var y=i.getMomentStartOf(i.lastTick),k=y.diff(i.lastTick,i.tickUnit,!0);0>k?i.lastTick=i.getMomentStartOf(i.lastTick.add(1,i.tickUnit)):k>=0&&(i.lastTick=y),i.scaleSizeInUnits=i.lastTick.diff(i.firstTick,i.tickUnit,!0)}i.options.time.displayFormat&&(i.displayFormat=i.options.time.displayFormat),i.ticks.push(i.firstTick.clone());for(var S=1;S<=i.scaleSizeInUnits;++S){var w=x.clone().add(S,i.tickUnit);if(i.options.time.max&&w.diff(i.lastTick,i.tickUnit,!0)>=0)break;S%i.unitScale===0&&i.ticks.push(w)}var C=i.ticks[i.ticks.length-1].diff(i.lastTick,i.tickUnit);(0!==C||0===i.scaleSizeInUnits)&&(i.options.time.max?(i.ticks.push(i.lastTick.clone()),i.scaleSizeInUnits=i.lastTick.diff(i.ticks[0],i.tickUnit,!0)):(i.ticks.push(i.lastTick.clone()),i.scaleSizeInUnits=i.lastTick.diff(i.firstTick,i.tickUnit,!0))),i.ctx.restore(),i.labelDiffs=void 0},getLabelForIndex:function(t,e){var a=this,i=a.chart.data.labels&&t<a.chart.data.labels.length?a.chart.data.labels[t]:"";return"object"==typeof a.chart.data.datasets[e].data[0]&&(i=a.getRightValue(a.chart.data.datasets[e].data[t])),a.options.time.tooltipFormat&&(i=a.parseTime(i).format(a.options.time.tooltipFormat)),i},tickFormatFunction:function(t,a,i){var n=t.format(this.displayFormat),o=this.options.ticks,r=e.getValueOrDefault(o.callback,o.userCallback);return r?r(n,a,i):n},convertTicksToLabels:function(){var t=this;t.tickMoments=t.ticks,t.ticks=t.ticks.map(t.tickFormatFunction,t)},getPixelForValue:function(t,e,a){var i=this,n=null;if(void 0!==e&&void 0!==a&&(n=i.getLabelDiff(a,e)),null===n&&(t&&t.isValid||(t=i.parseTime(i.getRightValue(t))),t&&t.isValid&&t.isValid()&&(n=t.diff(i.firstTick,i.tickUnit,!0))),null!==n){var o=0!==n?n/i.scaleSizeInUnits:n;if(i.isHorizontal()){var r=i.width-(i.paddingLeft+i.paddingRight),l=r*o+i.paddingLeft;return i.left+Math.round(l)}var s=i.height-(i.paddingTop+i.paddingBottom),d=s*o+i.paddingTop;return i.top+Math.round(d)}},getPixelForTick:function(t){return this.getPixelForValue(this.tickMoments[t],null,null)},getValueForPixel:function(t){var e=this,a=e.isHorizontal()?e.width-(e.paddingLeft+e.paddingRight):e.height-(e.paddingTop+e.paddingBottom),n=(t-(e.isHorizontal()?e.left+e.paddingLeft:e.top+e.paddingTop))/a;return n*=e.scaleSizeInUnits,e.firstTick.clone().add(i.duration(n,e.tickUnit).asSeconds(),"seconds")},parseTime:function(t){var e=this;return"string"==typeof e.options.time.parser?i(t,e.options.time.parser):"function"==typeof e.options.time.parser?e.options.time.parser(t):"function"==typeof t.getMonth||"number"==typeof t?i(t):t.isValid&&t.isValid()?t:"string"!=typeof e.options.time.format&&e.options.time.format.call?(console.warn("options.time.format is deprecated and replaced by options.time.parser. See http://nnnick.github.io/Chart.js/docs-v2/#scales-time-scale"),e.options.time.format(t)):i(t,e.options.time.format)}});t.scaleService.registerScaleType("time",o,n)}},{1:1}]},{},[7])(7)});
